# Supplementary material for: Integrated quantitative proteomics and phosphoproteomics analysis reveals USP46-POU4F1-HPSE signaling axis in the pathogenesis of Hirschsprung disease: USP46-POU4F1-HPSE signaling axis in Hirschsprung’s disease
Source: Acta Biochim Biophys Sin (Shanghai). 2025 Apr 18;58(2):406–20. doi: 10.3724/abbs.2025064 (PMC12900701; doi:10.3724/abbs.2025064)
Supplement: 25198Supplementary_table_1 [file 25198Supplementary_table_1.xlsx]

## Sheet: Proteomics
ID	Normal_1	Normal_2	Normal_3	Normal_4	Megacolon_1	Megacolon_2	Megacolon_3	Megacolon_4	Aganglionic_1	Aganglionic_2	Aganglionic_3	Aganglionic_4	p.adjust
A0A024RBG1_NUDT4	-4.16416	-2.82252	-2.62943	-3.52883	-3.53974	-3.36239	-3.99531	-4.44366	-4.73525	-6.02449	-3.91778	-3.78414	0.0708521
A0A075B759_PPIAL4F	-3.48308	0.317196	-2.72139	-1.65373	-3.51731	-0.35655	-1.86319	-1.21393	-1.74183	-1.35926	-1.55404	-1.63441	0.928388
A0A0G2JMH6_HLA-DRA	1.01093	2.15179	2.69147	1.84527	1.17145	1.60482	2.54018	1.58954	0.886976	2.81858	2.90497	2.2225	0.645541
A0AV96_RBM47	-0.827014	-0.155854	0.466845	-0.645869	-0.33446	0.0128831	0.607387	-0.435186	-0.865109	-0.134169	0.138833	-0.622236	0.627538
A0AVT1_UBA6	1.3995	1.47053	1.61398	1.64504	1.59759	1.33137	1.70962	1.58505	1.45418	1.42383	1.58665	1.74557	0.980045
A0FGR8_ESYT2	1.21517	1.36147	1.44066	2.01797	1.4253	1.31784	1.73753	2.07075	1.49049	1.97643	1.60486	2.04404	0.545802
A0MZ66_SHTN1	-0.327605	0.322334	0.476262	-0.164696	-0.00993026	0.171459	0.310218	-0.0815229	-0.2824	0.0787851	0.338749	-0.302892	0.80599
A1A4S6_ARHGAP10	-3.30167	-3.04477	-2.65679	-2.97066	-3.1377	-2.59866	-3.19381	-2.66589	-2.89093	-2.52433	-3.05631	-3.45706	0.913402
A1A5D9_BICDL2	-1.10777	-1.32795	-0.917145	-0.923649	-1.32267	-0.92653	-2.44017	-1.00472	-0.579502	-1.83526	-1.49637	-1.14328	0.632129
A1L0T0_ILVBL	0.962097	1.07885	1.30615	1.06821	0.868726	0.992665	1.21821	1.24864	0.818091	0.912054	1.07523	1.05344	0.544546
A1L4H1_SSC5D	-1.21633	-1.97178	-2.48665	-1.73494	-0.569582	-1.48984	-3.61208	-1.74852	-0.380087	-0.213142	-1.52625	-1.28046	0.182364
A1X283_SH3PXD2B	-0.0824624	-0.00567682	0.0211554	0.666201	0.0297856	-0.127495	-0.0479219	0.919028	0.311013	0.562126	0.352264	0.69688	0.418794
A1Z1Q3_MACROD2	-1.19908	-3.28103	-2.59204	-2.12795	-1.7684	-2.08376	-3.65939	-2.19296	-1.03037	-1.92422	-1.9042	-1.85419	0.312652
A2RRP1_NBAS	-1.60036	-1.49594	-1.20823	-1.17421	-1.26831	-1.55429	-1.267	-0.958595	-2.03912	-1.90728	-1.43014	-1.11066	0.311651
A2RUS2_DENND3	-0.535911	-0.754688	-0.736307	-1.06884	-0.901137	-0.405271	-1.61958	-0.564661	0.334969	-1.95574	-1.2011	0.0532549	0.932191
A3KMH1_VWA8	-0.134576	0.0415557	0.0669574	-0.338919	0.0380722	-0.0332026	-0.225021	-0.380817	-0.0166639	-0.51179	-0.238404	-0.304069	0.544002
A3KN83_SBNO1	1.51557	-1.15074	-1.96603	-1.59754	2.06957	-2.15071	-1.95668	-2.34071	-1.59361	-1.04109	-1.46905	-2.87294	0.655519
A4D0S4_LAMB4	-1.46341	-1.63537	-1.48089	-1.22009	-0.778704	-1.08896	-3.6303	-0.516008	-0.0658142	-0.608585	-2.27068	0.627895	0.385339
A4D1E9_GTPBP10	-0.715401	-0.21527	0.0668156	-0.614404	-0.38451	-0.392024	0.0515515	-0.445401	-0.557417	-1.01738	-0.0504409	-0.2634	0.782689
A4D1P6_WDR91	-2.94943	-2.94128	-3.58016	-3.45461	-2.94167	-1.37001	-3.51174	-3.59941	-2.79585	-2.87559	-3.8448	-3.00062	0.714635
A4D1S5_RAB19	-2.05138	-2.87441	-1.50643	-3.20435	-0.892139	-2.23684	-2.41322	-3.97273	-2.72355	-2.66059	-2.47376	-3.07234	0.799198
A4FU01_MTMR11	-4.47	-3.62453	-3.62041	-5.379	-3.78417	-5.13403	-3.79964	-4.50433	-6.19291	-3.89034	-4.29911	-5.60796	0.400556
A4UGR9_XIRP2	2.72339	0.650636	-0.242923	1.62822	2.33432	0.311581	1.25926	1.92834	3.1644	0.582724	1.00659	1.8484	0.82238
A5YKK6_CNOT1	-0.357671	-0.0166459	0.11606	-0.155115	-0.220921	-0.295356	0.170307	-0.299395	-0.374333	-0.482704	-0.0428549	-0.00351766	0.790369
A6NCE7_MAP1LC3B2	1.14514	1.69254	1.12947	1.09893	1.51102	1.16364	1.29808	0.84291	1.27133	1.01735	0.876931	1.01054	0.513351
A6NCS6_C2orf72	-2.34236	-1.58418	-1.33034	-2.92656	-2.14054	-1.0206	-0.946031	-2.32275	-1.75645	-2.03196	-0.984548	-2.162	0.622873
A6NDG6_PGP	0.797681	0.272333	0.291757	0.501433	0.605149	0.326391	0.329962	0.627309	0.621554	-0.223705	0.431971	0.306402	0.598948
A6NDU8_RIMOC1	-0.84304	-1.26268	-1.25045	-0.412786	-0.712957	-1.33065	-1.47646	-0.696555	-0.918206	-1.03793	-0.978603	-0.838069	0.875035
A6NHL2_TUBAL3	0.356328	0.296264	0.136976	1.1588	0.198626	-0.685623	0.913935	1.12581	0.522448	1.53655	1.68051	1.30599	0.116887
A6NHR9_SMCHD1	-1.93558	-1.60244	-1.52478	-1.11856	-1.71789	-2.11973	-1.21049	-1.46576	-1.93941	-1.30118	-1.02187	-1.02583	0.542547
A6NIH7_UNC119B	-1.31996	-1.88184	-1.5849	-0.813344	-1.4031	-2.22089	-1.17053	-1.34965	-1.36792	-1.32966	-1.58901	-1.05636	0.778636
A6NJZ7_RIMBP3C	1.1378	1.33684	0.296047	2.22519	1.35064	1.80229	0.472513	1.6323	2.10138	1.26842	0.533698	2.20433	0.843221
A6NKD9_CCDC85C	-4.77874	-5.41894	-4.04231	-5.0874	-4.58415	-4.04178	-3.59931	-4.54348	-4.98225	-3.99978	-3.59475	-3.65467	0.149215
A6NMZ7_COL6A6	0.431165	-0.313922	-0.0204669	0.0721494	2.47873	-0.238641	0.718414	-0.910705	1.39679	0.441705	-0.356024	1.08102	0.634774
A7KAX9_ARHGAP32	-2.5275	-2.65148	-2.35522	-2.3358	-2.53366	-2.63797	-1.87212	-2.33584	-2.65874	-1.75619	-2.34268	-2.20265	0.619581
A8K0Z3_WASHC1	-2.66947	-3.16498	-2.53034	-2.87336	-2.05566	-3.18187	-2.62424	-2.37368	-2.90493	-1.8955	-2.82593	-2.85064	0.695555
A8K7I4_CLCA1	7.83665	5.99615	5.92732	6.24748	7.10767	4.75337	5.49154	6.20624	6.09977	5.68754	5.25388	5.23281	0.257447
A8MXV4_NUDT19	-1.37017	-1.66696	-1.66246	-2.82329	-1.27126	-1.17625	-1.76596	-2.52117	-1.86699	-2.0371	-1.22913	-2.89788	0.767971
B0I1T2_MYO1G	-1.49621	-0.232585	0.144497	-0.605699	-1.28775	-0.610243	-0.284788	-1.14124	-0.647998	-0.365105	-0.174223	-0.160357	0.398376
B1AK53_ESPN	1.15657	1.39963	1.1745	0.0460969	-0.53994	1.04043	1.067	-0.691483	0.150736	-1.22611	-1.31903	-0.395736	0.02744
B7ZAQ6_GPR89B	-1.66817	-1.56479	-1.86492	-1.22938	-1.95092	-1.77323	-2.28666	-1.04002	-2.23171	-1.06892	-1.09725	-1.24927	0.581258
B7ZW38_HNRNPCL4	3.88447	4.06784	4.50349	4.34576	4.1528	3.99395	4.51845	4.26689	4.03851	4.30955	4.73579	4.52914	0.582835
B9A064_IGLL5	2.885	5.21389	4.04327	2.27336	3.33576	5.0449	4.10203	1.99486	3.08986	6.13594	4.46764	2.44123	0.872084
C9J7I0_UMAD1	-3.86215	-3.94628	-4.51569	-3.66951	-4.41683	-4.71316	-3.6578	-3.96998	-3.67022	-5.54871	-4.06649	-4.3968	0.585512
C9JLW8_MCRIP1	-2.6185	-2.94496	-2.42713	-1.75731	-2.27695	-2.63418	-2.57012	-1.8137	-3.56468	-2.9281	-4.65118	-2.19687	0.103818
H3BQB6_STMND1	3.58474	4.07695	4.50241	4.02598	4.30367	4.13587	4.32299	4.08571	4.35951	4.41585	4.60507	4.29144	0.180338
I3L3R5_CCER2	1.69329	2.4858	2.50815	2.15383	2.17124	3.09418	2.17032	1.86847	2.55388	0.721547	1.09635	1.76413	0.154683
O00115_DNASE2	-2.07903	-0.092069	-0.0984475	-2.27633	-1.39244	0.00384029	-0.320746	-1.96774	-1.38451	0.374598	0.178193	-0.839	0.554028
O00116_AGPS	-0.0793413	0.224959	0.918885	0.186395	0.366844	0.0260209	1.03488	0.112362	0.0927697	0.446841	1.09289	0.433335	0.803578
O00139_KIF2A	-0.514907	-0.0203226	0.318321	0.0926171	-0.318434	-0.46062	0.30521	0.18683	-0.313221	0.0716363	0.133457	0.486056	0.801492
O00142_TK2	1.51718	0.771901	0.784707	0.892477	1.85083	0.86995	0.629251	1.06637	2.07106	2.02176	1.7273	1.11135	0.0768008
O00148_DDX39A	3.56097	3.7653	4.17645	3.88675	3.74956	3.66462	4.07136	3.94674	3.56417	3.87713	4.17755	4.08227	0.90557
O00151_PDLIM1	4.20729	2.9819	3.48425	3.97225	3.93165	2.72632	3.34502	3.93913	3.49209	2.72068	2.90759	3.32343	0.310629
O00154_ACOT7	1.4745	1.53143	1.74669	2.14855	1.39409	1.31324	1.8921	2.31616	1.40217	0.991906	1.53909	1.82133	0.498429
O00159_MYO1C	3.74294	3.81713	3.18587	4.50087	3.70415	3.51695	3.49164	4.52933	3.76616	3.29658	2.85052	4.29698	0.744221
O00160_MYO1F	-1.46692	-0.982884	-0.426831	-0.918633	-1.15172	-1.86876	-0.628835	-1.34635	-2.00431	-0.767821	-0.598625	-1.01086	0.724514
O00161_SNAP23	0.480868	1.06198	1.24123	0.750023	0.560202	1.18351	1.15476	0.638968	0.506876	0.762044	0.989846	0.668882	0.73964
O00165_HAX1	-2.03345	-1.57156	-1.6926	-1.42045	-1.85943	-1.02117	-1.33207	-1.21091	-1.47304	-1.00781	-0.941069	-1.81155	0.318955
O00168_FXYD1	-1.34662	-1.522	-1.92375	-1.20004	-1.18424	-1.21166	-1.67732	-1.09946	-0.0563969	-0.561026	-1.3042	-0.801086	0.0307441
O00170_AIP	1.27506	1.84055	1.91462	1.6575	1.21773	1.55824	1.89213	1.55018	1.20817	1.34328	1.65168	1.66262	0.608874
O00178_GTPBP1	-0.604037	-0.348632	-0.381986	-0.418865	-0.461849	-0.6101	-0.172478	-0.0508119	-0.573845	-0.254979	-0.271626	-0.166897	0.695983
O00182_LGALS9	2.39202	1.99845	3.20336	2.9464	2.37995	1.83194	2.9356	2.8819	1.63417	2.08812	2.35557	3.04962	0.655708
O00186_STXBP3	0.162125	0.415384	0.0877778	0.24349	0.123042	0.450229	-0.165096	0.123763	0.09153	-0.18623	-0.262402	0.0575763	0.191031
O00189_AP4M1	-1.80965	-2.69616	-2.47362	-3.34952	-1.8639	-3.30084	-2.40987	-1.61893	-1.45375	-0.122322	-2.41678	-1.3822	0.0845888
O00192_ARVCF	-6.77858	-4.60454	-3.93191	-2.96124	-5.42737	-4.75582	-4.37255	-5.31659	-4.73686	-7.91771	-4.35525	-4.50843	0.678083
O00193_C11orf58	-1.33352	-1.10505	-0.745671	-1.06054	-1.64996	-1.16581	-0.992287	-0.941863	-0.116841	-1.27787	-0.895345	-1.54864	0.761788
O00194_RAB27B	0.18458	-0.611192	-0.643169	-1.01019	-0.112941	-1.09277	-0.744915	-0.888985	-0.242255	-1.25335	-0.357434	-1.70683	0.643121
O00203_AP3B1	1.92985	2.50771	2.72751	2.48664	2.43724	2.51324	2.75476	2.61512	2.07174	2.51625	2.66885	2.64441	0.71611
O00214_LGALS8	-0.345727	-0.983334	-0.359233	-0.0523644	-1.32544	-0.627244	-0.185193	0.0616226	-0.425694	-0.38038	-0.399544	0.135405	0.727491
O00217_NDUFS8	1.91318	2.25481	1.56251	1.53494	1.56303	2.21661	1.01751	1.2372	1.70538	1.03643	1.07853	1.12615	0.173085
O00231_PSMD11	-0.392621	-0.174726	-0.525019	-0.638156	-0.49024	0.94693	-1.00455	-0.561465	-0.138695	-0.502378	0.409719	-0.764409	0.887471
O00232_PSMD12	-0.0867423	0.776492	0.367176	-0.726641	-0.273716	1.55746	-0.933809	-0.647574	-0.47407	-0.544063	-0.505671	-0.837306	0.408148
O00233_PSMD9	1.43761	1.28531	1.00751	1.45254	1.36685	0.967756	1.18101	1.54191	1.47054	1.49861	0.998574	1.41732	0.902725
O00244_ATOX1	1.86784	1.62857	1.37113	1.62973	1.59635	1.8419	1.57371	1.41205	1.94148	1.27257	1.44494	1.58036	0.934314
O00255_MEN1	-2.70569	-2.95588	-2.25366	-2.67376	-2.67175	-2.78616	-2.53736	-2.12917	-3.22236	-2.64964	-2.3942	-2.01927	0.911634
O00258_GET1	-2.4653	-1.4933	-1.76757	-1.61756	-1.96031	-1.20536	-2.02055	-1.09352	-1.85553	-1.37043	-2.84186	-1.84696	0.536017
O00264_PGRMC1	2.88095	2.9957	3.03293	3.27526	3.10652	3.16337	3.10185	3.20295	3.05863	3.28876	3.4155	3.39334	0.179312
O00267_SUPT5H	-0.108769	-0.0436515	0.330808	0.180076	-0.0851739	-0.134442	0.206641	0.18916	-0.211841	0.146412	0.400958	0.393288	0.743435
O00273_DFFA	0.00737959	-0.103015	-0.521898	-0.363076	-0.313802	-0.0576443	-0.60092	-0.223358	0.206588	-1.00971	-0.877966	-0.135777	0.746985
O00291_HIP1	-1.63134	-1.94777	-1.92167	-1.39425	-1.32266	-1.57528	-1.60922	-1.70405	-1.65724	-2.81488	-3.11748	-1.86041	0.0588183
O00294_TULP1	-0.0273257	0.709382	0.901016	0.346228	0.253077	0.193688	0.852429	0.219874	0.190289	0.572215	0.945435	0.509256	0.79425
O00299_CLIC1	3.66277	3.78868	3.56324	3.34376	3.60486	4.00586	3.4235	3.29129	3.53023	3.35222	3.6244	3.27935	0.682604
O00303_EIF3F	1.11462	1.5814	1.88778	1.84231	1.40262	1.67497	1.81547	1.97433	1.28116	0.927305	1.5994	1.76714	0.423514
O00308_WWP2	-2.09827	-2.13864	-2.19604	-2.83322	-2.57051	-1.62464	-1.91259	-2.87127	-2.21265	-3.18945	-2.44536	-3.58022	0.234316
O00330_PDHX	1.08655	1.04236	0.717622	0.987519	1.10339	0.636041	0.726596	1.01426	0.830752	0.324882	0.513283	0.733215	0.121871
O00338_SULT1C2	-1.744	-1.21291	-0.852401	-1.57115	-1.6032	-0.837481	-0.848587	-1.40443	-1.10363	-0.58837	-0.234301	-0.970403	0.115478
O00339_MATN2	1.17829	1.74229	0.853944	1.9939	1.25829	1.31456	1.28232	1.99079	2.04431	1.88401	1.5838	2.47013	0.151957
O00391_QSOX1	2.9881	2.81019	2.5818	2.30397	3.30776	2.22628	2.64405	2.21589	2.54646	2.66625	2.48096	2.32828	0.815925
O00399_DCTN6	0.507021	-0.0119709	0.51335	-0.38034	-0.909934	0.464699	0.608503	0.531414	-0.00514619	1.32682	0.911477	0.446884	0.38481
O00401_WASL	0.799605	1.07595	1.06805	1.04425	0.966967	0.836496	1.33627	1.14049	0.760207	0.83554	0.729753	0.895191	0.160079
O00410_IPO5	0.568434	0.550217	0.303269	0.487641	0.284348	0.818964	0.103275	0.32729	0.893263	-0.448494	-0.0386039	0.457271	0.649082
O00411_POLRMT	-5.5138	-6.1145	-4.78729	-6.03545	-6.80484	-6.17371	-4.83816	-6.58565	-10.54	-6.46984	-4.64912	-4.73843	0.680702
O00422_SAP18	0.883979	0.861434	1.26457	1.12156	1.06959	0.696025	1.15283	0.969963	0.918764	1.0491	1.51442	1.29778	0.44734
O00423_EML1	5.05279	5.88377	5.15166	6.14454	5.23059	5.22796	5.61897	6.18329	5.41402	5.86072	4.95822	6.23241	0.984761
O00425_IGF2BP3	-0.753206	-0.535312	-1.95256	-0.652565	-0.576699	-3.1414	-1.17954	-0.910208	-1.24682	-2.56698	-1.874	-1.39948	0.387105
O00429_DNM1L	2.12609	2.12608	1.88022	2.17865	2.00949	1.97425	1.80412	2.22954	2.10604	0.867791	1.17231	1.83312	0.0857374
O00442_RTCA	2.30094	2.24675	2.25338	2.18469	2.41322	1.98618	2.31579	2.21256	2.12176	2.40652	2.15137	2.13134	0.936357
O00443_PIK3C2A	-3.10397	-3.09085	-2.64608	-2.69784	-2.93454	-3.86857	-3.18891	-2.84009	-3.32151	-3.03118	-3.37616	-2.83388	0.414226
O00458_IFRD1	1.01625	1.65691	1.9528	1.11651	1.06713	1.61607	1.01788	0.832536	1.02988	0.810183	1.35527	1.09389	0.341399
O00461_GOLIM4	0.205751	0.353212	0.708162	0.339063	0.587572	0.409111	0.747351	0.293355	0.284063	0.852671	0.662791	0.368231	0.723329
O00462_MANBA	-2.5931	-2.55627	-3.00921	-3.96259	-4.11338	-2.48161	-2.92169	-3.16195	-2.93596	-2.49152	-1.8308	-3.46251	0.566218
O00468_AGRN	2.30591	2.33195	1.8257	2.93636	2.34991	2.16549	2.0438	2.89002	2.38355	2.88039	2.36695	2.88071	0.5372
O00469_PLOD2	1.37979	0.891965	0.98531	1.56968	1.3992	0.807164	1.04956	1.58724	1.02789	1.11082	0.673247	1.1575	0.559389
O00471_EXOC5	-1.12374	-1.31151	-1.77602	-1.94786	-1.55872	-0.667648	-2.47218	-2.0744	-0.966806	-2.09237	-2.49249	-3.24779	0.413991
O00479_HMGN4	2.2956	2.51046	2.33327	2.43931	2.11727	1.92329	2.25141	2.69158	2.16619	2.44053	1.99923	2.6742	0.765838
O00483_NDUFA4	1.49372	0.861338	0.529216	1.59897	1.26544	1.49893	0.29791	1.30315	1.45175	-0.654114	-0.223537	1.0139	0.276101
O00487_PSMD14	1.89078	1.91148	1.86325	1.71684	1.81494	1.73031	2.24205	1.68766	1.67932	1.63667	1.8606	1.99014	0.87457
O00499_BIN1	-1.31645	-1.05835	-1.00801	-1.20822	-1.15351	-0.999947	-0.674859	-1.10742	-1.08055	-0.618618	-0.728804	-0.720595	0.105987
O00505_KPNA3	1.50384	1.55599	1.63932	1.88625	1.52525	1.54005	1.71107	1.93159	1.51904	1.6832	1.71913	2.00211	0.860168
O00515_LAD1	-0.569031	0.579739	1.33117	-0.177726	-0.301519	0.560354	1.47375	0.0029465	-0.900579	-0.0552447	0.872008	-0.171453	0.635707
O00519_FAAH	1.57021	0.468093	-2.06997	-1.52764	-1.89566	-0.330414	-2.00321	-1.80436	0.0348942	1.30456	-1.27014	-1.42818	0.334662
O00533_CHL1	-0.647769	0.594483	-0.12822	-1.14442	-0.902039	0.276618	0.501687	-1.24216	-0.790616	0.797924	0.0779528	-0.639425	0.910817
O00534_VWA5A	1.68213	1.80583	1.56621	1.81979	1.7161	1.50555	1.44769	1.70028	1.25305	1.85697	1.492	1.48613	0.432202
O00541_PES1	-0.998394	-0.186937	0.235215	-0.148416	-0.819347	-0.432823	0.274088	-0.191913	-0.911128	0.296111	0.461882	0.133221	0.696589
O00560_SDCBP	0.642056	0.101863	0.159742	1.31933	0.638153	-0.345075	0.263018	1.34999	0.325665	0.146502	0.244358	0.587108	0.824256
O00566_MPHOSPH10	-4.19623	-2.34524	-2.1792	-3.06868	-2.96423	-3.00075	-2.66099	-3.16414	-3.44253	-2.47302	-1.85482	-2.55097	0.653942
O00567_NOP56	1.01125	1.26687	1.3899	1.40602	1.17073	0.993239	1.49789	1.41548	0.986618	1.42398	1.71214	1.70025	0.573327
O00571_DDX3X	3.1424	3.35528	3.44158	3.86153	3.20991	3.33912	3.6455	3.95584	3.19552	3.47324	3.48399	3.80659	0.927063
O00584_RNASET2	-0.46294	-0.744913	-0.399065	-1.68389	-0.799134	-0.387506	-0.943099	-1.20524	-0.962065	-1.75991	-0.593566	-1.69453	0.418404
O00592_PODXL	0.689831	0.890353	0.533503	0.610445	0.369165	0.922012	0.611612	0.882392	0.445023	1.80603	1.19893	0.878598	0.278952
O00625_PIR	-1.19548	-1.42868	-0.95837	-2.2773	-0.924218	-1.34033	-0.923635	-2.01048	-0.594075	-1.07432	-1.71642	-1.75165	0.872414
O00629_KPNA4	-0.311696	-0.22846	0.02017	0.0967673	-0.200911	-0.0348228	-0.155605	0.00271607	0.0106391	-0.179763	-0.280283	-0.105883	0.943334
O00635_TRIM38	-3.51122	-3.17479	-4.40178	-3.11908	-2.86423	-3.6529	-3.96039	-2.99521	-3.73867	-2.79549	-4.26656	-2.98645	0.907362
O00712_NFIB	-2.06159	-1.62921	-1.80537	-1.41961	-1.18652	-1.26476	-1.61477	-1.72912	-0.268165	-0.640174	-1.28878	-2.52553	0.44973
O00743_PPP6C	0.169372	0.613406	0.71691	1.36792	0.324369	0.787023	0.798393	1.00024	0.457758	0.582676	0.292519	1.14525	0.916763
O00746_NME4	-0.734514	-0.645378	-2.15291	0.260491	-1.16646	-2.30183	-1.92547	0.0145017	-2.113	-1.21822	-1.3838	-0.450717	0.646229
O00748_CES2	2.29231	2.37435	2.73255	0.986459	2.79501	2.28878	2.8142	1.26786	2.16392	2.33758	2.45841	1.13076	0.846327
O00754_MAN2B1	-0.367515	-0.0652806	0.101784	-0.569154	-0.112378	-0.33758	0.0205885	-0.395297	-0.345697	-0.190329	0.206623	-0.717022	0.969947
O00757_FBP2	-0.111988	0.635459	0.418224	-1.00254	-0.0741574	1.16945	0.340102	-1.92354	-0.730089	0.544921	0.521625	-1.08623	0.966142
O00764_PDXK	1.96099	1.82756	1.77159	1.67628	2.08832	1.76461	1.98521	1.48193	1.71541	1.05986	1.20278	1.48603	0.0488773
O00767_SCD	-1.22288	-1.86439	-0.910748	-2.26984	-1.36958	-1.95942	-1.07113	-1.98167	-1.70305	-0.90565	-0.857546	-1.31199	0.458066
O14493_CLDN4	0.0164949	-1.84263	-2.66285	-0.513413	0.105038	-1.71976	-1.32205	-0.25469	-0.0747385	-2.87307	-2.52049	-0.460437	0.682064
O14494_PLPP1	-1.45466	-1.18101	-1.45789	-0.64338	-1.30803	-1.59957	-0.953157	-0.577437	-1.31093	-0.667581	-0.895054	-0.620479	0.522824
O14495_PLPP3	1.12353	1.169	1.23008	1.64422	1.19841	1.07122	1.52142	1.63903	1.51537	2.14573	1.71759	1.84166	0.0473337
O14497_ARID1A	-0.956202	-1.05935	-0.574353	-0.574068	-1.0302	-1.12895	-0.525822	-0.851179	-1.45249	-1.11018	-0.780784	-0.446332	0.813453
O14498_ISLR	-0.0250772	0.008105	-0.459033	-0.0528253	0.348826	0.278268	0.0539606	0.0596681	0.37582	-0.0949683	-0.742792	0.827252	0.56564
O14521_SDHD	0.378205	0.448266	0.563847	0.296194	0.321614	1.06121	-0.381895	0.1852	0.0367804	-0.641346	-1.35416	-0.36487	0.0255972
O14524_NEMP1	-2.32945	-1.81843	-2.11592	-1.56385	-2.62226	-2.79866	-2.08966	-1.41025	-2.86235	-1.39571	-2.2984	-1.95747	0.768981
O14530_TXNDC9	-1.12315	-1.50269	-2.10208	-1.72817	-1.36376	-1.63802	-1.64597	-1.37988	-1.31172	-1.3798	-2.09848	-1.75571	0.853334
O14531_DPYSL4	1.55285	1.642	0.187102	1.24969	1.70202	1.33185	0.776996	0.83961	1.5868	1.24207	0.443893	0.993022	0.959475
O14545_TRAFD1	-4.52254	-4.34634	-4.65346	-4.09502	-5.47378	-3.84406	-5.16965	-4.47069	-4.00803	-4.19889	-4.93914	-4.11301	0.471202
O14548_COX7A2L	1.3557	-0.106915	-0.29635	0.552944	1.43565	0.267856	0.141572	0.890463	1.11954	-0.426607	0.11581	0.632121	0.735429
O14558_HSPB6	4.89803	4.55171	4.03877	5.40046	4.71682	5.17498	4.4813	5.58834	5.23292	2.98087	2.52122	5.31306	0.311825
O14562_UBFD1	0.0181219	-0.302821	-0.367673	0.31255	0.401851	-1.24012	0.0563829	0.17877	0.0709807	-0.41083	-0.443225	0.158538	0.974887
O14569_CYB561D2	-3.59795	-3.68183	-4.09512	-3.42312	-3.71062	-3.67629	-4.25152	-3.49783	-3.24231	-2.4005	-2.20324	-2.87052	0.00294104
O14579_COPE	-0.318052	0.47963	0.302957	-0.654705	-0.310713	1.42058	-0.350435	-0.539936	-0.349581	-0.601964	-0.522721	-0.740389	0.337079
O14602_EIF1AY	1.64321	1.6839	1.72492	1.58975	1.78625	1.55847	1.92278	1.88573	1.55048	1.93559	1.76144	1.71972	0.585891
O14607_UTY	-5.75941	-7.84514	-5.10421	-5.22005	-5.94103	-5.95898	-4.47772	-5.99461	-9.447	-4.52729	-4.06204	-6.32142	0.88878
O14617_AP3D1	0.0899099	0.401182	0.600154	0.747979	0.251384	0.443333	0.559418	0.86139	0.193093	0.617348	0.856276	0.743255	0.799379
O14618_CCS	0.774493	1.23609	1.14479	1.28936	0.650312	0.909424	1.22187	1.09425	0.699644	1.84318	1.21339	1.12867	0.606182
O14639_ABLIM1	-0.583775	-0.445891	-0.376844	0.111754	-0.309014	-0.788063	-0.11933	0.0264753	-0.404645	-0.551952	-0.418748	-0.0170815	0.975371
O14641_DVL2	-1.30999	-1.18253	-1.62544	-1.17985	-1.53577	-1.32734	-1.54537	-0.873002	-1.15173	-1.7404	-1.52813	-1.16584	0.920654
O14647_CHD2	-1.18128	-1.37453	-0.733614	-1.35707	-1.1494	-1.43839	-1.01109	-1.09795	-1.22133	-0.480053	-0.517615	-1.03521	0.220232
O14656_TOR1A	-1.28929	-1.52035	-1.20689	-1.37924	-1.77194	-1.68364	-1.56581	-1.48264	-1.8312	-1.09555	-1.00855	-1.50738	0.292448
O14657_TOR1B	-0.592622	-1.74589	-1.34458	-0.360417	-0.0796739	-1.92389	-1.6177	0.0763835	-0.759634	-1.87338	-1.44793	-0.0988685	0.956964
O14662_STX16	-4.71542	-4.14764	-4.25196	-4.64593	-5.07054	-4.30335	-4.47357	-3.94541	-3.94312	-3.01412	-3.79898	-4.05577	0.0437353
O14672_ADAM10	3.76833	3.62653	3.47741	3.69154	3.76134	3.53299	3.63188	3.97765	3.54968	4.00511	3.86604	3.77424	0.568178
O14681_EI24	0.500705	-0.272144	-0.0996804	0.639155	-0.427008	0.528933	-0.289677	0.891643	0.78159	0.314397	0.532497	0.76408	0.375243
O14683_TP53I11	-0.70114	0.174269	-0.00899543	-0.536517	-0.346054	0.127877	0.0896024	-0.64303	-0.438064	-0.15423	0.138483	-0.882742	0.891597
O14727_APAF1	0.124623	0.400572	0.133687	0.100904	0.362129	0.373986	-0.120597	0.0539759	0.349401	0.958161	-0.0514827	0.177819	0.656884
O14732_IMPA2	-0.354648	-0.7419	-0.211052	-0.837249	-0.54879	-0.907842	-0.491602	-0.858769	-1.45993	-0.641164	-0.681141	-1.71816	0.126491
O14733_MAP2K7	0.525718	0.700575	0.613331	0.766418	0.535956	0.956367	0.396889	0.831522	0.568353	0.0998626	0.462443	1.03443	0.786791
O14734_ACOT8	-1.34965	-1.49109	-1.03572	-1.94723	-1.50236	-1.70268	-0.986238	-2.19038	-1.92388	-1.69577	-1.29357	-1.15166	0.896839
O14735_CDIPT	2.00323	1.74024	1.55837	2.10064	1.72744	1.56116	1.71508	2.11769	1.46275	1.87097	1.38437	1.89802	0.605509
O14737_PDCD5	1.36021	1.09227	0.890324	0.693554	0.643094	2.34271	0.490975	1.09449	1.42793	-1.13551	0.489075	0.672339	0.336186
O14744_PRMT5	1.22218	1.35438	1.56602	1.48834	1.36795	1.37376	1.71586	1.58123	1.22942	1.50628	1.68417	1.56835	0.752079
O14745_NHERF1	1.94501	2.44929	2.49927	1.3016	2.09963	2.23689	2.59281	1.31457	1.34993	2.35857	1.93645	1.88295	0.855574
O14772_FPGT	-3.7065	-3.03565	-3.37521	-3.49966	-3.3184	-2.39528	-3.63704	-3.42392	-3.86689	-4.40065	-4.24112	-4.66745	0.00703891
O14773_TPP1	2.67853	2.95942	3.0593	2.88356	3.00593	2.58819	3.17151	2.63568	2.33048	3.12065	3.12485	2.71862	0.947462
O14776_TCERG1	0.705191	0.932032	1.25358	1.10684	0.88791	0.628435	1.26995	1.22866	0.697547	1.02677	1.17744	1.19934	0.990557
O14786_NRP1	-0.877206	-1.10344	-1.04736	-0.774347	-0.561815	-1.56522	-0.497342	-0.953656	-0.640194	-0.312174	-0.83689	-0.350425	0.217333
O14787_TNPO2	0.0784739	0.0369088	0.242575	0.574891	0.221779	-0.0676449	0.0867326	0.64063	0.298179	-0.23133	-0.178356	0.601637	0.881367
O14791_APOL1	-2.28949	-0.476869	-1.16599	-3.86213	-1.92214	-0.860942	-1.46097	-3.05449	-1.86101	0.231954	-0.637913	-3.4179	0.827926
O14815_CAPN9	0.305917	0.721294	0.417716	-2.06001	0.383442	-0.123052	0.21202	-1.49561	-0.979824	0.153337	-0.223701	-1.81138	0.684924
O14817_TSPAN4	-2.14458	-2.18885	-2.64286	-2.24904	-1.9163	-1.68298	-2.60341	-1.98079	-1.54134	-1.1863	-2.69858	-1.65303	0.287131
O14818_PSMA7	2.90064	3.11626	3.11467	3.04126	2.99706	3.21711	3.10267	3.0204	2.7643	2.84772	2.83052	2.966	0.0729611
O14828_SCAMP3	-1.04264	-0.669743	-0.716548	-0.843335	-0.855269	-0.868791	-0.462564	-0.935498	-1.00097	-0.636826	-0.475522	-0.630058	0.717095
O14832_PHYH	-1.26366	-0.803395	-0.454451	-1.25593	-1.56314	-0.672054	-0.956235	-1.49216	-1.42748	-0.837263	-0.888808	-2.08811	0.559189
O14841_OPLAH	-0.0203437	0.592018	0.18102	0.248375	0.39225	0.266311	0.497777	0.230476	-0.128109	0.0924425	0.366048	0.0862777	0.354748
O14874_BCKDK	-2.2097	-1.02292	-1.77594	-1.82175	-1.2347	-2.1071	-1.82439	-2.08122	-1.86056	-1.12229	-1.47559	-3.01439	0.926327
O14879_IFIT3	-1.17453	-1.14635	-1.0516	0.46099	-0.653498	-2.16825	-0.104504	-0.191438	-0.740003	-1.34736	-1.59991	0.538606	0.994436
O14880_MGST3	4.40046	4.07551	3.45909	4.20105	4.18356	3.94508	4.04281	3.7844	3.7208	4.19257	3.64955	4.05375	0.841181
O14896_IRF6	0.0404379	0.253174	0.373844	-0.431649	0.141202	0.1073	0.480534	-0.150183	-0.392303	0.117366	-0.211931	-0.136672	0.376791
O14907_TAX1BP3	0.385097	0.621589	0.0240162	0.118726	0.469547	0.569837	0.101836	0.427107	0.146387	-0.0966911	-0.0533472	0.256355	0.191647
O14908_GIPC1	-0.0964789	0.535078	0.676566	0.198707	0.17741	0.43019	0.931311	0.208315	-0.0625924	0.0664886	0.398159	0.366414	0.588803
O14920_IKBKB	-3.33904	-2.19893	-2.45421	-3.14754	-3.31157	-2.55082	-3.39417	-3.10094	-2.98795	-3.68373	-2.59554	-3.4781	0.479362
O14925_TIMM23	-0.891272	-2.34179	-1.60247	-1.09266	-0.537399	-1.8801	-1.03957	-0.905148	0.203333	-0.954822	-1.00625	-1.3163	0.285651
O14929_HAT1	-1.93165	-1.67261	-1.39826	-0.560336	-1.78738	-1.43955	-1.20017	-0.517351	-1.78711	-1.81029	-1.11091	-0.770787	0.909049
O14933_UBE2L6	-0.0104081	-0.172473	0.370496	0.975665	-0.344914	-0.405571	0.523734	-0.269149	0.308394	-0.397972	0.23131	0.378412	0.43057
O14936_CASK	1.25683	1.15345	1.12918	1.25193	1.38365	1.10341	1.1106	1.36484	1.26094	1.34389	1.32535	1.16518	0.77327
O14949_UQCRQ	2.53194	1.94128	1.74951	1.60123	2.14867	2.85892	1.19705	1.30935	1.86551	0.855906	0.778394	1.06044	0.120351
O14950_MYL12A	8.00554	7.75396	7.28698	8.45465	7.62033	7.88682	7.54476	8.52534	8.11496	7.02461	7.04327	8.24679	0.702664
O14964_HGS	1.06334	0.882916	0.920027	1.11159	0.799245	1.04362	0.990624	1.09943	0.857406	0.641979	0.905969	0.961394	0.375714
O14972_VPS26C	-0.993125	-2.22907	-1.57636	-1.33169	-1.37595	-0.523248	-2.16969	-2.09463	-1.92116	-2.14076	-1.37206	-1.59744	0.814389
O14974_PPP1R12A	3.39622	3.05936	2.61101	4.23406	3.16107	2.73886	3.12346	4.35408	3.49815	2.46239	1.95671	3.90564	0.707415
O14975_SLC27A2	-0.326229	0.305079	0.115822	-0.653766	-0.153916	-0.35022	-0.00330622	-0.70352	0.00110431	-0.306348	-0.246182	-0.782909	0.735671
O14976_GAK	-1.13682	-0.479534	0.0217007	-0.87932	-0.430733	-0.522469	0.091717	-0.571744	-0.863045	-0.275568	0.024347	-0.818625	0.697377
O14979_HNRNPDL	1.77839	2.10193	2.2788	2.45964	1.7985	1.78438	2.31959	2.44546	2.1229	2.14082	2.23613	2.46309	0.769005
O14980_XPO1	0.411521	0.540734	-0.0103489	-0.132253	0.0552591	1.29634	-0.381276	0.0159555	0.376893	-0.228382	0.449065	-0.126281	0.933742
O14981_BTAF1	-2.63989	-1.98992	-1.78395	-2.43294	-2.34074	-2.56032	-1.87632	-2.03836	-2.31657	-2.07711	-1.55416	-2.21047	0.753622
O15013_ARHGEF10	-1.57558	-2.03313	-2.14847	-1.27596	-1.58909	-2.22367	-2.04495	-1.157	-1.77305	-2.25501	-2.90908	-1.91972	0.305513
O15027_SEC16A	0.60064	1.0727	1.33795	1.09894	0.85428	1.03447	1.5407	1.05344	0.794084	0.89659	1.55511	1.1064	0.922615
O15031_PLXNB2	0.713986	0.941701	1.08584	1.07997	0.890045	0.764212	1.07822	1.12344	0.658683	0.62895	0.666126	1.03985	0.29701
O15042_U2SURP	-0.00312425	0.54743	0.953834	0.739125	0.357367	0.310571	0.867279	0.806547	0.444019	0.715938	0.914476	0.814519	0.760643
O15047_SETD1A	-3.95799	-3.67353	-3.97147	-3.65385	-4.15345	-4.49702	-4.09001	-3.93074	-3.61611	-3.81354	-3.18981	-3.63225	0.0196498
O15050_TRANK1	-4.03208	-3.37305	-2.93447	-4.50584	-3.95366	-3.68665	-3.74255	-3.40075	-5.52599	-3.45525	-3.43889	-3.36909	0.855884
O15056_SYNJ2	-1.98974	-2.07124	-1.91034	-1.51856	-1.36105	-2.40278	-1.44993	-1.42814	-1.99087	-2.13585	-1.62877	-1.60194	0.687779
O15061_SYNM	4.28697	4.52867	3.59489	5.32053	4.17959	4.97036	4.16988	5.43355	5.00101	3.11916	1.06266	4.8893	0.325815
O15067_PFAS	1.37326	1.88588	2.17464	2.05982	1.68454	1.47068	2.10699	1.9712	1.65805	2.45778	2.36371	2.10649	0.374062
O15075_DCLK1	0.0186574	-0.000928889	-0.298072	0.42098	0.668687	-0.0794582	-0.191274	0.283291	0.929543	0.75387	0.266095	0.505892	0.0796532
O15084_ANKRD28	-2.87395	-2.03412	-2.19404	-2.50239	-2.37539	-1.77935	-1.94283	-2.69622	-2.98707	-2.6275	-2.43588	-2.94457	0.140132
O15085_ARHGEF11	-3.01419	-3.23693	-4.05593	-2.79119	-3.00691	-3.90114	-3.42842	-2.91249	-3.34475	-4.11124	-3.67331	-3.21671	0.605306
O15091_PRORP	-3.7957	-2.59932	-2.32401	-3.4072	-3.22253	-2.8605	-2.35755	-3.64685	-4.52457	-2.14055	-1.92005	-2.9091	0.953309
O15111_CHUK	-4.11499	-3.78888	-3.82292	-3.78517	-4.32915	-4.26027	-4.67796	-3.84206	-4.15603	-4.21658	-3.52772	-3.21501	0.167203
O15116_LSM1	-0.658415	-0.169151	-0.844499	-0.68646	-0.718695	0.51029	-1.27369	-1.00317	-0.883046	-1.11795	-1.73145	-0.911728	0.261141
O15117_FYB1	-3.15258	-3.12504	-2.19542	-3.35999	-4.83866	-3.53224	-3.28802	-3.37208	-3.98337	-3.07672	-4.6091	-2.61011	0.273985
O15118_NPC1	-3.47258	-3.00237	-2.29904	-2.32476	-3.23912	-2.8426	-2.16162	-2.62802	-2.94594	-1.62628	-2.27409	-2.24251	0.346932
O15121_DEGS1	-1.69904	-1.16451	-1.49342	-2.8125	-2.24024	-1.1337	-3.05614	-0.698409	-2.35235	-3.79369	-2.54797	-2.76685	0.120362
O15126_SCAMP1	-0.170022	-0.541226	-0.547382	-0.275527	-0.150418	-0.786145	-0.393076	0.127613	-0.703418	-0.599042	-0.574786	-0.469282	0.356951
O15127_SCAMP2	0.122992	-0.168366	0.235847	-0.0868404	0.256079	-0.00872232	0.338385	0.205422	-0.110135	-0.00223578	0.247587	-0.00504108	0.402912
O15143_ARPC1B	2.38461	2.82772	3.24438	2.85209	2.71756	2.76289	3.09309	2.86988	2.23936	3.30049	2.96306	3.03706	0.974444
O15144_ARPC2	2.95644	3.27768	3.33286	3.42854	3.11157	3.07658	3.22034	3.534	2.73122	3.3038	3.23292	3.47015	0.940997
O15145_ARPC3	1.92837	1.87693	1.44793	1.35458	1.31473	3.0456	0.817573	1.10016	0.840205	0.319316	0.464102	0.812967	0.0557897
O15160_POLR1C	-2.41367	-2.17431	-2.09288	-1.64758	-2.0387	-2.13772	-2.06569	-1.5609	-1.7286	-2.30275	-1.48203	-1.1462	0.314847
O15162_PLSCR1	-0.463191	-0.896316	-0.265524	-0.0236731	-0.61883	-0.464431	-0.600198	-0.00117585	-0.50711	0.439447	-0.309379	0.387851	0.259475
O15164_TRIM24	-1.0726	-1.13168	-1.02834	-1.00684	-0.969427	-1.38067	-0.582831	-1.20598	-1.03971	-0.815409	-0.781648	-0.760387	0.43298
O15173_PGRMC2	2.57738	2.36193	2.28791	2.80874	2.54127	2.40816	2.46176	2.63823	2.53816	2.70062	2.42939	2.77209	0.738581
O15195_VILL	0.763509	1.18944	1.22433	0.0348834	1.21998	0.938645	1.26183	0.522585	0.372135	1.07426	0.725507	0.291395	0.499556
O15204_ADAMDEC1	-1.73785	-2.05252	-1.70045	-3.73151	-1.93453	-1.24052	-2.99854	-2.87129	-2.66413	-1.87519	-2.03385	-3.0901	0.958042
O15211_RGL2	-2.86601	-2.99787	-3.0529	-1.80412	-3.0822	-3.3017	-2.6783	-1.52927	-2.23229	-2.80909	-2.70645	-1.75476	0.748782
O15226_NKRF	-2.69114	-5.17863	-3.72349	-4.45387	-3.35394	-4.08946	-2.39163	-3.05918	-2.44751	-3.48856	-3.15407	-2.8645	0.1627
O15230_LAMA5	3.22763	2.77176	1.87094	3.51147	2.71844	2.42038	2.19427	3.94608	3.17272	2.88055	1.92217	3.64552	0.985026
O15231_ZNF185	-3.98373	-3.48516	-4.45914	-4.49639	-3.00103	-3.8468	-4.11652	-4.98892	-4.09133	-2.72345	-5.45386	-5.79326	0.702992
O15239_NDUFA1	-1.25771	-1.43873	-1.13874	-1.14031	-1.38899	-0.541251	-2.24995	-1.13599	-1.06429	-1.97827	-2.92346	-1.77512	0.232984
O15247_CLIC2	-2.29151	-0.929314	-2.3298	-3.00594	-2.33593	-0.299273	-2.21377	-3.47417	-2.71678	-4.575	-1.96206	-2.30198	0.50071
O15254_ACOX3	-2.16827	-1.27553	-1.84048	-2.13429	-2.3659	-2.37432	-1.18268	-2.35023	-2.96463	-1.23521	-1.38351	-2.26307	0.884889
O15258_RER1	0.477519	-0.372661	0.186884	0.38899	0.71083	0.364716	0.288667	0.507882	0.727413	0.0718585	0.288536	0.604195	0.387396
O15260_SURF4	3.04827	2.51057	2.52712	3.04475	3.06017	2.33746	2.86826	3.05125	2.71844	2.87943	2.77429	3.23653	0.86592
O15264_MAPK13	0.70783	0.713447	0.764515	0.26228	0.837662	1.01167	0.249913	0.0882699	0.385222	-0.561443	-0.300847	0.0964105	0.045146
O15269_SPTLC1	-0.563695	0.1098	0.463587	-0.311623	-0.0913548	-0.137974	0.471193	-0.499174	-0.217923	0.0124797	0.471105	-0.0197387	0.8653
O15270_SPTLC2	1.14775	0.6787	1.12916	0.811479	1.0573	0.872748	1.11419	0.507594	0.681775	0.3751	1.49158	0.976653	0.966593
O15294_OGT	-1.10348	-0.55538	-0.585021	-0.815774	-0.558141	-0.813967	-0.528135	-0.884317	-0.640733	-0.353237	-0.467137	-0.5266	0.247065
O15305_PMM2	1.70921	1.75027	1.91454	1.55397	1.71951	1.62131	1.86039	1.68069	1.39173	1.44564	2.06397	1.51968	0.71094
O15321_TM9SF1	-1.05751	-0.980193	-0.522557	-1.52662	-1.39164	-0.726228	-1.20661	-1.62783	-1.44073	-1.12822	-1.26057	-1.21008	0.578056
O15327_INPP4B	-5.5385	-3.36831	-4.36266	-4.4349	-5.28496	-5.41677	-3.84331	-3.71141	-4.45196	-3.04416	-4.00895	-3.74077	0.365396
O15344_MID1	-0.929964	-0.85981	-1.36494	-0.145759	-0.959718	-1.44332	-1.08833	-0.0575985	-0.937213	-1.91235	-2.51835	-0.0618307	0.548369
O15347_HMGB3	1.13939	0.75576	1.63634	1.4292	0.976705	0.431935	1.52454	1.30235	0.90142	0.594999	1.62765	1.18849	0.815732
O15355_PPM1G	0.314662	0.556405	1.1289	0.68492	0.417747	0.575509	1.33084	0.611505	0.23269	0.740727	1.25905	0.860299	0.936858
O15357_INPPL1	-2.55489	-2.25707	-1.96513	-2.11163	-2.13047	-2.42434	-1.90166	-1.99643	-2.33245	-1.97403	-1.86681	-1.81821	0.502429
O15371_EIF3D	2.52711	2.68812	3.02126	3.09007	2.76822	2.56865	3.15935	3.10242	2.63451	3.11517	3.15852	3.09967	0.708908
O15372_EIF3H	0.433987	0.143005	0.242785	0.633362	0.637475	0.691756	0.239532	0.820867	0.739955	-0.178507	0.424605	0.76555	0.611668
O15379_HDAC3	-2.16638	-2.19341	-1.7872	-2.17889	-2.75472	-2.533	-2.21239	-2.12577	-2.34974	-2.36313	-1.64463	-1.94387	0.249433
O15382_BCAT2	2.20296	2.47107	2.20346	1.96723	2.29067	2.26719	1.99499	1.93916	1.90689	2.31805	1.43968	1.80628	0.244082
O15394_NCAM2	-2.86005	-1.8668	-2.14328	-1.76099	-2.54852	-1.57205	-3.11515	-1.96518	-2.20206	-1.29522	-1.77298	-2.17437	0.511193
O15397_IPO8	-2.68246	-3.66045	-2.02612	-2.11853	-2.47603	-2.45818	-1.81482	-2.16347	-2.7113	-2.16282	-2.31336	-2.42335	0.532053
O15400_STX7	-0.667354	-0.599745	-0.74103	-1.5518	-0.903596	-0.0799797	-1.15864	-1.44021	-0.621195	-1.60343	-1.111	-1.26477	0.693235
O15405_TOX3	-2.70148	-2.25381	-2.03517	-2.26134	-2.58339	-2.5233	-2.00209	-2.39846	-2.95731	-1.99747	-1.82887	-1.96895	0.781755
O15427_SLC16A3	-0.501222	-0.0301496	0.139487	-0.386346	-0.366632	-0.253868	0.273338	-0.0365467	-0.678065	0.706375	0.326673	-0.129204	0.707673
O15438_ABCC3	1.54204	1.14043	1.03359	0.974782	1.61642	0.904244	0.741298	1.28547	0.924724	1.30484	0.465031	0.743589	0.412883
O15439_ABCC4	-1.78861	-1.6214	-1.29639	-1.94046	-1.72153	-2.13135	-1.32802	-1.7837	-1.92509	-1.29257	-1.38738	-1.83621	0.851406
O15446_POLR1G	-3.69721	-5.08977	-2.58035	-3.19345	-4.31296	-4.20845	-2.76122	-3.17256	-3.74251	-2.96939	-2.5819	-3.18414	0.573523
O15457_MSH4	-1.33993	-2.30797	-3.13252	-1.47484	-1.42736	-3.98176	-2.22938	-1.46733	-1.67644	-1.75104	-1.83362	-1.2355	0.525698
O15460_P4HA2	-0.106713	-1.20134	-0.762739	-0.0457191	-0.0360539	-1.52705	-0.355682	0.139969	0.281069	-0.195949	-0.518805	0.0944435	0.511603
O15484_CAPN5	2.30282	2.17244	1.87668	1.83344	2.29747	1.86232	2.2178	2.02436	2.0244	2.52318	2.18467	1.89888	0.834596
O15498_YKT6	0.178266	0.501897	0.869334	0.380326	0.391832	0.546084	0.456168	0.50631	0.213962	0.0876208	0.16527	0.278429	0.11492
O15511_ARPC5	3.06848	3.42231	3.43894	3.25447	3.11718	3.47216	3.02413	3.11558	2.92509	2.54544	2.78942	3.1726	0.0624023
O15533_TAPBP	3.92656	4.48236	5.00062	4.37971	4.42983	4.21511	4.97885	4.31789	3.92878	4.46185	4.60809	4.69857	0.975248
O15551_CLDN3	2.78646	0.803096	1.33282	1.69614	2.82301	1.60135	1.75234	1.96342	2.26362	0.555059	1.67342	1.94498	0.642434
O15554_KCNN4	-4.0047	-3.27326	-3.60131	-3.91846	-3.29076	-2.53557	-3.45359	-3.10892	-3.13183	-3.10166	-2.01076	-3.53979	0.100882
O43143_DHX15	2.19174	2.62625	3.01505	2.69169	2.44383	2.55491	2.93486	2.86295	2.22877	2.68415	3.08579	2.90507	0.920213
O43148_RNMT	-0.868771	-0.893916	-0.573372	-0.716265	-0.844541	-1.05644	-0.58286	-0.663673	-0.852129	-0.221136	-0.252477	-0.66814	0.25376
O43149_ZZEF1	-0.959688	-0.255643	-0.180838	-1.22358	-0.564758	-0.580983	-0.189582	-0.984034	-1.16102	-0.608102	-0.651548	-1.04784	0.581322
O43157_PLXNB1	-3.77534	-4.14672	-4.18154	-3.85286	-5.25698	-3.64952	-4.77855	-3.54313	-4.21111	-3.3475	-4.26	-3.647	0.524023
O43159_RRP8	-2.80143	-2.45602	-2.35069	-3.36623	-2.68424	-2.97463	-2.29507	-2.45719	-2.25471	-2.68536	-2.44292	-5.2828	0.619371
O43166_SIPA1L1	-2.64059	-1.80687	-1.40251	-1.81244	-1.9005	-2.20077	-1.47769	-2.2575	-1.65167	-1.97841	-0.926675	-1.4182	0.298304
O43169_CYB5B	1.87585	2.43669	2.48656	2.2227	2.11522	2.30962	2.40974	2.21277	1.90042	2.32003	2.46644	2.51355	0.96755
O43172_PRPF4	-1.4963	-1.29921	-0.869954	-1.35875	-1.0535	-1.67164	-0.719972	-1.17775	-1.20136	-1.0976	-0.873178	-0.810532	0.516633
O43175_PHGDH	3.07746	2.44465	1.95907	3.59383	2.99559	2.54889	2.41181	3.51951	3.33668	2.24028	2.18317	3.80361	0.962351
O43181_NDUFS4	1.79168	1.73164	1.37744	1.74774	1.73764	1.32805	1.27198	1.7349	1.61081	1.93148	1.56331	1.50424	0.653621
O43182_ARHGAP6	-2.81842	-2.89312	-3.75004	-1.95344	-2.94596	-3.21442	-3.83431	-1.81559	-2.45068	-3.12345	-4.83576	-2.33193	0.861316
O43237_DYNC1LI2	1.49369	1.34477	1.37278	1.99925	1.64212	1.06316	1.57598	2.04967	1.41951	1.19344	1.14205	1.79084	0.705929
O43242_PSMD3	1.42545	1.77553	1.97523	1.88092	1.67698	1.81313	2.06105	1.87206	1.55624	1.52585	1.54044	1.87168	0.360726
O43251_RBFOX2	0.11754	0.0596872	-0.20801	0.332216	0.240518	0.0678278	-0.0501488	0.550665	0.35766	-0.0342446	0.237812	0.273734	0.701579
O43252_PAPSS1	-0.128932	0.456756	0.162058	0.409554	0.292626	0.466491	0.304833	0.505285	-0.0590252	0.667889	0.465625	0.541894	0.598226
O43278_SPINT1	0.764696	0.730531	1.23757	0.268916	0.806435	0.517611	1.04351	0.342905	0.757021	0.713929	1.03465	0.489822	0.940718
O43290_SART1	-1.40962	-1.08688	-0.572062	-0.580149	-1.02988	-1.13254	-0.414763	-0.618379	-1.11263	-0.775913	-0.526542	-0.185946	0.646786
O43291_SPINT2	-1.58899	-0.677657	-0.121904	-1.3351	-0.782336	-0.784265	-0.102596	-1.31802	-1.72473	-0.723115	-0.677581	-1.48262	0.599984
O43292_GPAA1	-0.328042	0.0151988	0.469886	0.367845	-0.175052	-0.201161	0.60422	0.541596	-0.193558	-0.406234	0.129879	0.297098	0.678986
O43293_DAPK3	-1.0951	-0.854998	-1.25962	-0.589555	-1.18098	-1.03436	-1.23811	-0.51315	-1.07226	-1.19517	-1.50173	-0.946509	0.552041
O43294_TGFB1I1	2.7851	2.88783	2.23988	3.67903	2.44007	2.86366	2.74705	3.73788	2.93348	2.71099	1.78768	3.57764	0.898624
O43301_HSPA12A	-0.127178	0.4268	0.265136	0.536304	0.6988	0.316679	0.528509	0.405241	1.06074	1.11409	0.618946	1.29667	0.00825489
O43306_ADCY6	-3.97532	-1.11223	-2.61708	-2.97903	-3.0029	-1.7531	-2.50273	-2.51418	-3.12659	-2.16722	-2.54874	-1.77685	0.873722
O43310_CTIF	-1.96788	-3.03638	-2.97826	-1.4881	-2.8337	-2.55519	-2.76191	-1.57277	-1.72974	-2.58856	-4.30211	-1.92811	0.891727
O43314_PPIP5K2	-2.16792	-1.36787	-1.19749	-1.82675	-1.70521	-1.87003	-1.25362	-1.80906	-2.26234	-1.51381	-1.23184	-1.84653	0.965248
O43390_HNRNPR	3.73193	3.65781	3.98166	4.21879	3.89316	3.64071	4.04025	4.15671	3.75987	3.74617	4.154	4.24522	0.919963
O43395_PRPF3	-0.411401	0.0778392	0.474905	0.264753	0.0539678	0.0110858	0.483595	0.125506	-0.293169	-0.00482487	0.308959	0.297192	0.916862
O43396_TXNL1	3.04167	2.97394	3.06073	3.37291	3.02443	2.8506	3.26226	3.31825	3.02715	3.26443	3.23893	3.36542	0.706231
O43399_TPD52L2	1.57173	1.58015	1.25202	1.57913	1.51893	2.06677	1.05983	1.49676	1.53379	0.383745	0.109455	1.34323	0.107534
O43402_EMC8	-1.48425	-1.39295	-1.04969	-1.08501	-0.630613	-1.1937	-1.49226	-2.17405	-1.16791	-2.62471	-1.92477	-1.20416	0.460567
O43414_ERI3	0.255718	-0.144179	-0.391135	0.354508	0.773201	-0.451454	-1.2495	0.551858	0.711091	-0.311582	0.444956	0.600502	0.567165
O43432_EIF4G3	-0.305323	0.3309	0.549059	0.21675	-0.120907	0.392436	0.674344	0.344797	-0.0991167	0.0516336	0.354687	0.0978893	0.631999
O43447_PPIH	0.697541	0.807306	0.866071	0.861514	0.681632	0.45132	0.769939	0.913065	0.541958	1.23286	1.26759	0.806666	0.3975
O43464_HTRA2	0.0588886	0.134734	0.0481393	0.197748	0.297409	-0.229795	0.374808	0.269811	-0.160368	0.236084	0.191495	0.460841	0.900586
O43488_AKR7A2	3.68373	3.13626	3.1361	3.04134	3.82858	2.96927	3.40518	2.76081	3.67427	3.36999	3.25047	2.77137	0.995794
O43491_EPB41L2	2.13891	2.80439	2.76333	2.66518	2.54416	2.65146	2.9455	2.66784	2.75235	3.35144	2.86888	3.00984	0.142776
O43493_TGOLN2	0.0784292	0.0942227	0.863672	0.0786104	0.495616	0.040702	0.98627	0.390026	0.14776	0.766424	1.11912	0.222168	0.628106
O43504_LAMTOR5	0.461437	0.620245	0.769908	0.619702	0.466177	0.743064	0.912104	0.0487373	0.509685	0.290981	0.841183	0.553278	0.919653
O43505_B4GAT1	-2.05711	-1.67781	-1.5598	-2.5152	-2.11101	-2.11167	-1.31878	-2.32733	-2.02024	-1.60232	-1.55609	-2.74901	0.996303
O43520_ATP8B1	0.779077	0.686996	0.852275	0.266774	0.817937	0.620372	0.858984	0.604774	0.238397	0.875061	0.467454	0.0716406	0.306289
O43521_BCL2L11	-1.01454	-0.470649	-0.359779	-0.133096	-0.603748	-0.471637	-0.423093	-0.452378	-0.483095	0.577585	0.0277537	0.109785	0.0704911
O43524_FOXO3	-5.14131	-4.58675	-5.04405	-5.41786	-5.17094	-6.47011	-5.01771	-4.97905	-6.91053	-6.06559	-4.33234	-5.82503	0.392216
O43556_SGCE	1.18625	0.844833	0.0902522	1.95686	0.926863	0.633218	0.554949	1.79382	0.867156	0.570156	-0.284383	1.48007	0.714025
O43570_CA12	1.48022	1.81614	2.19512	0.962695	1.31815	1.02376	1.94091	1.02022	0.592009	1.16014	0.901229	0.226127	0.0466503
O43583_DENR	1.2577	0.878409	1.14779	1.59211	1.52254	0.872855	1.27354	1.62481	1.10768	1.20898	1.21395	1.62153	0.890173
O43592_XPOT	-1.99186	-1.58049	-1.56838	-2.14654	-1.86852	-1.33711	-1.62636	-1.85206	-2.2071	-2.09747	-1.83409	-1.72854	0.355773
O43598_DNPH1	0.710605	0.517006	-0.0576323	0.806962	0.465586	0.721182	-0.0124435	0.588417	0.797426	-0.289676	0.0152982	0.742577	0.837604
O43615_TIMM44	1.42662	1.80547	1.90767	1.76216	1.74988	1.50866	2.01428	2.0247	1.32221	1.78742	2.0591	1.78635	0.865575
O43617_TRAPPC3	-0.577638	-0.702711	-1.13955	-1.55957	-1.93453	1.05287	-1.57969	-1.54523	-1.00959	-1.64936	-1.36157	-1.70151	0.693626
O43633_CHMP2A	2.69392	2.78452	2.58059	2.47561	2.5661	2.44973	2.826	2.21433	2.60891	1.87874	2.13644	2.19381	0.100091
O43639_NCK2	-0.726404	-0.672178	-0.651482	-0.587217	-0.698267	-0.661516	-0.57086	-0.78854	-0.64691	-0.456831	-0.694052	-0.357171	0.386812
O43657_TSPAN6	-1.99054	-2.81877	-2.73091	-1.61014	-1.12517	-2.83936	-2.14171	-1.38409	-2.21693	-2.88178	-3.12705	-2.02399	0.313307
O43660_PLRG1	-1.58812	-1.74247	-0.848073	-1.32872	-1.44082	-1.40973	-1.0335	-1.2202	-1.69585	-1.26665	-0.904105	-1.38963	0.911067
O43665_RGS10	-0.45074	-0.695402	-0.865469	-0.65888	-0.917615	-0.236312	-0.850577	-1.3245	-0.682627	-1.99153	-1.32549	-0.941926	0.200374
O43670_ZNF207	0.921767	1.17786	1.41866	1.35113	1.13008	0.74623	1.45262	1.31974	1.11672	1.408	1.44776	1.46252	0.568731
O43674_NDUFB5	0.954172	1.30608	1.11755	1.07588	0.846876	1.48197	0.64107	1.00454	0.706977	0.588552	-0.288406	0.430342	0.0242964
O43676_NDUFB3	1.65364	0.691851	1.61288	2.05073	1.75191	1.28535	1.30293	1.70984	1.30174	2.15934	2.07646	1.70346	0.534968
O43678_NDUFA2	0.585111	0.534667	0.0714502	0.0178785	0.300854	0.882244	-0.562138	-0.0357176	0.256623	-1.04734	-0.701955	-0.24368	0.131403
O43681_GET3	1.864	1.97095	1.93813	2.10424	1.95128	1.80976	1.53753	2.06548	1.98939	2.15916	1.81083	2.0666	0.493483
O43684_BUB3	1.55771	1.53956	2.04825	1.95127	1.7732	1.66066	2.03032	1.91865	1.6409	2.08697	2.25077	2.22509	0.344008
O43688_PLPP2	-1.34532	-2.13399	-0.858902	-1.14344	-2.83623	-0.855756	-1.15187	-1.31203	-1.89516	-0.391117	-0.798802	-1.19748	0.624061
O43704_SULT1B1	2.51398	2.00853	1.68737	0.963618	2.53631	1.8342	1.37407	1.03154	1.69284	-0.329455	-0.0521469	0.310364	0.0306064
O43707_ACTN4	6.34419	6.00605	5.85977	6.27168	6.23988	6.11364	5.97734	6.28112	6.19084	4.67751	5.04556	6.20459	0.153327
O43709_BUD23	-2.85573	-4.41879	-4.40796	-5.06676	-4.25944	-4.35479	-3.0782	-4.73031	-4.26682	-3.16917	-2.7477	-3.82489	0.393078
O43719_HTATSF1	0.899194	1.05455	1.2633	1.10608	1.09209	0.772283	1.3043	1.07498	0.858829	1.18289	1.54567	1.30382	0.624708
O43731_KDELR3	-3.03002	-3.92369	-3.20973	-3.09589	-2.56634	-3.07028	-2.93447	-2.59349	-3.47204	-3.6187	-2.9887	-3.13438	0.0816147
O43745_CHP2	-1.12831	-0.533342	-1.45932	-2.46143	-0.992336	-0.949793	-1.70864	-2.47261	-1.49236	-2.36579	-2.4964	-2.64227	0.187022
O43747_AP1G1	1.18976	1.41245	1.53064	0.934676	1.42101	1.82393	1.53075	1.23928	1.11231	0.987601	1.40589	1.15451	0.199306
O43760_SYNGR2	1.28776	1.97045	2.12117	1.49318	1.62954	2.30181	1.92632	1.64171	1.3132	2.26601	2.42798	1.66171	0.786653
O43761_SYNGR3	-1.85851	-0.103406	-1.33323	-1.37031	-1.83551	-1.82482	-0.844825	-1.10425	-0.880259	-1.1755	-1.59247	-1.20067	0.808933
O43765_SGTA	0.445104	0.12008	0.0277242	0.357766	0.653114	0.0742259	0.642019	0.464336	0.554628	-0.11607	0.3316	0.424285	0.530826
O43768_ENSA	0.133171	0.197865	0.222537	0.033631	0.0504705	0.487289	0.141377	0.276818	1.14322	-2.34259	-1.68595	-0.286224	0.203256
O43772_SLC25A20	1.47961	1.23824	1.44019	1.24859	1.64324	1.1795	1.41012	1.30755	1.27032	0.852094	1.25369	1.17596	0.227803
O43776_NARS1	2.66326	2.89108	3.19813	3.0565	2.82398	2.59589	3.27721	3.1652	2.51465	2.96326	3.26161	3.00508	0.990975
O43795_MYO1B	0.58483	0.372187	0.94424	0.639522	0.841868	0.110122	0.903613	0.711287	0.438626	0.646371	0.556776	0.7245	0.964054
O43808_SLC25A17	-2.05971	-1.70766	-1.74007	-2.19674	-1.5457	-1.70295	-1.84608	-1.98284	-1.5743	-1.8675	-1.52317	-2.18781	0.686144
O43809_NUDT21	1.448	1.31372	1.62697	1.39339	1.26888	1.70124	1.48082	1.22433	1.24707	0.519874	1.03739	1.37596	0.124601
O43813_LANCL1	1.41587	1.63937	0.654143	0.995727	0.939908	2.10432	0.499012	0.815535	0.880652	-0.0105726	-0.579617	0.93573	0.128685
O43815_STRN	-0.61597	-0.330413	-0.0347262	-0.156573	-0.399676	-0.424206	-0.0649786	-0.406135	-0.628544	-0.175081	0.0104278	-0.0676023	0.846662
O43818_RRP9	1.09212	1.09894	0.944094	0.930926	0.699478	1.10393	1.0747	1.2772	1.07772	0.743482	1.12432	1.41893	0.909594
O43819_SCO2	0.655285	-0.509714	0.194932	-0.183981	0.124433	-0.345249	-0.287649	-0.280519	0.457429	-0.617551	-0.0653227	0.198038	0.705568
O43823_AKAP8	-0.973928	-1.31909	-0.731403	-1.43532	-1.66673	-1.38788	-0.946795	-1.44459	-1.24304	-1.02044	-0.920355	-1.40634	0.481866
O43826_SLC37A4	-0.727128	-0.739401	-1.08301	-1.0436	-0.718814	-1.04133	-1.02616	-0.737829	-1.239	-0.715005	-0.341477	-0.936663	0.896339
O43837_IDH3B	1.3034	1.36	1.13463	1.16574	1.2269	1.38005	1.06399	1.30086	1.27806	0.518198	1.05287	1.17592	0.327746
O43847_NRDC	-0.46662	0.300029	1.04721	0.430089	0.230955	0.425799	1.13767	0.348792	-0.220021	0.393373	0.832799	0.53434	0.831443
O43852_CALU	2.79434	2.83692	2.74975	3.17402	2.98326	2.83407	2.87661	3.33896	3.10329	3.114	2.87106	3.23494	0.494659
O43865_AHCYL1	2.31588	3.13715	3.01445	2.18476	2.66185	2.89617	2.95463	2.51882	2.10529	2.86721	2.55283	2.34774	0.540172
O43866_CD5L	0.685136	3.48483	1.95604	-0.954837	-0.419427	2.10856	2.30279	-0.0421832	-0.0370176	4.63119	2.6628	-0.784423	0.886889
O43896_KIF1C	-1.2574	-1.28249	-1.46398	-1.07645	-0.939466	-1.43801	-1.02346	-1.32464	-1.45099	-1.52479	-1.44139	-1.22909	0.334721
O43913_ORC5	-3.72142	-3.04444	-3.83687	-4.53282	-3.65786	-3.42102	-3.83964	-3.8173	-3.49561	-3.97139	-3.47915	-3.66276	0.890176
O43920_NDUFS5	1.81687	2.243	1.70118	1.48041	1.54427	2.24581	0.90972	1.23506	0.999652	1.00354	-0.11576	0.805646	0.0179518
O43924_PDE6D	-0.709417	-0.626613	-0.734411	-0.245959	-0.330457	-0.709614	-0.931979	-0.523887	-0.563661	-0.888639	-2.06548	-0.311416	0.504208
O60216_RAD21	0.987524	1.11858	1.37765	1.34721	1.17377	1.07094	1.48409	1.31519	1.18258	1.32777	1.58082	1.57349	0.40081
O60218_AKR1B10	1.38376	2.94422	3.24952	0.33007	0.713486	2.90155	2.64484	-0.292574	0.310576	0.795252	1.62056	0.0768298	0.322781
O60220_TIMM8A	0.0588419	0.142886	0.322764	0.271847	0.292357	0.376077	0.303389	0.153851	0.259976	0.344404	0.270708	0.284734	0.58093
O60231_DHX16	-2.71531	-2.17533	-1.65766	-2.1977	-2.54306	-2.22711	-1.8406	-1.99309	-2.23729	-1.99025	-1.4073	-1.65848	0.360387
O60234_GMFG	-0.81641	-0.543533	-0.0502066	-0.665265	-0.761657	-0.171602	-0.871106	-0.987231	-1.52311	-0.814494	-0.71124	0.0277462	0.758543
O60237_PPP1R12B	1.14567	1.05622	-0.161965	1.7179	0.912599	0.720199	0.334127	1.8264	1.1126	-0.331968	-1.86317	0.864625	0.243198
O60238_BNIP3L	-6.1633	-4.33545	-4.919	-4.12814	-3.94928	-4.6571	-4.21935	-4.04082	-4.50531	-4.13132	-3.66261	-3.70437	0.122688
O60239_SH3BP5	-0.103242	-0.461112	-1.31063	0.149325	-0.856107	0.132039	-1.0797	-0.818429	0.0431047	-1.14999	-1.31521	-0.458565	0.770912
O60240_PLIN1	-0.722661	-2.76102	-0.970762	-1.20297	0.812241	-0.580178	1.19676	-1.12904	-0.354873	-3.77336	-1.14715	-1.6008	0.0834229
O60245_PCDH7	-2.37429	-2.17948	-2.55904	-2.32792	-2.45644	-2.32621	-2.44082	-2.19998	-1.64872	-1.27892	-2.50649	-2.10431	0.118451
O60256_PRPSAP2	-0.553306	-0.567788	-0.941408	-0.848673	-0.795896	-0.467395	-1.05919	-0.724531	-0.604574	-0.474316	-0.309157	-0.930318	0.592625
O60264_SMARCA5	0.981788	1.46347	1.81156	1.56517	1.21036	1.28448	1.8459	1.6727	1.20948	1.42641	1.69571	1.90309	0.91107
O60271_SPAG9	1.40746	1.36367	1.51968	1.80644	1.4926	1.44049	1.82612	1.74374	1.38102	1.4944	1.50456	1.65507	0.688316
O60292_SIPA1L3	-3.68005	-5.93704	-3.71129	-3.7745	-3.58193	-3.53654	-3.9898	-4.11205	-2.92826	-3.36498	-3.6868	-3.35731	0.168777
O60306_AQR	-2.15375	-1.44675	-1.44558	-1.57432	-2.24913	-1.47712	-1.41255	-1.23658	-1.83605	-1.78423	-1.29828	-1.3349	0.940639
O60313_OPA1	1.49944	1.85986	1.84923	1.80329	1.58879	1.52621	1.86974	1.87941	1.49092	1.50625	1.60169	1.69805	0.401258
O60331_PIP5K1C	-0.225356	-0.646794	-0.585937	0.235513	-0.157451	-0.66753	-0.38193	0.176267	-0.123817	-0.797264	-1.40566	0.0217054	0.621286
O60341_KDM1A	-0.338062	-0.516625	-0.206748	-0.374082	-0.147672	-0.566401	0.0251638	-0.38169	-0.333997	-0.356122	0.237392	-0.153403	0.53633
O60343_TBC1D4	0.303748	-0.0668978	0.23673	0.678742	-0.252323	0.119411	0.259761	0.250518	0.00785766	-0.138611	0.102791	0.697455	0.705806
O60437_PPL	5.68656	6.82219	6.62541	5.81474	6.33466	6.96178	7.28367	5.49706	6.7518	7.2678	6.94401	6.91178	0.215085
O60449_LY75	-0.97126	-1.16832	-0.817751	-1.78932	-0.767035	-0.937049	-0.819563	-1.24225	-1.23977	-0.712118	-0.889006	-1.35252	0.606499
O60462_NRP2	0.514166	-0.132605	-0.460411	1.27139	0.392457	-0.922049	-0.0581471	1.29309	0.225734	-0.584577	-1.53774	0.667208	0.574243
O60476_MAN1A2	-3.26175	-2.11374	-1.82778	-1.98891	-2.42488	-1.68232	-1.54949	-2.0587	-2.88777	-1.68738	-1.97944	-1.75045	0.628941
O60488_ACSL4	-0.302147	0.238255	0.579761	0.825514	-0.35243	0.681854	0.788757	0.637299	0.165985	1.25242	1.45657	0.8917	0.248839
O60493_SNX3	2.60027	1.55215	1.61895	2.90789	2.78155	1.97313	1.98413	2.89354	2.82979	0.726681	1.46631	2.63081	0.635225
O60496_DOK2	-2.32561	-2.10469	-1.39414	-2.28547	-4.3107	-2.56308	-2.12095	-2.25552	-2.28786	-3.03027	-1.24779	-1.85425	0.283222
O60502_OGA	0.404856	0.0536444	0.205515	0.57487	0.366895	-0.0543984	0.125115	0.638047	0.464065	-0.479601	-0.361301	0.662991	0.681803
O60504_SORBS3	0.931067	0.751011	0.484193	1.25143	0.829416	0.561371	0.865183	1.44793	1.02237	1.37546	1.03422	1.37255	0.312409
O60506_SYNCRIP	2.08852	2.24957	2.73787	2.68913	2.28892	2.33912	2.76011	2.60424	2.33207	2.1054	2.71133	2.78103	0.965495
O60508_CDC40	-1.39151	-1.1225	-0.731219	-0.967342	-1.38575	-1.04781	-0.816548	-1.07492	-1.82082	-1.31694	-0.547703	-0.801596	0.970494
O60513_B4GALT4	-1.47977	-2.39595	-2.11655	-2.6987	-1.00671	-2.38529	-2.3536	-2.02245	-2.49889	-3.08666	-2.77739	-2.87168	0.0706011
O60524_NEMF	-1.88802	-1.40972	-0.842965	-1.26316	-1.64153	-1.47821	-1.05241	-1.07456	-2.43531	-1.80072	-1.25867	-1.34114	0.391952
O60547_GMDS	3.2987	3.15474	3.51324	3.19063	3.52568	3.14376	3.45753	3.26315	2.97696	2.7218	3.33475	2.92687	0.101469
O60563_CCNT1	-4.7542	-3.97263	-3.704	-4.13453	-4.35252	-6.03009	-3.86148	-4.32113	-4.644	-4.87047	-4.22589	-5.7399	0.332333
O60568_PLOD3	0.380956	0.220013	0.744391	1.05527	0.751364	0.0295171	0.958013	1.02438	0.644977	0.491892	0.877938	1.08122	0.816493
O60573_EIF4E2	-1.5238	-4.74311	-2.43912	-2.58336	-2.21194	-2.97095	-2.16005	-3.72881	-0.896602	-2.63787	-2.93461	-3.60857	0.90946
O60610_DIAPH1	-0.117283	0.664489	0.774777	-0.244625	-0.191929	0.952282	0.594451	-0.295134	-0.137216	-0.133727	0.0702164	0.113768	0.614333
O60645_EXOC3	-0.510939	-0.417418	-0.766169	-0.699656	-0.637577	-0.285083	-0.852372	-0.89865	-0.651433	-1.3407	-1.41058	-1.05129	0.0590238
O60664_PLIN3	1.64787	1.47145	1.38338	1.86644	1.62183	1.77507	1.46469	1.73432	1.67661	1.02261	0.603137	1.6352	0.223631
O60669_SLC16A7	-3.30199	-3.65239	-3.32497	-2.78399	-3.45321	-3.37284	-3.07521	-2.02476	-3.40845	-2.31341	-3.78919	-2.81705	0.772038
O60684_KPNA6	4.23337	4.67481	4.62972	4.06328	4.23326	4.97761	4.38744	4.1402	4.40577	3.9284	4.45228	3.69276	0.428301
O60701_UGDH	3.39341	3.77513	3.41324	2.86431	3.464	3.72316	3.37371	2.94017	2.92759	2.75526	2.84884	2.64928	0.0364715
O60711_LPXN	-0.766465	-0.217997	0.116558	-6.51518	-2.77072	-0.991862	-0.509175	-0.902899	-0.729027	-0.256199	-0.0280161	-0.781534	0.538149
O60716_CTNND1	2.93243	3.3153	3.44549	2.97293	3.05576	2.96822	3.48139	2.99298	2.90332	2.89429	3.20663	2.78353	0.45318
O60725_ICMT	-2.65752	-3.03803	-2.16962	-1.87401	-2.26913	-2.40664	-2.15644	-1.46016	-2.3549	-2.20549	-2.13836	-1.80711	0.432744
O60739_EIF1B	-0.420077	0.417633	0.0530461	-0.465289	-0.529658	1.58	-0.183408	-0.824243	-0.285901	-0.317689	-0.20128	-0.665827	0.710204
O60749_SNX2	1.20799	1.11456	1.1057	1.48068	1.29425	1.11459	1.22283	1.44102	1.26618	0.680861	1.15061	1.30714	0.601484
O60762_DPM1	-0.00362471	0.301751	0.428429	0.36472	0.26091	-0.0454276	0.156785	0.255944	0.0649812	0.192782	0.422423	0.217624	0.712742
O60763_USO1	1.46329	1.66256	1.64922	1.38508	1.6334	1.74921	1.59141	1.20564	1.56758	0.826693	1.2019	1.33067	0.195543
O60783_MRPS14	-0.870965	-1.14986	-1.09541	-1.73437	-1.24088	-0.913844	-1.49039	-1.50543	-0.891737	-1.6932	-1.31844	-2.26896	0.543707
O60784_TOM1	-0.910588	-0.444094	-0.390923	-0.925976	-0.872697	-0.838691	-0.272557	-1.26256	-1.62082	-0.621175	-0.67395	-0.950429	0.586503
O60814_H2BC12	9.43633	9.14079	9.58855	9.84655	9.53943	8.94975	9.54416	9.93811	9.58184	9.49022	9.82315	10.1726	0.481798
O60825_PFKFB2	-0.249913	0.828594	0.870955	0.0628143	-0.0675515	0.967849	0.817708	0.285467	-0.496292	0.0435914	0.671529	0.204992	0.540132
O60826_CCDC22	0.238191	0.517842	0.71063	0.477239	0.473477	0.758557	0.696303	0.366992	0.250799	0.118575	0.312106	0.457219	0.16872
O60828_PQBP1	-0.70034	-0.860927	-0.564989	-0.698087	-0.393602	-2.10309	-0.41347	-0.72373	-1.12695	-1.01517	-0.291851	-0.89126	0.85565
O60830_TIMM17B	-0.220839	-0.368253	-0.619433	-0.476699	0.678457	-0.780828	-0.65511	-1.48016	-0.432907	-0.628176	-0.214084	-0.454481	0.920497
O60831_PRAF2	-0.146982	-0.120316	-0.379447	0.409188	-0.432306	0.451212	-0.606521	0.0972644	-0.431376	-0.0963993	-0.0603973	-0.258516	0.842634
O60832_DKC1	1.27384	1.65942	1.85247	1.65887	1.52518	1.42102	1.72615	1.70274	1.18814	1.87622	1.87921	1.85785	0.84866
O60841_EIF5B	-0.101495	0.587243	0.96794	0.965793	0.377219	0.517584	1.14327	0.963211	0.210945	0.777748	1.23096	0.998265	0.806689
O60844_ZG16	3.89642	5.22764	5.11457	0.84931	4.79205	3.85861	5.34095	0.640564	3.32306	4.02139	4.30889	0.932316	0.865939
O60861_GAS7	-3.34292	-1.62152	-1.60697	-1.74971	-2.1552	-2.75606	-1.57931	-2.13458	-1.70188	-1.37895	-1.48251	-1.84025	0.344499
O60869_EDF1	1.64498	1.69453	1.68721	1.70667	1.71948	1.94777	1.123	1.82171	1.74051	-0.0783065	0.0905689	1.34377	0.0621968
O60879_DIAPH2	0.274852	0.362554	0.161095	0.434276	0.237049	0.462842	-0.0101074	0.453004	0.439936	-0.206708	-0.254846	0.0451217	0.224384
O60884_DNAJA2	1.81827	1.98717	2.11408	2.2163	1.936	1.72927	2.28567	2.21529	1.74012	2.24997	2.13948	2.2293	0.944935
O60885_BRD4	-0.843101	-0.467651	-0.197668	-0.35107	-0.859451	-0.541682	-0.222422	-0.397083	-0.789917	-0.226454	-0.0731218	-0.129253	0.641389
O60888_CUTA	1.90243	1.02659	0.805791	1.54874	2.05619	1.19216	1.28974	2.5925	2.5064	0.489433	1.63917	2.82639	0.544585
O60927_PPP1R11	-2.49891	-2.18189	-2.52701	-2.14084	-2.82781	-2.48332	-2.32261	-2.03064	-3.07831	-2.82071	-3.53236	-2.99912	0.00808536
O60934_NBN	-1.28655	-1.9843	-1.06344	-1.16926	-1.41625	-1.69507	-1.19005	-0.936738	-1.08578	-1.54283	-0.669693	-0.868891	0.448754
O75023_LILRB5	-1.89943	-3.12684	-1.51169	-1.9365	-1.90045	-2.67444	-1.10849	-4.04255	-2.05571	-2.84161	-0.849259	-1.89411	0.71677
O75027_ABCB7	-0.463082	-0.365912	-0.362847	-0.413562	-0.356732	-0.448328	-0.592136	-0.244475	-0.729755	-0.300284	-0.228119	-0.311038	0.991419
O75052_NOS1AP	-6.27165	-7.7423	-5.27675	-4.97141	-7.09397	-6.01253	-6.39257	-5.9621	-8.24169	-5.22912	-7.74209	-5.04469	0.828801
O75056_SDC3	-0.92293	-3.10138	-2.29155	-0.0534271	-1.29148	-1.6378	-2.06716	0.118436	-0.82568	-1.09524	-2.10904	-1.29895	0.851934
O75064_DENND4B	4.29891	4.63998	4.77029	4.70293	4.23222	4.14641	4.63506	4.68765	4.63262	4.35399	4.55713	4.8104	0.563688
O75083_WDR1	4.75198	4.816	4.61548	5.26516	4.6983	4.79532	4.95877	5.33104	4.62235	4.76234	4.49179	5.25233	0.771224
O75084_FZD7	-2.15067	-1.86117	-2.17505	-0.548824	-1.02386	-2.03651	-1.60818	-0.821812	-1.16926	-2.0995	-3.71885	-0.741225	0.677171
O75110_ATP9A	-0.724835	-1.3449	-1.81269	-1.31358	-0.809033	-1.70893	-1.63311	-1.28355	-1.27097	-1.15947	-1.51869	-1.25842	0.968265
O75112_LDB3	2.88398	1.70939	0.621807	3.23325	2.5042	1.99165	1.48851	3.30548	2.45617	1.11076	0.109457	2.81291	0.619665
O75113_N4BP1	-2.98064	-3.37729	-3.56828	-2.74003	-2.4232	-2.60398	-2.83659	-3.16761	-4.1408	-1.90139	-2.76284	-3.14272	0.629121
O75116_ROCK2	1.24863	1.62147	1.59912	1.51726	1.45509	1.55034	1.65773	1.51145	1.50679	1.37729	1.38593	1.62257	0.835029
O75122_CLASP2	-2.09144	-1.81136	-1.76625	-1.78449	-1.74219	-2.11024	-1.68767	-1.71152	-2.00439	-2.08732	-2.23326	-1.85441	0.276294
O75131_CPNE3	2.28351	2.62777	2.86257	2.79821	2.40955	2.61016	2.90036	2.97046	2.30795	2.97317	2.88287	2.96178	0.812218
O75144_ICOSLG	-3.51407	-4.32426	-3.19061	-2.82115	-3.04679	-5.4757	-2.2928	-2.44613	-3.81128	-2.51915	-3.70489	-2.33219	0.863274
O75145_PPFIA3	1.47416	1.58664	1.73541	2.0622	1.204	1.46225	1.6601	1.93058	1.42074	1.55026	1.6556	1.87471	0.752067
O75146_HIP1R	-1.65698	-1.2113	-0.922038	-1.77831	-1.39626	-1.06325	-1.16685	-2.16636	-2.41404	-3.53465	-1.62857	-1.89274	0.066048
O75150_RNF40	-0.177602	0.62958	1.01614	0.526724	0.226076	0.643308	1.05818	0.608644	0.02806	1.09857	0.848167	0.53643	0.8884
O75151_PHF2	-0.392439	0.228541	0.089929	0.162708	0.242477	-0.337335	0.21527	0.154377	0.119761	0.636591	0.325144	0.457777	0.180635
O75152_ZC3H11A	-0.0228703	0.101323	0.608075	0.215664	-0.101979	-0.136812	0.487516	0.310483	-0.378716	0.481714	0.520167	0.45533	0.874968
O75153_CLUH	-0.82505	0.224316	0.949431	0.0675224	-0.496389	0.506049	1.08542	-0.216058	-0.543263	-0.209925	0.750437	0.33337	0.950679
O75155_CAND2	-2.17473	-2.1544	-3.25693	-2.64307	-3.28371	-1.8924	-0.377375	-1.89734	-3.08537	-2.71769	-4.13935	-2.64777	0.114649
O75157_TSC22D2	-0.843581	-0.841845	-0.898343	-0.73934	-0.649633	-1.17489	-1.17897	-0.633184	-0.265752	-0.650598	-1.62865	-0.745339	0.942092
O75165_DNAJC13	-1.07089	-0.947322	-0.900613	-0.987084	-0.906758	-0.928462	-1.26329	-0.675059	-0.935464	-1.46679	-1.2655	-0.835997	0.56233
O75175_CNOT3	0.871888	1.40488	1.75506	1.28253	1.19042	1.44416	1.6882	1.28572	0.931454	1.82947	1.85546	1.30719	0.844575
O75179_ANKRD17	2.60311	2.81634	2.9905	2.64565	2.70679	2.64186	3.191	2.70293	2.69293	3.14085	3.47405	3.11213	0.214097
O75185_ATP2C2	3.64667	3.98429	3.18726	4.59142	3.83277	4.2911	3.56597	4.51337	4.20963	2.9468	0.965429	4.05254	0.280894
O75190_DNAJB6	-0.515977	-0.288227	-0.198289	0.161964	-0.499688	-0.446106	-0.25032	0.351375	-0.641954	-0.161068	-0.177769	0.236765	0.993871
O75208_COQ9	1.27795	1.1964	0.659319	0.675394	0.946614	1.15705	0.584213	0.722746	0.858985	0.783435	0.346622	0.357921	0.254823
O75223_GGCT	1.61518	0.507597	0.643991	1.13685	1.66135	0.857109	0.818664	1.15086	1.53339	0.666311	0.725028	1.3138	0.898879
O75251_NDUFS7	3.0407	2.81481	2.90983	3.0311	3.03479	2.58017	2.63703	2.9794	2.84727	3.01638	2.82969	2.81202	0.597171
O75298_RTN2	0.360215	-0.324004	0.379633	0.791196	0.656021	0.741123	0.298722	0.186571	0.405978	-0.430478	0.282088	0.644848	0.701311
O75306_NDUFS2	2.67784	2.28692	2.10472	2.59777	2.77465	2.29775	1.84496	2.66472	2.48243	1.7257	1.96589	2.44135	0.551672
O75312_ZPR1	-0.690555	-0.510654	-0.146114	-0.348089	-0.60558	-0.454973	-0.098796	-0.0925736	-0.767203	-1.24221	-0.777311	-0.243145	0.173384
O75323_NIPSNAP2	1.11857	1.382	0.925975	0.726846	0.850218	1.54838	0.316614	0.694474	0.803281	-0.436501	-0.0421928	0.46674	0.0573874
O75339_CILP	-0.714787	-2.17321	-3.19618	-0.41734	-0.504052	-2.9115	-2.42137	-0.458225	-0.575397	-1.5046	-2.61955	-1.6302	0.99749
O75340_PDCD6	1.10009	1.07907	0.757443	1.11874	0.972712	1.88561	0.692097	0.985539	1.14962	0.214556	0.412322	1.01302	0.338395
O75347_TBCA	-0.907621	0.229977	-0.636104	-1.5667	-1.14093	2.21506	-1.39426	-2.95334	-0.929611	-1.02184	-2.01262	-2.74212	0.539494
O75348_ATP6V1G1	0.22112	1.18524	0.241217	-0.623191	-0.294619	1.92085	-0.944506	-0.489678	0.221965	-0.268327	-0.859037	-0.389433	0.625281
O75351_VPS4B	2.75108	2.70858	2.79703	2.87713	2.85879	2.63486	2.91845	3.00573	2.61596	2.76496	2.84425	2.87364	0.74716
O75352_MPDU1	0.770043	0.430709	0.832826	0.789733	0.771643	0.698813	0.522992	0.934455	0.93783	-0.00209297	1.28616	1.53192	0.700097
O75355_ENTPD3	-5.32361	-2.82529	-3.76805	-4.04243	-6.08619	-4.34824	-3.61611	-4.40404	-4.78523	-3.7366	-5.2741	-3.88734	0.610854
O75356_ENTPD5	1.34657	2.38332	2.02693	0.751134	1.83284	2.01302	2.02038	1.07187	1.34795	1.98324	1.61114	0.859485	0.768045
O75363_BCAS1	2.04172	2.43156	1.99135	0.938398	2.56084	2.10891	2.07654	1.43516	1.6325	1.88953	1.95651	0.73615	0.463369
O75367_MACROH2A1	4.46668	4.69684	4.92478	4.75422	4.54548	4.37377	4.8404	4.84951	4.35669	5.11306	5.26192	5.11876	0.356947
O75368_SH3BGRL	3.25371	2.60817	1.96118	3.6027	2.98486	2.93931	2.28526	3.58843	3.46762	1.53318	1.38093	3.491	0.678885
O75369_FLNB	7.77039	8.01467	8.04249	7.57238	8.08595	7.89273	8.31816	7.6848	7.70819	8.29272	7.94896	7.87047	0.742995
O75376_NCOR1	-2.80854	-2.95076	-2.54794	-2.65216	-3.30422	-3.22966	-2.9494	-2.89562	-3.70745	-3.07883	-2.45825	-2.56288	0.429287
O75380_NDUFS6	1.2045	0.853772	0.625448	1.27113	1.35199	0.818744	0.566668	1.43683	1.22798	0.578528	0.598214	1.13346	0.830085
O75381_PEX14	-0.899235	-0.548766	-0.333926	-0.904558	-1.04827	-0.535315	-0.387695	-1.19097	-1.13801	-0.452141	-0.496187	-0.649023	0.868743
O75382_TRIM3	-0.863029	-0.650213	-0.642706	-0.376884	-0.875177	-0.695901	-0.544571	-0.242891	-0.903523	-0.950689	-0.646559	-0.601254	0.551649
O75390_CS	3.43922	3.42286	3.39248	3.37309	3.39419	3.54874	3.22944	3.27796	3.27518	2.28318	2.87522	3.18949	0.0604817
O75391_SPAG7	-2.18118	-1.90731	-2.06281	-1.67803	-1.37103	-2.11894	-2.09845	-1.7181	-2.24083	-1.52306	-1.92003	-1.68248	0.821109
O75394_MRPL33	-2.75607	-1.59704	-1.6847	-2.61641	-2.94167	-1.49517	-3.1665	-2.56859	-3.59969	-2.75028	-2.96676	-2.8379	0.140306
O75396_SEC22B	0.288685	0.253951	0.0673684	0.139727	-0.0425689	1.35788	-0.730954	0.175428	0.0127598	-0.417197	-0.0121813	-0.169183	0.578436
O75400_PRPF40A	0.344266	0.938601	1.39358	1.01639	0.702873	0.59451	1.34986	0.888069	0.43123	1.35035	1.44225	1.18697	0.738942
O75410_TACC1	-0.225791	0.0605814	0.134213	0.175017	-0.366331	0.558364	0.0345576	-0.0289684	-0.104784	-0.0306579	-0.0932732	0.0676466	0.883627
O75431_MTX2	-0.110255	-1.76517	-2.08244	-1.56457	-0.731509	-0.784478	-1.8681	-1.29623	-1.17891	-1.59945	-2.27885	-1.85805	0.464464
O75436_VPS26A	1.98602	2.33207	2.44389	2.40644	2.24231	2.27959	2.4542	2.51619	1.93118	2.49129	2.26597	2.38564	0.801274
O75438_NDUFB1	-1.02407	-1.3107	-1.46856	-2.14599	-1.74201	0.201961	-2.17953	-2.40058	-1.68353	-1.71589	-2.02497	-2.43787	0.604238
O75439_PMPCB	1.55249	0.766476	1.09824	1.57885	1.72555	0.796413	1.23817	1.49268	1.50154	0.793989	1.39495	1.42376	0.972583
O75475_PSIP1	0.863182	0.963182	1.08107	1.28245	0.934708	0.666781	1.08798	1.25687	1.15426	1.41495	1.3515	1.70064	0.0700684
O75477_ERLIN1	2.85249	2.58941	2.7508	2.58065	3.01774	2.45384	2.68006	2.56171	2.55998	2.35638	2.45524	2.69621	0.453346
O75487_GPC4	-0.438193	-1.17832	-1.32204	0.136643	-1.18001	-0.913774	-1.43016	0.17833	-0.514027	-2.19843	-1.86771	-0.184604	0.655379
O75489_NDUFS3	2.33796	1.98164	1.54853	1.68018	2.0441	2.19718	0.855047	1.66792	1.83518	0.591473	0.816604	1.18916	0.113401
O75494_SRSF10	0.548932	-0.508193	-0.222429	0.806949	0.849795	-0.228927	0.159474	1.14334	0.686936	-0.618547	0.0907047	0.959906	0.76757
O75503_CLN5	-2.19625	-1.8451	-1.75571	-2.13538	-1.50438	-2.43369	-1.11909	-2.00289	-2.04556	-1.62458	-2.44887	-1.85912	0.684774
O75521_ECI2	1.02643	0.64812	0.606319	0.632616	0.898459	0.363939	0.411968	0.530092	0.647589	0.627357	0.364864	0.373901	0.378281
O75525_KHDRBS3	-0.329266	-1.0347	-1.11697	-0.385368	-0.505809	-0.94197	-0.794885	-0.394463	-1.04571	-1.89728	-1.07169	-0.898805	0.116725
O75530_EED	-2.79297	-4.74705	-3.72164	-4.40231	-4.13396	-4.49083	-4.20813	-3.69689	-3.61969	-3.33643	-3.37901	-4.06148	0.415537
O75531_BANF1	0.420748	0.38188	-0.362074	0.0901836	-0.303918	1.01272	0.177367	-0.537902	-0.21698	0.613257	0.0592361	-0.459704	0.933231
O75533_SF3B1	1.84703	2.25039	2.67307	2.22852	2.16163	1.99163	2.63509	2.1823	2.07201	2.02483	2.69073	2.39178	0.970722
O75534_CSDE1	0.589051	1.46069	1.64791	1.51975	0.83253	1.46033	1.84863	1.57734	0.765499	1.78746	1.83458	1.6419	0.830705
O75563_SKAP2	-5.19407	-5.36545	-4.92333	-5.51985	-5.34523	-6.13144	-4.83428	-4.71082	-6.30124	-4.65931	-5.22765	-4.68352	0.995207
O75569_PRKRA	0.230053	0.451335	0.615807	0.907414	0.450405	0.0455898	0.701777	0.814496	0.283554	0.66258	0.6039	0.767557	0.938391
O75582_RPS6KA5	-2.69629	-2.57123	-2.71544	-3.50309	-2.70439	-2.96791	-3.21666	-3.76865	-2.80503	-3.0749	-2.62997	-3.03664	0.504714
O75592_MYCBP2	2.90567	2.54599	2.62282	3.03321	2.69396	2.84401	2.49095	3.21235	2.4173	3.6207	2.21487	3.20036	0.962486
O75607_NPM3	-1.54928	-1.53778	0.0334044	-0.715596	-2.05467	-1.55564	-0.16127	-1.1018	-1.67031	-1.41675	0.382305	-0.19284	0.695198
O75608_LYPLA1	1.82478	1.18617	1.23501	1.89802	2.16748	1.19974	1.45802	1.26457	1.68786	0.814189	1.28958	1.66001	0.811251
O75610_LEFTY1	-1.15063	-2.70908	-0.911806	-0.291214	-1.79175	-3.16545	-0.846487	-0.575017	-1.95095	-2.16448	-0.707657	-0.157244	0.856959
O75616_ERAL1	-4.16617	-3.19119	-2.43653	-4.13405	-5.74687	-3.36948	-2.91942	-3.67933	-4.39211	-3.72937	-2.75644	-4.73285	0.757688
O75636_FCN3	-1.6035	-1.29883	-1.52219	-2.03787	-1.83188	-1.66346	-1.46056	-3.12745	-2.47282	0.469648	-0.459112	-2.02274	0.366261
O75643_SNRNP200	1.15393	1.58567	1.91963	1.71604	1.34621	1.37912	1.783	1.7979	1.17647	1.72277	2.05113	1.90782	0.824459
O75663_TIPRL	0.820085	0.250409	-0.00146651	0.986107	0.803138	0.181204	0.751925	0.883102	0.677619	-0.476767	0.0503548	0.927242	0.587167
O75674_TOM1L1	-1.6883	-1.09655	-0.582461	-1.8275	-1.57606	-0.929067	-0.848606	-1.70537	-2.50888	-1.16903	-0.839743	-1.31601	0.881128
O75676_RPS6KA4	-1.80659	-1.32555	-1.32682	-1.344	-1.33866	-1.7481	-1.18867	-1.48647	-1.21087	-1.30756	-1.20355	-1.10032	0.26882
O75683_SURF6	0.53539	-0.144079	0.58688	0.454865	0.753349	0.485608	1.5598	1.20274	0.105613	0.566873	1.14887	0.861262	0.144644
O75688_PPM1B	0.168146	0.18393	0.281652	0.271477	0.189651	0.1031	0.434499	0.247264	-0.0291916	0.357524	0.354392	0.026632	0.872414
O75689_ADAP1	-1.02731	-0.621366	-0.24555	-1.17874	-1.10469	-0.311646	-1.22113	-1.02755	-1.94198	-1.30472	-1.45335	-1.68683	0.0238382
O75694_NUP155	-0.487793	-0.456049	-0.254867	-0.171206	-0.32982	-0.40118	-0.151251	0.0521315	-0.452596	-0.499309	-0.0906878	0.161036	0.725553
O75695_RP2	0.825106	0.911797	1.19615	1.12169	0.984195	0.87234	1.10428	1.3079	0.834893	1.36903	1.21639	1.15541	0.723492
O75717_WDHD1	-2.4727	-2.48276	-2.46771	-3.08086	-2.77741	-4.13964	-2.54895	-2.52841	-2.49099	-2.68236	-2.76743	-2.60377	0.47722
O75718_CRTAP	1.54866	-0.0937021	0.486724	1.85554	1.36236	-0.48368	0.649861	1.67531	1.73843	0.0174211	0.429925	1.67336	0.95748
O75746_SLC25A12	2.37345	2.23482	1.89073	2.9661	2.17372	1.77812	2.11121	2.90138	2.1233	2.20217	2.03272	2.61839	0.888121
O75764_TCEA3	-0.00263995	-0.0165082	0.677808	-0.0846531	0.216598	0.0716294	0.448028	0.0504913	0.187511	-0.0117655	0.97976	0.0900776	0.803099
O75781_PALM	1.54283	1.51892	0.941093	1.74043	1.66973	1.24039	1.45779	1.7708	1.87782	1.26143	0.178234	1.92091	0.831065
O75787_ATP6AP2	-4.73878	-6.1609	-7.2305	-7.06235	-5.004	-3.33253	-4.55247	-5.25711	-5.24001	-4.50743	-3.83372	-4.34073	0.0161711
O75791_GRAP2	-3.64765	-3.56373	-2.01804	-2.61891	-2.94901	-3.13671	-2.15729	-2.73206	-3.78091	-3.37455	-3.35176	-1.64943	0.836066
O75792_RNASEH2A	0.823548	1.60976	1.7062	1.15762	0.60232	1.94137	0.878193	1.07161	0.828656	1.73041	1.67413	1.1826	0.762986
O75794_CDC123	-1.3598	-1.24134	-0.734839	-0.723145	-1.20232	-1.05245	-0.702549	-0.692708	-1.58711	-0.799925	-0.77373	-0.633701	0.921728
O75795_UGT2B17	2.13327	-1.19368	2.80577	-2.2071	1.93404	-1.95628	2.23653	-2.24902	0.876602	-2.23505	-0.15993	-2.446	0.61751
O75821_EIF3G	1.59868	2.11065	2.2642	2.10561	1.94981	1.86753	2.41559	2.05212	1.54508	2.27205	2.39894	2.16413	0.946664
O75822_EIF3J	0.589983	0.90534	1.10012	1.02308	0.579084	0.851542	1.05113	1.05256	0.617933	0.970788	1.07374	0.946524	0.991228
O75828_CBR3	1.56637	1.4693	1.56176	1.44494	1.48193	1.61317	1.7966	1.33072	1.4472	1.40718	1.50448	1.50021	0.736076
O75832_PSMD10	-2.54689	-2.9604	-3.63397	-3.70194	-2.94243	-1.03183	-4.24285	-3.61528	-3.32863	-3.51361	-3.26375	-3.5923	0.730383
O75843_AP1G2	-2.83806	-2.55407	-1.59211	-2.87328	-2.25465	-2.17904	-1.41552	-2.80974	-3.00988	-2.48937	-1.22666	-2.22869	0.783003
O75844_ZMPSTE24	0.512293	0.724077	1.09474	0.980042	0.909386	0.834878	1.3708	1.15098	0.596284	1.28918	1.31519	1.01184	0.476987
O75874_IDH1	4.92939	4.71032	4.86251	3.98549	4.89203	4.53252	4.99535	3.96696	4.65129	4.45669	4.73396	3.9479	0.824044
O75880_SCO1	1.32033	1.70115	1.37181	1.06446	1.46424	1.37541	1.23091	1.4026	0.806527	1.00927	1.08408	0.952925	0.0270739
O75881_CYP7B1	-1.6782	-2.64276	-1.46039	-2.40174	-1.71912	-2.05849	-1.73211	-2.13364	-1.85918	-0.950765	-0.880618	-2.05714	0.220836
O75882_ATRN	-0.595204	-0.0916315	-0.536045	-1.55907	-0.244075	-0.592679	-0.670883	-1.18482	-0.736271	0.757644	-0.288215	-1.44136	0.815838
O75884_RBBP9	0.589421	0.489271	-0.340717	0.11959	0.260594	0.289272	-0.0652107	0.414949	0.756345	-0.136933	-0.410192	0.515745	0.988469
O75886_STAM2	-1.56132	-1.36113	-1.24453	-0.856169	-1.18982	-1.15328	-1.06441	-1.39871	-1.64859	-1.38894	-1.46711	-1.33839	0.290907
O75888_TNFSF13	-1.87999	-1.6256	-2.62963	-1.261	-3.80304	-1.47966	-1.55195	-1.24756	-1.49214	-0.907173	-0.678094	-1.19915	0.202342
O75891_ALDH1L1	0.599752	-1.82704	-0.227088	-0.667038	0.882149	-1.48439	-0.34093	-0.493045	-0.311551	-2.67556	-0.778746	-1.79384	0.291212
O75907_DGAT1	-1.08087	-0.610007	-0.517464	-1.17688	-0.526314	-0.690299	-0.483464	-0.518284	-1.09532	-0.0556088	-0.167447	-0.685629	0.362945
O75909_CCNK	-1.61227	-1.29557	-0.931169	-1.43083	-1.41273	-1.15005	-0.885015	-1.44733	-1.7216	-1.223	-0.827659	-1.18097	0.910395
O75911_DHRS3	-3.18949	-2.77682	-2.91797	-2.71375	-2.82911	-1.96014	-2.65165	-2.85197	-2.36365	-2.80847	-2.23172	-2.64876	0.235797
O75915_ARL6IP5	2.52814	3.10233	3.08436	3.3762	2.78879	2.96725	3.36918	3.4307	2.78352	3.74125	3.3009	3.58373	0.474722
O75923_DYSF	0.618303	0.843812	0.110672	1.45219	0.769685	0.877703	0.650565	1.55631	1.05904	0.970529	0.598754	1.75292	0.617304
O75937_DNAJC8	1.57923	1.97867	2.32212	2.05307	1.68806	1.8991	2.18532	2.16966	1.69045	2.46055	2.39482	2.21526	0.589479
O75940_SMNDC1	-1.89436	-1.88684	-2.3148	-1.27214	-1.86525	-2.23226	-1.62372	-1.54134	-2.30895	-4.78514	-1.97791	-1.70455	0.264812
O75947_ATP5PD	1.28699	1.34856	0.666191	0.253424	0.661136	2.37629	0.0669412	-0.00815897	0.886478	0.610673	0.645442	-0.419296	0.674282
O75953_DNAJB5	-1.86627	-1.58781	-2.3285	-0.606935	-2.17071	-1.52081	-1.72378	-0.211844	-1.54877	-2.34199	-3.22711	-0.549234	0.70982
O75954_TSPAN9	-1.70432	-1.59305	-1.52099	-0.869194	-1.58158	-2.59145	-1.10589	-0.736088	-1.27212	-0.326139	-0.690943	-0.595819	0.125023
O75955_FLOT1	1.85392	2.12851	1.89237	2.01152	1.81189	2.19638	1.70917	2.08157	2.04466	2.11936	2.26556	2.24882	0.252665
O75962_TRIO	-2.76678	-2.67757	-2.3649	-2.43549	-2.55805	-2.90639	-2.46472	-2.24251	-2.86569	-3.01671	-3.46492	-2.3113	0.273742
O75964_ATP5MG	1.56357	2.17804	1.75926	1.04051	1.21401	3.25316	0.900382	1.32607	1.16672	1.39964	1.41553	0.643827	0.503569
O75976_CPD	1.47197	1.81179	2.13491	1.74378	1.75085	1.62329	2.19101	1.64873	1.42276	2.28984	2.38939	1.70226	0.786543
O75995_SASH3	-0.983507	-1.25704	-1.19675	-1.88963	-1.14161	-1.88658	-1.15422	-2.20706	-4.38994	-1.10047	-1.03744	-0.818828	0.774865
O76003_GLRX3	0.0492608	-0.159516	-0.613836	-0.458327	-0.205231	0.498796	-1.01683	-0.496231	-0.201704	-0.930753	0.00804621	-0.507584	0.93182
O76021_RSL1D1	1.13244	1.38499	1.70483	1.65058	1.16115	1.02596	1.877	1.76688	1.00889	1.62749	2.13756	1.97364	0.686204
O76024_WFS1	0.499448	0.344022	0.0362658	1.28873	0.225133	0.280858	0.227261	1.599	0.416737	0.718011	-0.217469	1.01669	0.969962
O76031_CLPX	-1.56216	-0.998768	-0.228736	-0.86048	-1.37602	-1.20203	-0.298525	-0.947092	-1.45974	-0.956158	-0.108331	-0.814706	0.946391
O76038_SCGN	-0.923788	-0.124836	-1.16868	-0.992043	-1.90792	0.888659	-1.73179	-1.70388	-1.20059	-1.12287	-1.75576	-1.57227	0.567239
O76062_TM7SF2	-2.16052	-2.0963	-3.18619	-2.15839	-2.10538	-2.17018	-1.6018	-2.09912	-1.92287	-1.60219	-1.40193	-1.75309	0.0511807
O76070_SNCG	-0.712074	-0.204873	-0.988709	-0.742967	-2.60978	0.227447	-0.877784	-1.44892	0.291353	-3.85677	-1.3597	-0.995834	0.602807
O76071_CIAO1	-0.907933	-0.587136	-0.670753	-0.880453	-1.11975	-0.58209	-0.485435	-0.907204	-1.39986	-0.407664	-0.574377	-0.577482	0.989925
O76074_PDE5A	-0.800238	-0.339586	-1.01189	-0.280596	-0.793615	-0.610523	-0.810352	-0.325815	0.0253359	-0.564475	-1.50384	-0.0396217	0.938929
O76094_SRP72	-0.114919	0.265789	0.363274	0.16537	0.0371834	0.192125	0.526374	0.263405	-0.115288	0.287682	0.728202	0.322801	0.794697
O94760_DDAH1	3.68284	3.90543	3.39746	3.14648	3.50252	3.85939	3.23088	3.08449	3.46031	2.87417	3.10583	3.02321	0.213019
O94762_RECQL5	1.31633	1.79501	2.1407	2.23047	1.88689	1.91547	2.40299	2.25079	1.79555	1.92853	2.38509	2.39311	0.52046
O94776_MTA2	0.472466	0.705842	1.07225	0.745256	0.665942	0.835066	1.24412	0.664747	0.720498	0.697987	1.17114	1.10594	0.683267
O94788_ALDH1A2	2.64003	0.808208	1.75645	2.02726	2.24873	1.36672	1.99273	2.58667	2.07419	0.352939	1.68393	2.38892	0.705891
O94804_STK10	-0.852494	-0.417286	-0.40346	-0.596777	-0.691553	-0.768803	-0.329631	-0.482137	-0.639331	-0.454458	-0.407628	-0.327189	0.711814
O94811_TPPP	1.11013	0.702932	0.459227	1.42752	0.810113	0.546857	0.792701	1.62446	1.11613	0.117386	-0.975267	0.848348	0.268762
O94819_KBTBD11	-0.343554	-0.283533	-0.0694188	-0.886134	-0.187411	-0.645926	0.0216497	-0.764972	-0.780325	-0.0684946	-0.163735	-0.684696	0.991809
O94822_LTN1	-3.25298	-3.01479	-3.1498	-3.75639	-3.12484	-2.86659	-3.01611	-3.52472	-5.87539	-5.86332	-4.41149	-3.44254	0.0077662
O94826_TOMM70	2.03696	2.21049	2.16908	2.09272	2.08906	2.25221	2.14952	2.15828	1.90721	1.62282	1.76677	2.08799	0.039639
O94832_MYO1D	2.16016	2.49521	2.45764	1.62953	2.21209	2.18784	2.35645	1.82528	1.72616	2.03217	2.1852	1.49681	0.355388
O94851_MICAL2	-2.70469	-2.42574	-2.13673	-2.17094	-2.75178	-2.7747	-2.21625	-1.58906	-2.43394	-2.53465	-3.06589	-2.1158	0.768084
O94855_SEC24D	1.21635	0.540789	0.766577	1.31821	1.69065	0.715224	1.04804	1.35057	1.33031	0.989273	1.13323	1.19513	0.587511
O94856_NFASC	-1.70913	-0.638662	-1.08426	-1.56692	-1.35354	-1.00609	-1.4508	-1.57989	-0.840534	-0.220457	-1.04299	-1.49286	0.347871
O94874_UFL1	1.1597	1.28143	1.3264	1.53292	1.30214	1.09199	1.367	1.69806	1.17808	1.2155	1.43592	1.43603	0.947147
O94875_SORBS2	2.64851	3.00404	1.96293	3.44867	2.76401	2.83006	2.60455	3.60221	2.95739	2.00461	1.38095	3.61054	0.648464
O94880_PHF14	-2.27671	-2.10633	-1.80945	-1.56948	-2.30439	-2.19351	-1.87387	-2.42456	-2.22678	-1.60696	-1.68116	-1.76868	0.224883
O94886_TMEM63A	-0.529155	-0.442463	-0.752725	-0.86445	-0.244089	-0.679688	-0.466439	-0.34748	-0.536979	-0.479008	-0.462159	-0.774408	0.378686
O94887_FARP2	-2.11508	-2.30634	-2.2564	-2.30035	-2.02365	-2.75516	-2.22653	-1.85222	-2.35668	-2.15558	-2.2809	-2.43719	0.882785
O94888_UBXN7	-0.420546	-0.889312	-0.526154	-0.716811	-0.570105	-0.906333	-0.649809	-0.600059	-0.518699	-0.612464	-0.525017	-0.560605	0.629921
O94901_SUN1	0.0355011	0.4601	0.442629	0.82517	0.267228	-0.171625	0.605158	0.652309	0.353501	0.86016	0.597688	0.757709	0.442246
O94903_PLPBP	1.77914	1.83373	1.60498	1.8059	1.99013	1.43313	1.8731	1.53296	1.43531	1.42734	1.6445	1.54355	0.251971
O94905_ERLIN2	1.9917	1.764	1.75083	2.01051	2.0177	1.63423	2.00738	1.9513	1.69956	1.81308	1.95234	2.03017	0.975202
O94906_PRPF6	-0.00434489	0.715221	0.730897	0.366808	0.299705	0.60098	0.532507	0.29673	0.198377	0.289446	0.200677	0.559501	0.73
O94911_ABCA8	-2.55896	-0.860884	-1.57332	-2.82548	-2.10912	-1.38079	-1.45004	-3.31021	-1.42495	-0.1695	-1.13697	-1.45272	0.162334
O94915_FRYL	-0.762924	-0.873791	-0.143513	-0.743682	-0.740077	-0.818037	-0.277485	-0.867417	-1.25208	-0.979998	-0.532779	-0.888273	0.427683
O94919_ENDOD1	1.62814	1.65789	1.40105	1.29187	2.15299	1.44454	1.58209	1.59616	1.5955	1.75079	1.51491	1.57016	0.529158
O94923_GLCE	-0.313656	-0.689276	-0.101129	0.0218065	-0.41815	-2.39351	0.106808	-1.08213	-0.896784	-0.625807	0.361728	-0.413596	0.364395
O94925_GLS	-0.046686	1.22426	1.28736	0.739259	-0.0877296	1.14968	1.2924	0.74022	0.008856	1.25581	1.25072	0.805806	0.990981
O94973_AP2A2	1.67864	1.66516	1.69587	1.73696	1.85739	1.63466	1.62628	1.77535	1.75333	1.44126	1.66391	1.8044	0.871913
O94979_SEC31A	2.64829	2.48754	2.81407	2.96056	2.96722	2.45932	2.99167	3.15758	2.78126	2.71742	2.92844	2.8809	0.639788
O94985_CLSTN1	-1.4039	-1.47653	-1.43575	-1.3355	-2.14749	-1.44688	-1.40113	-1.18515	-1.25117	-1.10073	-1.53858	-1.20725	0.438198
O94992_HEXIM1	-1.78711	-2.66483	-2.08858	-2.16608	-2.40154	-2.63127	-1.94467	-2.53687	-1.83584	-2.72982	-2.52553	-2.46735	0.660296
O95049_TJP3	0.158829	1.07624	1.30867	0.206342	0.3405	0.961102	1.49636	0.281771	-0.211667	1.12301	1.2585	0.245892	0.928855
O95070_YIF1A	-2.31059	-3.87082	-2.99778	-4.59833	-2.17555	-2.57536	-4.24711	-4.17416	-2.34258	-3.47283	-4.24039	-3.44848	0.972476
O95071_UBR5	-3.47048	-2.91157	-2.48486	-2.57526	-3.40156	-3.01389	-2.73781	-2.73299	-3.43715	-2.91186	-2.36914	-2.5343	0.864446
O95104_SCAF4	-0.47132	-0.436487	-0.122973	-0.403447	-0.623178	-1.14656	-0.149275	-0.387409	-0.565383	-0.110692	-0.228133	-0.0165287	0.323266
O95136_S1PR2	-3.67515	-3.00588	-3.01565	-1.93319	-3.6744	-4.3093	-3.6564	-3.32476	-4.27736	-1.83266	-3.18461	-3.15229	0.264406
O95139_NDUFB6	2.25644	2.43242	2.31439	1.67384	1.9536	2.45414	1.95596	1.77165	1.84916	2.14208	2.2031	1.50897	0.5991
O95140_MFN2	0.942665	1.11919	1.10827	1.26136	0.941831	0.897223	0.899447	1.29031	0.799114	0.724126	0.641583	0.881661	0.0513007
O95149_SNUPN	-2.89626	-2.38713	-2.67608	-2.5645	-2.64409	-3.68181	-2.09104	-3.0515	-2.99515	-2.89326	-2.3533	-4.1506	0.539985
O95154_AKR7A3	0.614865	2.34527	2.03219	-0.191058	0.885842	2.28039	2.33632	-0.397723	0.177685	1.88844	1.83241	-0.526413	0.852204
O95155_UBE4B	-2.04652	-1.92928	-2.10841	-2.43337	-2.53088	-2.08949	-2.49324	-2.46821	-2.11413	-3.20961	-2.4531	-2.28947	0.295549
O95159_ZFPL1	-1.43231	-1.00112	-0.678306	-1.23395	-0.486381	-2.11699	-0.630828	-2.09882	-1.02189	-0.800203	-2.78352	-1.23382	0.763924
O95163_ELP1	-1.09168	-0.723993	-0.52989	-0.846249	-0.720891	-0.895489	-0.403218	-0.303516	-0.732658	-0.705987	-1.08794	-0.397495	0.565026
O95166_GABARAP	-2.36809	-2.54869	-1.61823	-2.72011	-2.65753	-1.82673	-2.1908	-4.15813	-2.56114	-2.53083	-1.99834	-2.90755	0.709202
O95167_NDUFA3	1.50573	-0.0708162	-1.32493	1.01541	1.45567	-0.320438	-0.354854	0.807982	1.38304	-0.653875	-0.43349	0.617391	0.969605
O95168_NDUFB4	0.821528	1.12926	0.416407	0.426063	0.706147	1.69856	0.201538	0.0692148	0.306962	0.06754	-0.497435	-1.01937	0.0498968
O95169_NDUFB8	1.68158	1.54186	1.58473	1.34671	1.51266	1.86916	0.969725	1.40814	1.67893	1.41472	1.27993	1.09055	0.710317
O95182_NDUFA7	2.70057	2.14356	1.73686	2.2022	2.45436	1.81126	1.73089	2.18692	2.26734	1.90695	1.80967	1.90748	0.64643
O95197_RTN3	2.78187	2.86821	2.97558	2.99709	2.57445	3.2834	2.73011	2.74424	2.8165	3.41876	2.93851	3.03599	0.511818
O95202_LETM1	1.40459	1.89339	1.69371	1.06456	1.46667	1.7561	1.53776	1.17942	1.31387	1.10211	1.34235	0.855425	0.209807
O95210_STBD1	-1.0737	-0.800584	-0.953391	-0.891985	-1.23448	-0.758525	-0.980558	-0.804591	-1.39071	-0.732263	-1.90435	-1.1553	0.246856
O95218_ZRANB2	0.0572243	0.469491	0.535486	0.416781	0.430993	-0.0719348	0.551903	0.465969	0.0252957	0.555899	1.05454	0.601189	0.6221
O95219_SNX4	-0.799811	-0.852563	-1.50065	-1.86842	-1.00019	-0.289009	-1.95604	-1.90593	-1.19302	-1.83913	-1.26969	-2.05676	0.6812
O95232_LUC7L3	-0.839043	-0.581152	-0.157273	-0.43574	-0.61523	-0.670388	-0.230738	-0.309178	-0.678674	-0.578112	-0.0931356	-0.218746	0.860937
O95236_APOL3	-3.74666	-1.83409	-2.98574	-3.6112	-4.44149	-3.37723	-3.66975	-4.97898	-4.32739	-2.72638	-2.70842	-3.04893	0.132887
O95248_SBF1	-1.11744	-0.732802	-0.739072	-0.713049	-0.877037	-1.22453	-0.902867	-0.568112	-0.858982	-0.962165	-1.09585	-0.475563	0.938234
O95249_GOSR1	-0.928768	-1.55199	-1.0541	-1.84271	-0.846636	-0.334694	-1.68951	-1.16551	-1.71739	-7.35787	-1.87481	-1.50474	0.156104
O95251_KAT7	-1.5583	-1.67732	-1.47256	-1.38176	-2.01249	-1.91614	-1.21211	-1.29322	-1.76524	-1.61061	-1.15395	-0.708068	0.539272
O95260_ATE1	-0.33147	-1.09425	-0.661012	-0.368632	0.00126259	-1.20109	-0.797678	-0.156456	-1.04231	-2.02793	-1.58893	-0.192273	0.233371
O95292_VAPB	0.825825	1.09342	1.0457	0.9786	0.851227	0.915352	0.975499	0.948315	0.890637	0.986978	0.933263	0.817203	0.664182
O95297_MPZL1	-1.36585	-0.441312	-0.565114	-0.501789	-1.04474	-0.462269	-0.313012	-0.671871	-1.06975	0.145493	-0.0168548	-0.374179	0.452211
O95298_NDUFC2	-0.847858	-0.19422	-0.678648	-1.49408	-1.11291	1.02855	-2.66423	-1.5148	-2.11373	-1.56789	-2.3275	-2.52019	0.131902
O95299_NDUFA10	2.40981	1.6711	1.58734	2.29859	2.2964	1.75225	1.35459	2.33853	2.11984	1.00334	1.05755	1.97883	0.397718
O95302_FKBP9	0.826246	0.159296	0.565344	1.2959	1.20143	0.427842	0.781223	1.4783	1.27541	1.0335	0.89932	1.40682	0.341652
O95319_CELF2	-0.746642	-0.828152	-0.329211	-7.96511e-05	-0.596222	-0.589283	-0.471393	-0.421893	-0.418916	-0.57955	-0.326154	0.0259052	0.626772
O95336_PGLS	0.807128	0.654948	0.790528	0.669822	0.665505	1.37897	0.471232	0.386333	0.932487	-0.497684	-0.0412148	0.785948	0.35383
O95340_PAPSS2	1.24685	1.94881	2.20136	1.04029	1.38392	1.79531	2.27133	1.16703	0.6992	1.51312	1.5173	1.22801	0.427214
O95347_SMC2	-4.38806	-2.5905	-1.94205	-2.91998	-4.26782	-2.78415	-1.76698	-2.7439	-5.30279	-2.32472	-1.64112	-2.56552	0.99549
O95352_ATG7	-0.584277	-0.853746	-0.734074	-0.375197	-0.440143	-1.14655	-0.582662	-0.569693	-0.671525	-0.518354	-0.390251	-0.56757	0.710985
O95359_TACC2	-0.601437	-0.275992	-0.48372	-0.381263	-0.212766	-0.0223209	-0.256533	-0.479345	-0.543958	-0.453939	-0.659058	-0.544537	0.0866652
O95363_FARS2	-1.13254	-1.91041	-2.01106	-1.63801	-1.77678	-1.6658	-1.41608	-1.08967	-1.97985	-1.89325	-2.7953	-1.79182	0.111419
O95365_ZBTB7A	-3.4755	-3.5543	-2.30007	-2.9371	-3.27127	-3.12029	-2.72628	-3.55625	-3.86877	-2.69916	-3.61576	-2.6201	0.932569
O95372_LYPLA2	-0.0900959	-0.066258	-0.447338	-0.126964	0.172431	-0.345384	-0.565505	-0.248823	-0.262975	-1.1145	-0.769372	-0.225746	0.217378
O95373_IPO7	0.823684	0.951654	1.16955	1.24113	0.947943	0.957896	1.23854	0.920871	0.956636	1.04871	1.18845	1.04025	0.948078
O95376_ARIH2	-2.45894	-2.63666	-2.55091	-2.30098	-2.52572	-2.75952	-2.17	-2.09198	-2.73405	-2.05653	-2.14946	-1.92103	0.469207
O95391_SLU7	-3.54804	-4.30504	-3.96762	-4.96238	-4.50009	-3.82968	-6.95541	-4.76855	-3.98885	-4.1227	-3.97652	-4.13948	0.232441
O95394_PGM3	2.20576	1.81689	1.55727	1.89294	2.35938	1.5684	1.8948	1.90274	1.99961	1.84298	2.06858	1.74511	0.948148
O95395_GCNT3	-1.32083	-0.524197	-0.521259	-1.25444	-1.37195	-0.657846	-0.197306	-0.330966	-1.29359	-0.431095	-1.27732	-0.510434	0.696747
O95400_CD2BP2	-1.50247	-0.951812	-0.794001	-0.796055	-1.3821	-0.913239	-0.742408	-1.26747	-1.36665	-0.428123	-0.519431	-0.580151	0.387693
O95425_SVIL	1.90563	1.95074	1.17418	2.89929	1.80205	1.87339	1.70999	2.93897	2.03785	0.844725	0.102985	2.73752	0.496365
O95428_PAPLN	-2.70014	-1.15039	-1.86723	-1.83202	-1.69255	-0.905008	-1.79826	-2.29774	-0.342973	-0.253988	-0.294169	-0.843482	0.00435756
O95433_AHSA1	1.89013	2.16018	2.34371	2.42368	2.06912	2.09805	2.5848	2.37023	1.87609	2.51055	2.61391	2.4696	0.744438
O95445_APOM	1.44283	1.69371	1.65113	-0.332843	2.33931	0.96198	1.94684	-0.0288242	1.16829	2.98207	2.2627	0.668793	0.622338
O95453_PARN	-1.88962	-1.90532	-1.24242	-1.48649	-1.50158	-2.57287	-1.53194	-1.82092	-2.41775	-2.14098	-1.51452	-2.13189	0.382453
O95456_PSMG1	-2.04187	-2.44989	-1.70306	-1.91198	-2.48818	-2.88322	-1.78321	-2.46199	-2.23004	-2.81652	-1.69206	-2.46254	0.452842
O95466_FMNL1	-2.40152	-1.13584	-0.530952	-1.90961	-1.52452	-1.64817	-0.819813	-2.07246	-2.32485	-1.29662	-1.2687	-0.867499	0.985191
O95470_SGPL1	-0.350756	-0.119791	0.0953329	-0.0400777	0.144678	-0.602874	0.276021	-0.145247	-0.34041	-0.326558	0.175976	-0.00258589	0.982256
O95478_NSA2	-1.02491	-0.573569	-0.0307569	-0.132282	-1.32321	-0.495075	0.521875	-0.0396654	-1.58824	-0.52737	-0.0609039	-0.295804	0.815305
O95479_H6PD	0.985739	0.0313316	0.27819	0.85393	1.16725	-0.00207316	0.535103	1.00723	0.980944	0.53227	0.593965	1.06511	0.713806
O95486_SEC24A	-0.463366	-0.693316	-0.848541	-0.240561	-0.398424	-0.845976	-0.55897	-0.900563	-0.734217	-0.469115	-0.237564	-0.558555	0.642902
O95487_SEC24B	-1.72535	-1.5412	-1.35893	-1.04869	-1.53709	-1.58361	-1.4105	-0.909224	-1.12872	-1.46341	-1.54322	-1.01029	0.832177
O95551_TDP2	-0.42693	-0.134499	-0.0670717	-1.2001	-0.328727	-0.311158	0.225549	-0.998407	-1.09527	-0.74004	-0.175254	-1.26643	0.403656
O95562_SFT2D2	-0.630783	-0.167883	-0.0507976	0.100098	0.0213932	-0.10058	-0.124868	-0.176845	-0.511114	-0.0817733	-0.136116	0.218459	0.895569
O95563_MPC2	0.271632	-3.34929	-3.0332	-0.589585	0.0334092	-2.61976	-2.78073	-0.00194769	-0.457374	-2.30172	-3.38103	-0.780862	0.921076
O95571_ETHE1	3.68675	4.41267	4.41084	3.09402	4.08737	3.97543	4.25857	3.32795	3.71172	4.23021	4.10259	3.39473	0.987243
O95573_ACSL3	-0.690368	-0.0254617	0.443067	-0.0523959	-0.146433	-0.036263	0.650202	0.0183165	-0.35273	0.190178	0.648542	0.381926	0.608456
O95602_POLR1A	-1.8304	-1.17162	-0.510687	-0.962143	-1.63167	-1.52208	-1.18936	-1.35836	-1.53872	-1.6667	-1.48766	-0.635584	0.606315
O95622_ADCY5	-2.39197	-2.11251	-2.78832	-1.62098	-2.11164	-2.39758	-1.94345	-2.60601	-2.54338	-1.74213	-3.38229	-1.8408	0.92152
O95630_STAMBP	0.290619	-0.174098	-0.0625231	0.0593686	0.0305436	-0.13023	-0.0371094	-0.113392	-0.303383	-0.200511	-0.276876	-0.69142	0.0483236
O95671_ASMTL	1.61823	1.77951	1.47693	2.37367	1.70277	1.51357	1.78623	2.37886	1.59039	1.5134	2.12078	2.31373	0.967315
O95674_CDS2	0.473844	1.06372	0.467821	1.06512	0.502575	0.559281	0.801482	1.2131	0.523989	1.45581	0.919187	1.31259	0.484431
O95707_POP4	-2.63291	-2.75057	-1.82282	-2.54737	-2.54241	-2.53534	-1.78122	-2.32949	-3.34963	-2.76044	-1.96422	-2.82009	0.430779
O95714_HERC2	-2.26023	-2.42618	-3.40597	-2.84055	-2.22856	-4.9069	-2.47047	-3.25983	-2.12456	-4.28987	-2.45053	-2.55721	0.732646
O95716_RAB3D	0.84461	0.833621	0.617394	0.314696	1.09371	0.938079	0.684095	0.736092	0.757139	0.96348	0.752572	0.765908	0.400424
O95721_SNAP29	-1.09883	-0.404704	-1.11353	-1.06153	-1.53948	-0.0909966	-0.961617	-1.19821	-0.896384	-3.17197	-2.63962	-1.16645	0.103439
O95747_OXSR1	2.22931	2.36587	2.211	2.21003	2.24587	2.06996	2.10583	2.31035	2.23737	2.61133	2.15471	2.22488	0.629403
O95757_HSPA4L	-5.65232	-5.29987	-4.57394	-3.95624	-6.8133	-4.95597	-5.41461	-5.22722	-5.12035	-4.33687	-4.40311	-5.06492	0.176188
O95758_PTBP3	2.12481	2.1757	2.67355	2.19099	2.18482	2.16037	2.6141	2.21345	1.9621	2.19231	2.91486	2.23493	0.985666
O95772_STARD3NL	-2.78149	-2.94516	-2.37849	-3.20624	-3.19444	-4.0144	-2.49681	-3.36861	-2.62387	-2.34715	-2.61116	-2.64591	0.0939662
O95777_LSM8	-0.000342092	0.407796	0.289831	0.184293	0.321853	0.841576	-0.615917	-0.266306	-0.222273	-0.46578	-0.561766	-0.279115	0.127182
O95782_AP2A1	0.917146	0.81225	0.856891	0.877542	1.07789	0.906984	0.471895	0.980953	1.01312	0.342415	0.600098	0.668793	0.428496
O95785_WIZ	-1.22219	-1.11319	-0.812262	-2.15319	-0.880103	-1.08119	-0.985417	-1.65432	-1.43896	-0.960209	-1.11751	-0.873649	0.731493
O95786_RIGI	-1.05527	-0.324676	-0.939183	-0.615407	-1.13224	-0.485039	-1.12068	-0.724889	-1.24913	-0.979749	-1.81194	-0.334857	0.526725
O95793_STAU1	0.575104	1.08201	1.57344	1.3205	0.895098	1.23262	1.62946	1.27324	0.883963	1.23505	1.51802	1.30209	0.878792
O95810_CAVIN2	2.9534	3.74528	2.75366	3.78472	2.88145	3.41569	3.34245	3.84141	3.39915	3.5122	2.45026	4.22185	0.974979
O95816_BAG2	2.16915	1.62334	0.69971	2.31906	1.68227	1.6282	0.878042	2.42298	1.92887	-0.472946	-0.539148	1.88271	0.255222
O95817_BAG3	1.75845	1.97703	1.18564	2.64276	1.45486	1.95246	1.52015	2.58874	1.8791	1.26524	0.404227	2.25863	0.551505
O95825_CRYZL1	-0.341395	-0.617449	-0.816366	-0.545217	-0.288955	-0.916811	-1.34178	-0.522351	-0.619965	-0.643137	-0.175483	-0.471547	0.477259
O95831_AIFM1	5.40883	5.45199	5.41488	5.38989	5.49656	5.24835	5.54588	5.41948	5.1454	5.64261	5.60338	5.3479	0.99067
O95834_EML2	2.37216	2.55214	2.28232	2.30555	2.57543	2.50287	2.45763	2.4952	1.83775	2.61474	1.97908	2.07556	0.110575
O95858_TSPAN15	-1.66403	-1.54475	-1.61828	-2.53391	-1.45066	-2.03924	-2.00064	-1.92374	-2.8069	-1.43216	-2.5019	-3.22421	0.179102
O95861_BPNT1	2.16643	2.08558	1.8391	1.78708	2.06806	1.96952	1.84692	1.79323	1.87876	1.52671	1.77427	1.80805	0.259274
O95865_DDAH2	3.07889	2.84043	2.50589	2.95482	2.98104	2.70156	2.58091	2.919	3.25193	2.45112	2.38622	3.35158	0.965607
O95870_ABHD16A	0.449519	-0.104902	0.260925	0.669172	0.58077	-0.189005	0.389198	0.844315	0.250602	0.329096	0.109255	0.658013	0.935902
O95873_C6orf47	-2.00924	-1.69349	-1.89127	-2.15062	-1.82999	-2.11762	-2.52132	-2.0542	-2.16512	-2.35891	-3.01514	-2.23518	0.114912
O95881_TXNDC12	1.70862	1.86952	2.05362	1.59608	1.83152	2.23801	1.9014	1.76797	1.8685	1.4849	1.5169	1.62824	0.186006
O95900_TRUB2	-2.14269	-1.49209	-2.6736	-1.99625	-2.53688	-1.20117	-2.6314	-2.32167	-1.77986	-2.3329	-2.79181	-2.40602	0.794484
O95967_EFEMP2	0.559753	-0.480257	-0.695503	0.176989	0.362926	1.41308	-1.28831	0.511571	0.758665	0.395744	0.172558	0.451475	0.551196
O95980_RECK	-0.128711	0.382697	-0.0017385	-1.21602	-0.0538106	0.388567	-0.141603	-1.67332	-0.294437	0.835428	-0.107421	-1.05759	0.922597
O95985_TOP3B	-2.56279	-2.75848	-2.42584	-2.29452	-2.40696	-3.26086	-2.91058	-2.3266	-2.71834	-2.61254	-2.74855	-1.80829	0.620568
O95989_NUDT3	0.234941	0.396821	0.375353	0.470318	0.33291	0.69813	-0.00547082	0.655727	0.249252	0.284181	-0.606354	0.654646	0.562805
O95994_AGR2	6.07203	6.19021	7.06046	5.77728	6.59688	7.00518	6.72893	5.94786	6.25108	5.65034	6.80236	6.14781	0.559937
O95999_BCL10	-0.543416	-0.510011	-0.515216	-0.506621	-0.321042	-0.0712237	-0.340633	-0.950654	-0.189761	-1.4472	-0.530428	-0.497452	0.678522
O96000_NDUFB10	1.10387	1.46929	0.279866	-0.459551	0.130863	2.44794	-0.473266	-0.599892	0.413819	-0.504971	-1.39732	-1.60912	0.164432
O96005_CLPTM1	2.82103	3.44417	3.99915	3.34318	2.96516	3.48374	4.00742	3.28867	3.00089	3.74154	3.94078	3.6625	0.826668
O96006_ZBED1	-2.87206	-2.75242	-1.79537	-1.79022	-2.46196	-2.984	-2.1573	-2.34044	-2.13897	-2.39692	-1.98412	-1.82443	0.437397
O96008_TOMM40	0.981915	1.30025	1.84904	1.41641	1.34763	1.39799	1.97066	1.70818	1.00662	1.56808	1.96436	1.55222	0.697685
O96011_PEX11B	-3.81262	-2.76334	-2.87288	-4.87089	-3.20461	-1.73496	-4.17241	-3.42612	-4.83526	-3.49718	-4.48163	-3.76923	0.269069
O96013_PAK4	-3.10913	-2.48009	-2.26366	-2.99662	-2.7082	-2.87748	-2.03899	-3.2367	-3.06506	-2.9429	-2.30019	-2.82795	0.964707
O96019_ACTL6A	0.855649	0.891237	1.33447	1.16804	1.00977	0.722144	1.36745	1.10262	0.829982	1.05198	1.51453	1.38363	0.746786
P00156_CYTB	-0.391953	-0.484226	0.0224677	-0.663017	-0.207872	-0.132753	-0.389462	0.140053	-0.98378	-0.603785	-1.15583	-1.07754	0.00495526
P00167_CYB5A	1.79553	1.78744	1.74601	1.81124	1.88656	1.83446	1.82547	1.64905	1.88903	1.66949	1.73082	2.12628	0.836593
P00325_ADH1B	3.65919	2.36363	3.16043	3.32982	3.67743	2.86857	4.17485	3.1695	4.66006	3.1175	4.13852	4.15322	0.12802
P00326_ADH1C	4.10496	4.74545	4.6598	4.1159	3.87645	4.80505	4.80572	4.23643	4.49188	5.01377	4.97551	4.27607	0.555496
P00338_LDHA	5.56344	5.06289	5.26023	5.51242	5.63962	5.14066	5.48297	5.36171	5.43044	4.81046	5.09045	5.38826	0.489305
P00352_ALDH1A1	5.2532	4.37789	4.02526	5.1196	4.95054	3.48146	4.62432	5.21853	3.99409	3.15128	2.96746	5.00809	0.203055
P00367_GLUD1	3.28183	3.14601	3.007	3.46385	3.3845	2.93845	3.06304	3.37757	3.21468	3.45126	3.336	3.3656	0.589887
P00374_DHFR	-1.03195	-2.15946	-0.756685	-1.41778	-1.15096	-1.56322	-0.952506	-1.28999	-1.317	-2.75596	-2.74898	-1.8173	0.0678809
P00387_CYB5R3	4.22676	4.03722	4.00253	4.70899	4.18257	3.92401	4.09188	4.6556	4.23858	4.74491	4.29012	4.55043	0.509765
P00390_GSR	2.92758	3.22526	3.24119	2.70525	3.09865	3.14378	3.41786	2.68308	2.9515	3.45245	3.60245	2.82846	0.735046
P00395_COX1	1.93639	2.3169	2.28615	2.11216	2.2083	1.73076	2.1146	2.76807	1.84727	2.47026	1.60818	1.90599	0.58626
P00403_COX2	5.30068	3.14763	3.07928	4.58958	5.39142	3.07875	3.41223	4.6951	5.10495	2.6814	3.52567	4.32013	0.94676
P00414_COX3	0.6117	-0.0961221	-0.168411	0.140782	0.724968	-0.517091	-0.416069	0.660863	0.506385	0.20885	0.27047	0.336314	0.743617
P00441_SOD1	4.84019	5.36543	5.24701	4.93539	4.70993	5.36828	5.3234	4.91362	4.87783	5.42937	5.0889	5.06331	0.984973
P00450_CP	2.6823	3.99852	3.66908	2.397	2.98653	3.93993	3.76559	2.27251	2.56064	5.00761	4.01982	2.59786	0.824785
P00488_F13A1	2.31702	3.25677	3.22273	2.76239	2.90046	3.22618	3.25432	2.56497	2.75795	3.84564	3.60972	2.70466	0.578117
P00491_PNP	2.24347	2.65292	2.54013	1.83192	2.47561	2.514	2.67492	1.95678	2.39752	3.20616	3.1843	2.34166	0.251043
P00492_HPRT1	1.09621	0.82593	0.89133	0.833854	0.790349	0.902803	0.783491	0.816999	1.00414	0.824754	1.11806	0.708924	0.698926
P00505_GOT2	4.29556	4.22542	4.12967	3.88	4.36624	4.08486	4.05482	3.83261	4.13128	3.96449	4.08754	3.84454	0.708497
P00519_ABL1	-3.38589	-4.28849	-4.16612	-3.38022	-4.12975	-4.50269	-3.56484	-3.92633	-3.08533	-3.82022	-4.15604	-3.50177	0.487574
P00533_EGFR	-0.482078	-0.0760917	-0.065656	-0.220291	-0.186973	-0.202854	0.160663	-0.161383	0.0277157	0.248171	0.12716	-0.238349	0.308561
P00558_PGK1	5.35073	5.36374	5.21724	5.26351	5.32766	5.358	5.3047	5.12792	5.37565	5.14594	5.29941	5.34075	0.98018
P00568_AK1	3.59415	3.71674	3.28418	3.5904	3.40784	3.71174	3.57219	3.55327	3.59177	3.89986	3.48243	3.55464	0.815011
P00734_F2	3.18254	4.11568	4.08194	2.79152	3.14475	3.82543	3.9734	2.46425	3.04684	5.28782	4.43458	3.34975	0.461071
P00736_C1R	0.301874	0.437921	0.0557044	0.242241	0.332396	0.377806	0.270877	-0.15327	0.396522	1.63509	0.865109	0.446904	0.0685173
P00738_HP	2.66486	5.12329	4.02834	-1.73437	3.00839	4.76687	4.20979	-2.89864	2.65774	5.97001	4.5015	-0.340076	0.890854
P00739_HPR	2.01936	3.86714	3.1795	-1.2055	2.23172	3.8134	3.2691	-2.78261	1.79711	4.5878	3.65335	-0.963668	0.930005
P00740_F9	-0.707478	-1.03906	-0.826178	-1.43424	-0.93681	-0.778776	-0.806965	-1.20982	-1.46434	0.0797895	-0.728094	-1.3867	0.92945
P00742_F10	-1.27618	-0.928417	-0.783599	-1.70075	-1.19342	-0.946787	-0.641218	-1.987	-1.23648	-0.0921984	-0.508267	-1.17888	0.415446
P00746_CFD	0.813566	0.987731	0.556407	0.232673	0.926061	1.53608	0.65941	0.314171	1.14422	1.95808	1.2639	0.694839	0.198364
P00747_PLG	2.57618	3.87135	3.3961	2.0769	2.9313	3.67768	3.34657	1.72483	2.52821	5.12192	3.88249	2.19667	0.720401
P00748_F12	0.548395	0.150672	-0.0874128	-0.883461	0.870805	-0.288467	-0.176654	-1.25173	0.158312	1.33277	0.222557	-0.840794	0.723798
P00750_PLAT	-2.86757	-2.84751	-3.20841	-3.00776	-3.33827	-3.32697	-2.99554	-3.7543	-2.41793	-2.4672	-2.91567	-3.05503	0.0315432
P00751_CFB	1.83703	2.81744	2.23935	1.45573	2.11735	2.66389	2.32879	1.2907	1.63988	3.88206	2.69101	1.53995	0.761749
P00813_ADA	-1.43234	-1.7431	-2.13365	-1.63898	-1.54245	-1.45092	-2.47949	-1.89269	-2.03052	-2.62377	-3.40446	-1.4613	0.257038
P00846_ATP6	1.28901	1.75613	1.53539	1.14344	0.980177	2.01009	1.05426	1.05731	0.490768	0.956627	-0.176242	0.894184	0.0338135
P00915_CA1	5.50906	7.13768	6.61176	3.661	6.15166	6.30155	6.52565	3.89945	6.18978	8.17269	7.33825	4.52247	0.611626
P00918_CA2	5.45846	6.43167	6.11403	4.33925	5.60043	6.05378	6.07482	4.52535	5.10676	6.7913	5.68789	4.73354	0.99933
P00966_ASS1	2.20975	2.79327	2.74421	2.92849	3.29528	2.98434	3.36765	3.2925	2.2068	2.92866	3.03051	3.53951	0.157458
P00973_OAS1	0.496161	1.15363	-0.662885	0.765274	0.620828	-1.56359	0.317276	0.811766	0.158951	0.752315	0.543691	1.08867	0.558385
P00995_SPINK1	-0.0361008	0.57778	1.06228	-1.18737	0.594067	-0.142572	0.465097	-0.411013	-0.107372	-0.757348	0.239649	-0.74975	0.541993
P01008_SERPINC1	4.69849	5.37358	5.20301	4.16959	5.01088	5.38135	5.24093	3.978	4.69516	6.20833	5.45047	4.35533	0.763565
P01009_SERPINA1	6.61485	7.15676	6.88049	5.96747	7.01439	7.06779	6.91834	5.88395	6.50387	7.97671	7.06728	6.02716	0.860193
P01011_SERPINA3	4.15863	5.44736	5.19726	3.7544	4.48249	5.28562	5.06555	3.57912	4.22075	6.50092	5.53251	4.05952	0.700438
P01019_AGT	4.57582	4.23532	4.22285	4.01732	4.77738	4.07338	4.30525	3.72152	4.38237	5.22748	4.55569	4.07831	0.459269
P01023_A2M	6.36831	6.868	6.66356	5.66491	6.56454	6.61225	6.83928	5.50947	6.16962	8.15246	7.45235	6.01431	0.463354
P01024_C3	4.12263	4.54582	4.33922	3.22597	4.4331	4.43177	4.47096	3.04516	3.90316	5.54134	4.81225	3.50385	0.712603
P01031_C5	0.504499	0.993534	0.389104	-0.389838	0.74875	0.81884	0.449884	-0.434865	0.332144	2.24262	1.07575	-0.229423	0.595426
P01033_TIMP1	-0.0752861	-0.555679	0.00651185	-0.29069	1.03035	0.664741	0.591888	-0.378091	-0.0254294	0.95578	0.233262	-0.0429357	0.122476
P01034_CST3	2.61013	1.93881	1.31395	1.56236	2.85421	1.54	1.50559	1.40909	2.36934	1.91957	1.4071	1.41347	0.980465
P01042_KNG1	2.36678	3.10925	2.86024	1.97042	2.78257	3.03356	2.85981	1.88817	2.29019	3.90074	3.02548	2.16512	0.80916
P01111_NRAS	-0.478181	-0.812954	-1.03605	-0.68979	-0.372314	-0.584115	-1.2409	-0.389344	-0.398655	-1.24654	-0.987986	-1.87124	0.312437
P01116_KRAS	2.1814	2.29259	2.18376	2.36923	2.33291	2.23864	2.25535	2.33029	2.24491	2.50503	2.41535	2.45218	0.281251
P01210_PENK	-0.266172	-1.2	-1.00544	0.0119589	-3.06481	-3.64983	-0.564963	-0.208193	-1.17551	-0.937745	-1.03446	-0.729544	0.219302
P01275_GCG	-0.239861	0.22778	-0.431663	-0.907171	1.5453	1.20033	-0.602952	-0.273527	1.90985	-0.316958	0.122755	0.155535	0.317451
P01591_JCHAIN	3.22648	5.29107	4.26006	2.31967	3.95305	5.52933	4.20343	2.65839	3.87183	6.18399	4.32852	2.77763	0.832112
P01833_PIGR	3.61779	5.19224	5.49273	4.16448	4.47352	4.84856	5.35442	4.34983	3.853	5.29295	5.50367	4.57502	0.922218
P01889_HLA-B	2.23219	2.86212	2.69115	2.00612	2.52218	2.4502	2.86783	2.208	1.90634	3.28551	2.38782	2.50808	0.966806
P01911_HLA-DRB1	1.72312	2.45843	2.69005	2.24732	1.63226	1.9731	2.31459	2.03702	1.34411	2.8603	2.54837	2.49727	0.588211
P01920_HLA-DQB1	-0.809658	-1.19823	0.537268	0.305223	-0.27048	-1.19858	0.22185	-0.516464	-0.854213	-0.73907	0.491281	0.779799	0.786788
P02042_HBD	4.28136	4.78251	4.29593	2.6491	3.6477	4.4371	3.92573	1.96629	4.42657	6.08252	6.00848	3.18504	0.195183
P02144_MB	-0.801677	-0.863217	-2.05394	-1.4915	-1.39375	-0.902184	-2.06767	-1.42022	-0.435854	-1.34386	-1.02579	-1.96987	0.818995
P02452_COL1A1	10.8866	8.55685	9.07403	9.96704	10.4338	8.61138	9.12882	10.0127	11.6261	9.91626	9.59606	10.8617	0.264294
P02458_COL2A1	4.60839	1.18819	1.92587	2.89989	3.67066	1.62447	1.99232	3.16043	5.17619	2.73197	2.71288	3.91348	0.381296
P02461_COL3A1	7.19686	4.03832	4.63254	5.53304	6.55928	3.91377	4.61067	5.85265	8.5145	4.9497	4.83629	6.30434	0.582772
P02462_COL4A1	2.93547	-1.95603	-1.63355	0.551905	0.186777	-1.55783	-0.871055	1.3892	2.06548	-2.08525	-1.65674	0.106316	0.955026
P02511_CRYAB	4.08718	3.81173	3.31983	4.86021	3.66244	3.74539	3.66838	4.73847	4.00214	3.59998	2.60913	4.44144	0.708152
P02533_KRT14	-0.260938	-1.62583	-2.84788	-0.9846	-1.33124	-1.79177	-2.03844	-0.335631	-1.00158	-1.01106	1.35919	-0.385465	0.177934
P02545_LMNA	5.91785	5.98414	5.78053	6.56964	6.05097	5.81673	5.95296	6.23406	6.08302	6.27061	6.04861	6.4087	0.603292
P02549_SPTA1	1.25472	1.88762	0.116437	-0.797715	0.430905	1.28828	-0.627293	-1.39899	1.54447	2.0494	1.17706	0.314799	0.193175
P02647_APOA1	5.94511	5.84171	4.74846	3.76771	5.36203	7.23256	4.24072	3.23865	5.56111	4.07824	3.5336	3.43314	0.487854
P02649_APOE	2.3596	1.75437	1.72054	-0.497023	2.04194	2.24036	1.23705	-0.629124	2.03152	0.350418	-0.129029	0.0415618	0.591252
P02652_APOA2	2.04817	1.73961	1.36177	0.108063	1.91719	2.69207	0.615146	-0.136046	1.6889	1.86142	0.964482	0.270572	0.983379
P02654_APOC1	-1.3335	-1.89088	0.0638181	-1.42801	-1.49536	1.97454	-2.66237	-1.31086	-1.71402	-1.335	-1.97373	-1.58561	0.642609
P02656_APOC3	2.30986	1.62521	1.64906	0.360709	2.51345	1.9346	1.40496	-0.267691	2.60885	1.94044	1.52597	0.350887	0.951311
P02671_FGA	5.50667	5.21722	4.89635	3.42319	4.58684	4.82417	4.34802	3.23104	4.68938	6.12099	4.6464	4.16503	0.482489
P02675_FGB	6.34284	6.48331	6.1813	4.21803	5.26115	5.61778	5.54782	4.0024	5.4734	7.11647	6.15588	5.27225	0.31795
P02679_FGG	5.49149	5.64219	5.35108	3.56399	4.52022	4.95791	4.79204	3.32932	4.7418	6.39363	5.48401	4.48915	0.325283
P02724_GYPA	-0.861111	-0.0688045	-1.33937	-2.68204	-1.67846	-1.74346	-1.52313	-3.40923	-1.27428	2.47452	0.935358	-1.91382	0.10412
P02730_SLC4A1	3.72073	4.08517	2.52978	1.97582	2.94703	3.11947	2.02979	1.55678	3.90166	6.16533	4.96471	3.2665	0.0230668
P02743_APCS	0.176513	0.273423	0.302465	-1.08565	0.394485	0.671734	0.731833	-0.81458	0.467983	2.15763	1.2254	-0.729562	0.379802
P02746_C1QB	3.19899	3.32886	2.00884	2.93606	3.44223	2.91742	2.1874	2.95365	3.16037	3.88015	2.90869	3.21009	0.429323
P02747_C1QC	1.95287	2.69719	1.61263	1.94419	2.22003	2.42782	1.52579	1.85422	1.84129	3.37405	1.97702	2.16559	0.637408
P02748_C9	1.06366	2.07031	1.59078	0.389573	1.31788	1.81297	1.84646	0.3541	0.948171	3.16308	2.17643	0.670037	0.701898
P02749_APOH	3.2407	3.51846	3.26682	2.31613	3.39867	2.9889	3.33783	2.1246	3.07062	4.49979	3.65942	2.73671	0.468214
P02750_LRG1	1.16497	3.02702	2.26602	1.36364	1.76342	3.02063	2.11472	0.658355	1.01291	3.75811	2.30537	1.0723	0.978116
P02751_FN1	4.45365	4.89857	4.6299	5.11679	4.39157	4.76496	4.93228	5.31208	4.5643	5.33939	4.7783	5.20441	0.744384
P02753_RBP4	1.41964	0.287346	0.718403	0.789315	1.76323	0.51687	1.18394	0.619735	1.34817	1.38351	0.797019	0.894077	0.64536
P02760_AMBP	1.27958	0.460575	1.47375	1.48589	1.65484	0.78975	1.05567	0.426552	0.634145	1.901	1.52286	0.89871	0.77203
P02763_ORM1	3.35131	4.60537	4.50585	2.94907	3.83826	4.72284	4.51763	2.62787	3.33173	5.24372	3.93304	2.99066	0.992591
P02765_AHSG	4.5026	4.38397	4.16257	3.73	4.84116	4.40376	4.17233	3.70459	4.58654	4.8027	4.18038	3.89681	0.845809
P02766_TTR	4.92098	4.68619	4.74531	3.48835	5.18868	4.68142	4.85541	3.31308	4.72292	5.00417	4.47333	3.75612	0.994411
P02768_ALB	10.824	11.1252	10.927	10.0859	11.0503	11.3314	10.7447	9.86885	10.8299	10.7213	10.1329	10.1072	0.632
P02774_GC	3.49864	4.62216	4.41303	3.2221	3.86401	4.6017	4.3331	2.93278	3.41483	4.89602	4.33863	3.2094	0.997836
P02775_PPBP	1.47676	0.691678	-1.50358	-3.93648	0.0177397	-1.33255	-2.28818	-2.39972	0.617842	0.16071	-0.924554	-2.02245	0.674983
P02776_PF4	2.85297	2.75721	2.03001	-2.58327	1.46139	1.24578	0.380925	-2.15254	2.58742	3.57822	2.8895	0.699807	0.238134
P02786_TFRC	-0.243912	0.462838	1.6543	-0.144307	0.0677688	0.674035	2.19387	-0.319595	-0.212522	0.966315	1.45932	0.190438	0.932277
P02787_TF	6.35883	6.8838	6.78669	5.51422	6.79393	6.80167	6.94557	5.4002	6.29637	7.55757	6.73961	5.64087	0.939991
P02788_LTF	1.67414	1.35747	0.968531	1.12071	1.34618	2.48327	2.23265	0.324089	0.00669506	2.70003	1.69785	-0.16118	0.722279
P02790_HPX	4.98161	5.46793	5.57465	4.62378	5.43743	5.44081	5.6625	4.36968	4.77747	6.40274	5.26699	4.68771	0.960385
P02792_FTL	0.166767	-0.156582	-0.802717	0.504495	-0.549223	1.33067	-1.71709	-0.169009	-0.367345	-1.98875	-1.09885	0.73237	0.67398
P02794_FTH1	3.04427	3.05131	2.47941	3.14624	2.55626	3.31555	2.25943	3.00018	3.00736	2.44045	2.41684	3.29298	0.852702
P03886_ND1	1.8999	0.31336	0.888678	1.43979	1.81887	1.20789	0.73592	1.39848	1.37364	-0.296761	0.62674	1.25101	0.458737
P03891_ND2	0.683927	0.3568	0.564512	1.01865	0.722979	0.36587	0.509851	1.2468	0.641085	0.349442	0.509765	0.721635	0.775552
P03905_ND4	1.49716	1.63394	1.2537	1.26181	1.5975	1.22829	1.1098	1.6834	1.10638	2.03108	1.52407	1.32619	0.902146
P03915_ND5	0.131221	-0.0634391	-0.839748	-0.312238	0.0452317	-0.238342	-0.626947	0.73441	-0.0514018	-0.322869	-0.0191533	-0.0614393	0.708778
P03950_ANG	-0.837794	-1.35156	-0.85627	-1.16578	-0.866576	-1.20875	-0.701177	-1.95611	-1.13627	-1.41568	-0.729369	-1.37159	0.88777
P03952_KLKB1	-0.137895	0.773975	0.471176	-0.42047	0.252899	0.471615	0.611593	-0.9161	-0.535725	1.77022	1.09977	-0.423785	0.781354
P04003_C4BPA	1.70287	2.43264	2.29529	0.199878	1.44443	2.40453	2.28885	0.266688	1.3481	3.865	3.14026	0.967004	0.577374
P04004_VTN	3.32437	3.55317	3.55787	2.62971	3.54312	3.51655	3.51664	2.25615	3.21299	4.67204	3.91569	2.96363	0.491939
P04040_CAT	4.45126	4.68232	4.30974	3.79813	4.02623	3.9577	4.0802	3.60885	4.57332	6.29997	5.45598	4.12503	0.0409489
P04053_DNTT	-0.642227	-3.79019	-4.71665	-2.51377	-1.00003	-3.95539	-3.40252	-1.71731	-0.244581	-2.82891	-3.14761	-0.994606	0.542645
P04062_GBA1	0.364345	0.857784	1.13389	0.353189	0.965151	0.419175	1.04328	0.41688	0.626777	0.888319	1.01319	0.591697	0.908418
P04066_FUCA1	1.64008	3.69375	3.25772	1.28327	2.08393	3.19308	3.17612	1.34103	1.54742	2.76775	3.09316	1.33919	0.894521
P04075_ALDOA	6.03791	6.17206	6.17999	6.18948	6.16732	6.0496	6.44009	6.0557	6.24018	6.10787	6.1607	6.1431	0.956748
P04080_CSTB	3.05326	3.8313	3.11376	2.34659	2.73569	4.27461	2.89129	2.05168	2.78063	3.04606	2.62132	2.36162	0.686516
P04083_ANXA1	2.9497	2.95898	2.24788	2.58134	2.64604	4.44248	1.88236	2.38946	2.87139	2.21062	2.1239	2.25724	0.609628
P04114_APOB	3.88232	4.2975	4.45592	2.44606	4.10687	3.91845	4.38496	2.14193	3.72426	5.47341	5.21034	3.1499	0.514506
P04150_NR3C1	-3.00538	-3.25237	-3.38539	-3.36769	-3.64478	-3.82275	-3.36823	-2.83267	-3.33867	-2.60544	-2.96832	-2.86895	0.171872
P04156_PRNP	0.569506	1.30419	0.539929	1.36775	0.827149	0.778351	1.24022	1.17394	1.64737	1.80116	0.530792	1.65119	0.319309
P04179_SOD2	3.7961	4.49884	4.47609	4.25026	3.60465	4.40834	4.40115	4.02436	3.51661	4.56716	4.51985	4.38078	0.857367
P04180_LCAT	-2.14884	-1.6553	-1.75197	-1.18066	-1.83225	-2.34217	-1.59058	-1.1153	-1.85436	-0.518768	-1.23605	-0.935663	0.206685
P04181_OAT	-0.597853	-0.682208	-0.274818	-0.797457	-0.279547	-0.161878	-0.124833	-0.663388	-0.205321	-0.94507	0.0888826	-0.846047	0.555261
P04196_HRG	0.644476	2.59192	1.51476	0.43879	0.771847	2.66967	1.74035	0.344254	0.430605	3.34582	1.86886	0.707238	0.92293
P04216_THY1	2.8939	2.00802	2.17101	3.65003	3.17868	1.93339	2.51731	3.68285	3.0026	2.70851	2.65121	3.69457	0.774375
P04217_A1BG	2.91973	3.94133	3.68231	2.55344	3.3705	3.71252	3.60762	2.4011	2.87022	4.89418	3.92069	2.87779	0.716167
P04233_CD74	-0.161648	1.12482	1.78294	0.525569	0.16335	0.729878	1.40698	0.506707	0.263449	1.27554	1.701	1.47155	0.572948
P04259_KRT6B	7.3388	7.68955	7.64434	6.75861	7.54527	7.67101	7.72924	6.88582	7.19524	6.92497	7.22393	6.78661	0.266726
P04264_KRT1	0.493238	-0.508825	-1.98778	-0.695036	-0.731025	-1.2215	-1.39588	0.643539	-0.0452206	0.492812	2.37935	0.548954	0.0629451
P04271_S100B	-1.21085	-0.0230676	-1.49324	-2.44363	-1.37238	-0.7433	-0.844825	-2.34027	-0.699638	-2.03012	-2.68564	-2.75864	0.39521
P04275_VWF	1.15031	1.03462	0.525241	1.2059	1.46333	0.867925	0.76426	1.28961	1.44144	2.26781	1.43833	1.37903	0.0622948
P04278_SHBG	-0.594446	0.824316	0.261986	-0.0164213	-0.905441	0.465368	0.454164	-0.668682	0.134772	1.43007	0.483599	-0.3287	0.470402
P04350_TUBB4A	-1.4956	0.0874788	-1.0362	-0.680054	-0.627264	-0.98374	-0.414685	-2.2012	-0.594538	-1.78173	-1.6891	-0.601925	0.719347
P04406_GAPDH	7.82063	7.80053	7.7752	8.12982	7.83611	7.71247	8.00836	8.03863	7.8468	7.86307	7.97382	8.00707	0.946906
P04424_ASL	1.57385	1.7544	1.21291	0.92296	1.67229	2.26037	1.31502	1.19105	0.992793	0.925572	1.45699	0.615139	0.143414
P04439_HLA-A	3.28628	4.37721	4.88667	4.12576	4.04782	4.06633	4.89671	4.22803	3.41089	4.88076	4.80864	4.56471	0.836931
P04440_HLA-DPB1	-0.240297	0.728358	1.4609	0.794809	-0.464326	-0.162763	1.19047	0.434534	-0.581705	1.07473	1.49307	1.09344	0.589597
P04626_ERBB2	-1.96454	-2.67555	-1.61586	-2.40818	-1.89866	-1.94383	-2.22988	-2.32441	-1.87603	-1.34219	-1.4972	-2.5252	0.480017
P04632_CAPNS1	2.45063	2.31119	2.34058	2.38637	2.40575	2.2261	2.46392	2.27337	2.52545	2.40149	2.57324	2.4176	0.326069
P04792_HSPB1	7.03473	6.61673	6.07438	7.74723	6.75383	6.52409	6.46553	7.63945	6.914	6.12846	5.22187	7.32923	0.587149
P04839_CYBB	-0.682542	-0.600261	0.588447	0.0440533	-0.296273	-0.973056	0.346151	-0.317887	-0.671073	0.0244069	0.396177	-0.144494	0.844035
P04843_RPN1	3.73931	4.08219	4.2822	4.10624	4.06511	4.06691	4.34175	4.24618	3.96727	4.39108	4.62524	4.31965	0.325042
P04844_RPN2	2.30521	2.83087	2.96317	2.91056	2.65092	2.81426	3.02329	2.93575	2.38323	3.14645	3.05193	3.0287	0.778687
P04899_GNAI2	4.53171	4.66133	4.29494	4.85107	4.40192	4.37672	4.10566	4.69701	4.62751	4.59938	4.45811	4.85592	0.36986
P04921_GYPC	-4.35398	-4.56365	-3.68453	-4.24432	-5.03144	-3.13264	-5.05263	-4.42734	-3.571	-1.41977	-2.73209	-3.15978	0.0152494
P05023_ATP1A1	4.85537	4.68501	4.89965	4.5222	4.99325	4.42521	4.93927	4.70495	4.42053	4.80884	4.58497	4.41752	0.427407
P05026_ATP1B1	3.64872	3.43861	3.72228	3.16993	3.56607	3.10824	3.60271	3.34441	2.89696	3.23678	2.78405	2.96913	0.0277705
P05060_CHGB	-2.27016	-0.630627	-0.73941	-2.31279	-1.45739	-0.34129	-0.56313	-2.94031	-0.673647	-0.312683	-0.544099	-0.501624	0.232741
P05067_APP	0.388683	0.52498	0.616233	0.479867	0.617016	0.152426	0.77745	0.404675	0.480813	0.804527	0.496733	0.5874	0.769405
P05090_APOD	0.638485	1.65289	1.51963	-0.0548995	1.2201	1.56301	1.56905	-0.592862	1.18177	2.74087	1.89657	0.345053	0.566563
P05091_ALDH2	4.81962	5.67187	5.65204	4.99276	4.96197	5.41804	5.7345	5.09831	4.82241	5.22127	5.45471	5.13532	0.836931
P05106_ITGB3	2.00456	0.929236	0.469836	1.80078	1.29957	-0.256565	0.145969	1.87081	1.59037	1.60727	1.06957	1.64272	0.348103
P05107_ITGB2	-0.559213	0.156216	1.09451	0.237654	-0.304876	0.136242	0.914997	-0.0876651	-0.682996	1.10419	1.32511	0.791927	0.595975
P05109_S100A8	0.769908	0.594314	0.0316968	-0.519663	-0.252095	3.00179	-0.148309	-0.86341	-0.271134	0.633141	-0.245941	-1.32809	0.620706
P05114_HMGN1	2.44159	2.47551	2.90522	2.433	2.48418	2.22996	2.78794	2.65319	2.36566	2.3456	2.95392	2.68664	0.969629
P05141_SLC25A5	6.57422	6.17517	6.38199	6.58507	6.63109	6.21855	6.45654	6.84075	6.18549	6.13577	6.38402	6.47776	0.388573
P05154_SERPINA5	-0.129769	-0.724921	-0.497566	-0.766431	0.19216	-0.807884	-0.68719	-0.521451	-0.0321572	0.204298	-0.491101	-0.656929	0.581113
P05155_SERPING1	3.22747	3.76542	3.68768	2.61589	3.4743	3.60902	3.89593	2.24469	3.04098	4.64232	4.12979	2.93239	0.680859
P05156_CFI	-0.179951	0.0984298	0.282345	-1.20849	0.11225	0.243696	0.509957	-1.22396	-0.121808	0.934918	0.815354	-0.783424	0.662873
P05160_F13B	-3.40256	-4.23153	-3.75295	-4.02563	-4.08882	-3.6843	-3.58773	-4.38315	-3.45583	-1.96477	-2.58407	-3.8053	0.0499589
P05161_ISG15	0.0214079	0.207536	0.364296	2.00838	0.289286	0.103427	0.573393	2.18955	-0.0431175	0.460716	0.00117274	2.37527	0.978368
P05162_LGALS2	-0.318046	0.20078	-1.33594	0.0300084	0.247656	0.1075	-1.31604	0.29218	0.175291	1.35408	0.118832	0.513073	0.163887
P05164_MPO	1.12862	1.01227	0.655637	1.28518	0.462329	2.49643	1.53579	0.447945	0.240737	2.10673	0.919705	0.0921206	0.763655
P05165_PCCA	2.42306	2.23545	2.03366	2.42675	2.24154	1.64636	2.0377	2.51184	2.00503	1.99396	1.90003	2.1148	0.364516
P05166_PCCB	1.42935	1.22218	1.01398	1.33531	1.26405	0.695617	0.872551	1.33265	0.888391	0.641711	0.752673	0.893047	0.0631378
P05198_EIF2S1	1.90098	2.29539	2.64869	2.49379	2.17968	2.35851	2.59748	2.65533	2.01765	2.32458	2.24763	2.59108	0.743197
P05204_HMGN2	3.78522	3.48851	3.71853	3.87645	3.67938	2.67473	3.81762	4.14677	2.97852	2.6154	3.07731	4.0351	0.326208
P05362_ICAM1	-1.32477	-0.94782	-0.496272	-1.32277	-1.36094	-0.690615	-0.717513	-2.9368	-2.22216	0.0535583	0.127378	-1.28371	0.62433
P05386_RPLP1	1.10348	1.96015	1.76136	2.28244	2.12145	1.86931	2.26967	1.65933	1.64654	2.17007	2.33824	2.18701	0.524903
P05387_RPLP2	3.0916	3.57367	3.77618	3.62346	3.268	3.4421	3.98863	3.61765	3.29077	3.7611	4.20018	3.80772	0.579939
P05388_RPLP0	3.31117	3.60963	4.07005	3.69235	3.51633	3.69532	4.05263	3.60676	3.5503	3.41248	4.12196	3.79841	0.967905
P05413_FABP3	3.19162	1.71136	0.814122	2.28478	3.02563	2.36938	1.2846	2.50026	2.98366	1.14938	1.2287	2.56069	0.842973
P05423_POLR3D	-2.2431	-2.88131	-2.09105	-2.54687	-2.7376	-2.29168	-1.92684	-2.44932	-2.94233	-2.26783	-2.08282	-2.13142	0.931483
P05452_CLEC3B	1.11077	1.33088	0.866731	0.95204	1.43311	1.80342	0.943042	0.897466	1.74396	1.57831	0.868303	1.23728	0.530826
P05455_SSB	2.10558	2.16595	2.26614	2.53025	2.12151	2.10446	2.27064	2.46613	2.18359	1.96374	2.02669	2.30432	0.566749
P05496_ATP5MC1	6.28054	6.35419	6.33173	6.06391	6.30768	5.7162	6.37278	6.03806	6.05234	6.90207	6.59918	6.03259	0.482788
P05543_SERPINA7	0.20171	0.948386	0.488192	0.169625	0.702423	0.720799	0.566436	-0.19289	0.218456	2.00903	0.852388	0.292137	0.541308
P05546_SERPIND1	1.83871	2.55786	2.2379	0.855326	2.12343	2.43256	2.32479	0.781927	1.92175	3.94104	2.93028	1.48843	0.437445
P05556_ITGB1	4.78187	5.14666	4.61073	5.72794	4.56069	5.08302	5.06163	5.71872	4.94999	5.32604	4.42206	5.76637	0.989691
P05771_PRKCB	-3.93682	-1.60223	-1.91085	-1.58699	-3.39966	-1.88689	-1.61372	-1.51848	-1.90965	-2.30071	-3.9604	-1.6008	0.884574
P05783_KRT18	5.89139	6.27515	6.14352	5.50925	5.92526	6.22878	6.20034	5.48887	5.4144	5.94796	6.26782	5.25293	0.632568
P05787_KRT8	7.23917	7.60355	7.61668	6.66567	7.55557	7.57184	7.79444	6.70993	7.00368	6.7737	7.23663	6.65416	0.251661
P05813_CRYBA1	0.284102	0.467036	0.818942	1.45229	0.693766	0.513145	0.584341	1.67434	1.14676	1.23109	-2.08256	1.91704	0.91274
P05976_MYL1	-0.248017	-1.64595	-2.17911	-0.930387	-1.78209	0.0643151	-3.02093	-1.28967	-0.159235	-2.55371	-2.12551	-1.62313	0.870744
P05997_COL5A2	4.77538	3.37619	3.42161	4.10561	4.59776	3.57334	3.36419	4.50244	5.30807	4.64404	3.91848	4.89837	0.182371
P06127_CD5	-1.03628	-2.0624	-1.51362	-0.955947	-1.27156	-2.59492	-2.40421	-0.820855	-1.1459	-1.03578	-1.77816	-1.17234	0.49051
P06132_UROD	0.314677	0.0021568	0.0543476	0.156559	0.345053	-0.302581	0.065219	0.25907	0.410546	-0.448604	0.0130795	0.338198	0.968694
P06213_INSR	-0.265733	-0.381958	-0.351525	-0.293192	-0.00516991	-0.519303	-0.596393	-0.254922	-0.71517	0.228733	-0.712479	-0.519309	0.885876
P06239_LCK	-3.04554	-2.00804	-1.79853	-2.86503	-4.118	-2.55252	-2.54569	-3.61535	-3.58202	-2.29899	-3.59763	-1.3161	0.414013
P06276_BCHE	-0.661604	0.212104	-0.50822	-0.51244	-0.328846	-0.901893	0.0325682	-0.0576378	-0.0142666	0.465674	-0.88912	0.343197	0.569818
P06280_GLA	-1.54338	-0.172089	-0.708438	-1.12721	-1.0312	-0.407719	-0.534417	-1.90114	-0.919321	-0.0829908	0.234373	-1.42493	0.63843
P06340_HLA-DOA	-2.77541	-2.91847	-2.31324	-3.47617	-4.75885	-4.26306	-2.54401	-2.89516	-3.09127	-1.79944	-1.53098	-2.47112	0.0637244
P06396_GSN	6.41379	6.54792	6.09939	6.98497	6.45438	6.36421	6.44684	6.82395	6.26487	6.44378	5.91435	6.68224	0.64108
P06454_PTMA	3.94398	4.52619	4.92838	4.50017	4.28293	4.61751	5.1296	4.33141	3.60041	4.82152	5.25286	4.82293	0.912815
P06493_CDK1	-1.12759	-0.866029	-0.0269342	-1.38967	-0.193626	-0.473579	0.0163368	-1.4247	-1.10532	-0.550584	-0.331591	-0.485543	0.666794
P06576_ATP5F1B	6.38827	6.25881	6.15989	6.20163	6.34874	6.10908	6.24336	6.07557	6.14023	6.16255	6.38025	6.10128	0.841761
P06681_C2	-0.342422	-0.292109	-0.405713	-0.756508	0.00516204	-0.573922	-0.353639	-0.871645	-0.581667	0.554807	-0.18844	-0.912976	0.830103
P06702_S100A9	0.624042	0.689125	0.202959	-0.831595	-0.398892	3.36971	0.147891	-1.32391	-0.169515	0.275063	-0.795054	-1.89573	0.46064
P06703_S100A6	5.19705	5.66386	5.09945	3.37494	4.23615	7.71517	4.123	3.01627	4.82375	4.92854	4.44312	3.28861	0.858204
P06730_EIF4E	1.83217	1.84272	2.09898	2.25557	2.04013	1.72674	2.33481	2.00507	1.58429	1.83931	1.8479	2.16738	0.618941
P06731_CEACAM5	2.96167	3.70059	3.66708	2.4886	3.59226	3.59564	3.90962	2.92243	2.01039	3.82296	2.72103	2.46558	0.232113
P06732_CKM	2.93896	3.23811	2.7627	3.26162	3.08061	3.29515	3.0878	2.94046	3.01978	2.73557	1.23072	2.73795	0.138916
P06733_ENO1	6.14788	6.13932	6.10331	6.16229	6.13761	6.25774	6.13697	6.11057	6.11804	5.52777	5.99527	6.18984	0.352009
P06737_PYGL	-0.647062	1.01464	-0.495122	-0.685683	-0.415254	1.07503	-0.480156	-0.71822	-0.455474	0.0221614	-0.813981	-0.912903	0.675682
P06744_GPI	4.81468	4.90311	4.89285	4.98099	5.09667	5.00294	5.18625	4.75785	4.92999	4.31636	4.70334	4.94236	0.248148
P06748_NPM1	4.87278	5.2961	5.70321	5.50124	5.09028	5.17922	5.68125	5.31187	4.99179	5.56003	5.81333	5.67859	0.693955
P06753_TPM3	3.59062	3.76115	3.75492	3.51208	3.90605	3.8514	4.24384	3.0884	3.64995	1.02746	0.796882	3.63283	0.0655958
P06756_ITGAV	1.80411	1.32683	1.33655	2.23113	1.87124	1.03295	1.44785	2.16516	1.76295	1.86165	1.45849	2.07182	0.856127
P06865_HEXA	1.69992	2.6976	2.78703	2.08445	2.11932	2.54382	2.76832	2.02303	1.74354	2.30118	2.80417	1.97899	0.881382
P06870_KLK1	1.8371	1.21918	1.13186	-1.81617	2.1292	-1.37931	0.161769	-1.98739	0.291004	-1.19491	-0.28063	-2.10898	0.39002
P07093_SERPINE2	-3.93034	-3.90521	-3.92672	-2.80185	-3.05719	-3.5543	-3.83347	-3.287	-3.22733	-1.77435	-1.86928	-3.38056	0.0592662
P07099_EPHX1	2.04882	2.89771	2.67562	2.51747	2.41827	2.91172	2.97346	2.41479	2.41979	3.36519	2.99892	2.67705	0.473147
P07108_DBI	1.77083	2.21797	2.2594	1.25405	1.63409	3.71457	1.33918	0.961736	1.66528	0.621724	0.928653	0.972903	0.229702
P07148_FABP1	6.64017	6.40494	5.90341	3.77763	6.33363	5.8645	5.57969	4.22446	5.39345	4.96279	5.36456	4.17127	0.539986
P07195_LDHB	4.74689	4.77008	4.75265	5.08541	4.78028	4.6316	5.1065	5.02664	4.80196	4.68177	4.75902	5.20368	0.961188
P07196_NEFL	-0.0976697	-0.443375	-1.089	0.121323	-0.683548	-0.66125	-0.407276	0.220737	0.976692	-1.16845	-0.864895	1.59682	0.60993
P07197_NEFM	1.28061	1.86261	1.79374	1.59656	2.18305	3.30655	1.79473	1.79785	2.35749	1.16917	1.787	3.27245	0.369685
P07203_GPX1	3.51835	4.08644	3.84506	3.54282	3.25039	4.04206	3.8153	3.35281	3.27138	3.92802	3.53617	3.50595	0.713571
P07225_PROS1	0.884194	1.2222	1.25547	-0.0041887	0.931133	1.23094	1.32049	-0.155696	0.617962	2.89026	2.16923	0.599859	0.351699
P07237_P4HB	4.11486	4.55783	4.77336	4.43254	4.50646	4.59739	4.84011	4.51387	4.34474	4.2868	4.6585	4.64119	0.65746
P07305_H1-0	5.99755	5.89486	5.61673	6.16876	5.83073	5.33	5.8054	6.1232	5.87285	6.06567	5.80246	6.29015	0.519903
P07311_ACYP1	0.105501	0.248699	-0.425405	-0.176976	-0.156793	0.418694	-0.388677	-0.329507	-0.0381097	-0.0379215	-0.705505	-0.242628	0.718786
P07339_CTSD	3.49121	4.11654	4.74623	3.5133	3.78925	3.79974	4.69755	3.3702	3.49839	4.06771	4.86978	3.5642	0.978299
P07355_ANXA2	4.30091	4.56203	3.9	3.68957	4.33909	5.65377	3.65194	3.36962	4.63653	3.91476	3.92491	3.53755	0.866829
P07357_C8A	0.28654	1.02758	0.725956	-0.0287884	0.717015	0.813797	1.27341	-0.17704	0.207555	2.22998	1.58673	-0.0300504	0.630176
P07358_C8B	0.588858	1.20101	1.14837	0.470635	1.0253	1.03146	1.35353	0.0766167	0.485002	2.41648	1.65847	0.356929	0.67124
P07359_GP1BA	0.410479	0.506093	-0.384324	-0.128884	-0.128781	-0.823542	-0.542812	-0.277166	0.407171	1.02007	0.778581	-0.42681	0.0597412
P07360_C8G	-1.45444	0.00132262	-0.581166	-1.60938	-0.712643	-0.161654	-0.353923	-1.23316	-2.1338	0.132475	-0.30639	-1.67031	0.769456
P07384_CAPN1	3.93983	3.86604	4.00579	4.03984	4.05008	3.75906	4.18431	4.1257	3.99245	3.82986	4.08208	4.07983	0.863985
P07437_TUBB	4.84564	4.70232	4.90731	5.46187	5.19324	4.27154	5.31692	5.27486	4.98088	4.69439	4.98382	5.36088	0.991542
P07451_CA3	-1.39021	-2.05509	-4.25261	-2.12798	-1.71248	-3.20522	-3.1665	-2.76535	-1.5548	0.601525	-0.259407	-1.79057	0.0311145
P07477_PRSS1	1.43432	-0.594127	0.815326	0.348435	1.97756	0.218615	0.115926	0.4653	1.63819	2.04187	0.414915	0.688465	0.459242
P07585_DCN	6.73302	7.39775	7.13397	7.30327	6.82481	7.35984	7.5833	7.12351	7.34183	8.04564	7.55267	7.88555	0.0653077
P07602_PSAP	0.209431	1.0912	2.07869	0.793706	0.4534	1.88939	1.56864	0.598697	0.32676	0.605444	1.49281	0.75879	0.759709
P07686_HEXB	2.09781	2.93456	3.04808	2.34829	2.4633	2.87071	3.19274	2.13703	2.09139	2.71384	3.23974	2.33496	0.97479
P07711_CTSL	0.00727868	0.785418	1.36784	0.42192	0.217105	0.430165	0.997017	0.396801	-0.0604008	0.174041	0.834008	0.359281	0.609719
P07737_PFN1	7.21772	7.09628	6.96452	7.28759	7.05916	7.00698	7.20362	7.16495	7.08658	6.54219	6.83706	7.32242	0.503474
P07738_BPGM	-0.290165	-0.681041	-2.54063	-1.80192	-1.11602	-0.962628	-2.99375	-3.62495	-0.255269	0.294962	-0.650426	-1.70665	0.12392
P07741_APRT	2.9765	3.05079	3.10294	2.78219	3.01966	3.36933	2.87347	2.59837	2.80317	2.50027	3.09654	2.86356	0.654137
P07814_EPRS1	2.66317	2.97262	3.26874	3.05712	2.91058	2.75286	3.32842	3.10428	2.73995	3.03528	3.18166	3.11003	0.981735
P07858_CTSB	2.40396	2.49406	3.16304	2.44669	2.78979	2.21411	3.05227	2.35074	2.38367	2.48203	3.41509	2.38277	0.977433
P07900_HSP90AA1	4.40128	4.46208	4.66391	4.80663	4.53044	4.31318	4.85525	4.81552	4.44879	4.5432	4.87377	4.76806	0.909361
P07902_GALT	-0.33598	-0.441027	-0.523036	0.132261	-0.491588	-0.187979	-0.267285	0.0830732	-0.827945	-0.716562	-1.1467	-0.0117108	0.198247
P07910_HNRNPC	3.72447	3.87719	4.3474	4.19067	3.8691	3.6792	4.3918	4.31693	3.78759	3.89063	4.53551	4.34474	0.908333
P07942_LAMB1	3.70425	3.29691	2.86185	4.3521	3.52512	3.13787	3.30579	4.27562	3.89873	3.30815	2.90453	4.50599	0.965992
P07947_YES1	1.41539	1.4755	1.34947	1.7386	1.7084	1.11257	1.63772	1.70913	1.56259	1.93157	1.51462	1.95383	0.396207
P07948_LYN	-1.04357	-0.508584	-0.0393542	-0.41377	-0.800567	-0.725007	-0.153884	-0.319	-0.988881	-0.217813	-0.0486826	-0.173547	0.843047
P07951_TPM2	7.52602	7.04585	6.5177	7.49861	6.8806	7.62282	6.66178	7.33629	7.59212	4.24246	3.10738	7.34685	0.160218
P07954_FH	4.54316	4.55531	4.53202	4.4188	4.54662	4.28059	4.59029	4.27791	4.36877	4.36815	4.47823	4.23728	0.42815
P07996_THBS1	2.91066	2.53137	2.33843	2.67784	2.01648	1.82542	1.96379	2.72111	2.54981	3.22896	2.62954	2.56813	0.0619158
P08048_ZFY	-2.57857	-2.07202	-2.11142	-1.66652	-2.16664	-2.23165	-2.02024	-2.02056	-2.2048	-1.39486	-1.49645	-1.57022	0.124255
P08069_IGF1R	-0.332874	-0.957771	-0.961107	-0.439136	-0.334833	-1.18671	-0.665287	-0.411241	-0.894399	-0.815416	-0.691263	-0.807496	0.768994
P08123_COL1A2	10.2811	8.16061	8.54852	9.17269	9.81166	8.26747	8.66969	9.30272	11.1489	9.41108	9.15754	10.2594	0.180347
P08133_ANXA6	4.9486	4.54329	3.65095	5.05241	4.41297	4.5626	3.65825	4.83086	5.03557	2.71943	2.70315	4.5764	0.373184
P08174_CD55	-1.55071	-0.811668	-1.18455	-1.91908	-1.83633	-0.51737	-0.712609	-0.352618	-0.486391	0.947292	0.154928	-1.26597	0.0825708
P08183_ABCB1	-2.07716	-1.48304	-2.81707	-1.98448	-3.31971	-3.50579	-2.78212	-2.04336	-2.93691	-4.53488	-3.39789	-1.3151	0.271267
P08185_SERPINA6	1.30693	2.2161	1.81861	0.767549	1.62046	2.13961	2.05473	0.639083	1.05394	3.20154	2.18043	1.01046	0.818651
P08195_SLC3A2	0.134672	0.55812	0.93446	0.384478	0.305832	0.222375	0.875091	0.255467	0.0569026	0.884813	1.05335	0.568118	0.700987
P08236_GUSB	3.19149	3.07937	3.13716	2.61708	3.28515	2.68461	3.18315	2.50172	2.42175	3.0476	2.85893	2.27963	0.365436
P08237_PFKM	2.23609	2.5461	2.11256	2.93321	2.18084	2.48011	2.35467	3.11557	2.45726	2.45564	2.09498	2.93042	0.961202
P08238_HSP90AB1	5.31896	5.72061	6.07971	6.09007	5.65158	5.83644	6.38748	6.09521	5.46613	6.07428	6.45715	6.21862	0.634781
P08240_SRPRA	-0.765236	-0.249426	0.396476	0.13591	-0.222787	0.104539	0.472599	0.203832	-0.181308	0.577595	0.982381	0.143077	0.316143
P08243_ASNS	0.158377	0.750791	0.986623	1.06726	-0.279624	0.934806	1.0813	0.93548	0.144117	0.395152	0.502227	1.03836	0.80988
P08246_ELANE	1.97074	1.7018	0.477955	1.04049	1.31016	2.74635	2.01078	0.421521	0.591154	3.09585	1.46872	-0.428415	0.825093
P08247_SYP	0.312714	0.243139	0.462871	0.792116	-0.0978324	0.0380829	1.04067	0.55848	0.83954	0.461873	0.00502859	0.704754	0.917822
P08253_MMP2	-0.704261	-1.92275	-2.04237	-1.27835	-0.841114	-1.70917	-1.71198	-0.798945	-1.1042	-0.51311	-1.49211	-1.30296	0.589106
P08263_GSTA1	-1.19157	-1.18713	-1.58005	-1.61229	-1.41761	0.4722	-3.16484	-1.34553	-2.72743	-1.98924	-2.29623	-2.4529	0.1938
P08294_SOD3	3.13726	3.19889	2.80977	3.5494	3.2024	3.43021	3.17856	3.31336	3.43668	4.55522	3.7691	3.42001	0.0751474
P08311_CTSG	0.776623	2.20377	2.95875	1.88715	1.04182	2.18146	3.15189	1.37607	1.25926	2.66736	3.07793	2.36547	0.744559
P08397_HMBS	-0.260486	-0.085705	-0.596887	-1.94621	-0.00759464	-0.351446	-0.853951	-0.948871	-0.0308727	0.448394	0.393525	-1.11976	0.393323
P08473_MME	-4.83817	-3.88067	-4.90583	-4.25511	-4.03159	-2.2489	-3.48215	-4.77144	-3.90924	-1.43984	-1.86188	-3.66799	0.0602424
P08514_ITGA2B	0.844153	0.603464	-0.329453	-0.454835	-1.23289	-1.71394	-1.91323	-0.560405	0.727112	1.49924	0.652954	-1.46348	0.028258
P08559_PDHA1	4.44109	4.07159	4.05674	4.26243	4.51211	3.97358	4.10046	4.24978	4.26839	4.02129	4.15922	4.2091	0.945329
P08567_PLEK	-0.902468	-0.661506	-0.459476	-1.54145	-1.63931	-1.75256	-1.2208	-1.18511	-1.17128	0.0014317	-0.565376	-1.04387	0.0801676
P08571_CD14	0.510975	1.12375	1.36262	0.781024	0.705444	0.973501	1.40684	0.643763	0.530882	1.87134	1.69991	0.723344	0.676113
P08572_COL4A2	4.19225	1.43395	1.58369	2.66641	2.80172	1.32646	1.67796	3.27571	4.24977	2.10282	1.38406	2.92232	0.875302
P08574_CYC1	3.9415	4.12529	3.87388	3.74356	3.77789	3.97169	3.819	3.69036	3.71007	3.32343	3.33778	3.56005	0.0194506
P08575_PTPRC	0.296312	1.53987	2.14891	1.03145	0.536946	1.2116	1.65025	0.771287	0.210661	2.13253	2.079	1.99649	0.556148
P08579_SNRPB2	-0.0914089	-0.151765	0.414967	-0.112315	0.0578206	-0.424128	0.174724	0.133084	0.0631236	0.184208	0.455507	0.180934	0.422508
P08603_CFH	2.82382	3.28473	3.08671	2.44188	3.07601	3.07475	3.16689	2.27624	2.74532	4.40652	3.59795	2.52885	0.515816
P08621_SNRNP70	2.81607	2.85153	3.25829	3.33598	3.02518	2.65806	3.40085	3.40632	3.04475	3.25133	3.55952	3.57568	0.40874
P08631_HCK	-3.4904	-3.36494	-2.48129	-2.83479	-4.69289	-3.06902	-3.31384	-3.09259	-4.1217	-3.37734	-3.92215	-3.29783	0.272797
P08648_ITGA5	2.72011	3.68096	2.76103	4.29616	2.58966	3.92018	3.18613	4.22051	3.05489	2.56432	2.05928	4.41786	0.713408
P08651_NFIC	-0.994846	-1.26435	-1.15089	-0.490746	-1.32657	-1.27996	-0.954236	-0.912719	-1.53619	-0.721321	-1.00161	-0.641832	0.798871
P08670_VIM	9.39283	9.30994	9.09749	9.7692	9.70233	9.40392	9.24412	9.2917	10.0067	8.35918	8.41061	9.66218	0.667716
P08697_SERPINF2	2.79851	2.82461	2.73074	1.94974	3.12068	2.91813	2.7696	1.79144	2.51036	4.0038	2.96486	2.26499	0.671617
P08708_RPS17	-1.07548	-0.313384	-0.0248133	-0.656237	-0.803353	-0.384947	-0.097194	-0.618736	-1.00666	-0.0457796	0.40774	-0.538908	0.78396
P08727_KRT19	6.63317	6.92181	6.91542	6.0725	7.10261	7.01949	7.1581	6.17516	6.64284	6.83073	6.94162	6.28955	0.695666
P08754_GNAI3	2.39574	2.50428	2.57288	2.58462	2.35929	2.27351	2.38717	2.58287	2.20923	2.61347	2.25794	2.67646	0.721805
P08758_ANXA5	4.04286	3.40219	2.77016	3.42864	3.62142	4.49411	2.58817	3.34217	4.01019	3.01853	3.31387	3.15195	0.943057
P08842_STS	-1.00468	-0.575511	-1.3381	-1.51776	-0.757165	-1.12531	-0.713684	-1.9195	-0.770123	-0.268372	-1.42492	-1.4816	0.914951
P08865_RPSA	3.97983	4.38544	4.73954	4.43567	4.2144	4.49956	4.77326	4.18892	4.18632	4.33587	4.89676	4.52491	0.901962
P08962_CD63	2.31992	2.20537	2.63024	2.38006	2.50874	2.15664	2.80749	2.48688	2.1156	3.22047	3.11011	2.27026	0.563434
P09001_MRPL3	-0.19687	-0.0031542	0.0460403	0.0117442	0.0193445	-0.460238	0.118753	0.0143847	-0.258082	-0.371765	0.166541	-0.0321457	0.877289
P09012_SNRPA	1.4129	1.36357	1.66599	1.53709	1.55614	1.27775	1.67722	1.50863	1.49517	0.820621	1.30305	1.41351	0.297904
P09038_FGF2	-1.05194	-1.18006	-1.50523	-0.878655	-1.15537	-1.07433	-1.1536	-1.09131	-1.00687	-0.942035	-1.81687	-0.692805	0.983841
P09086_POU2F2	-5.23506	-2.99984	-3.53746	-3.42322	-4.65923	-3.0123	-3.55198	-4.33737	-2.91385	-3.60179	-2.25242	-3.71671	0.33705
P09104_ENO2	3.71081	4.15422	3.32287	3.46464	3.50636	4.50721	3.58378	3.08675	3.73884	2.59313	2.50592	3.38716	0.202769
P09110_ACAA1	0.595052	1.23932	1.05003	0.395927	1.07378	0.862004	1.26114	0.280724	0.89417	0.829054	1.08881	0.575181	0.982289
P09132_SRP19	-1.82799	-1.09266	-1.04957	-1.2096	-1.27905	-0.766299	-0.875776	-1.26777	-1.75108	-1.0643	-0.70826	-1.35077	0.64298
P09172_DBH	-2.39915	-4.81932	-3.58147	-3.35417	-2.9612	-2.89741	-3.3407	-3.27245	-2.46658	-2.52437	-4.36735	-1.59312	0.430294
P09211_GSTP1	3.95883	3.65453	3.23707	3.45709	3.81727	4.40461	3.12064	3.42717	3.71398	3.18223	3.26991	3.51789	0.63878
P09234_SNRPC	-0.206739	-0.455532	-0.221778	0.0617671	-0.072546	0.10392	-0.582681	-0.160681	0.215357	-0.447461	-0.0901355	0.158592	0.704092
P09326_CD48	-0.431291	-0.499492	-0.758999	-1.87932	-2.33918	-1.2675	-0.995469	-3.04549	-2.65644	-0.313231	-0.786784	-1.21458	0.254694
P09327_VIL1	2.94396	3.73893	4.22137	2.85787	3.48974	3.669	4.43632	3.03648	2.80015	3.4561	4.18654	3.2863	0.830701
P09382_LGALS1	7.58858	7.13378	6.82441	8.20955	7.46626	6.84881	7.08497	8.21371	7.46392	7.04822	6.36906	8.15618	0.914168
P09417_QDPR	2.10445	2.02676	1.74044	2.0034	2.09344	1.7012	1.97026	2.0704	2.00685	1.18178	1.41883	2.15443	0.403343
P09429_HMGB1	4.2751	4.17826	4.46945	4.60382	4.31184	3.72305	4.56114	4.58879	4.19604	4.33295	4.28321	4.73253	0.900464
P09455_RBP1	0.350362	-1.03767	-1.03897	-0.228098	0.0715216	-0.608186	-1.41096	-0.390599	0.492763	-2.12962	-1.60419	-0.269638	0.790302
P09467_FBP1	0.71189	0.736288	0.840608	0.439822	0.651136	1.13005	0.544204	0.321269	1.00312	0.777213	1.0116	0.0830154	0.973342
P09471_GNAO1	2.67927	3.00356	1.92711	3.18193	2.30135	2.70993	2.10968	3.12786	2.52829	1.4156	1.24763	2.99084	0.322331
P09486_SPARC	1.11376	-0.245693	0.136709	1.78436	1.38352	0.198292	0.375256	1.73385	1.48528	0.631168	-0.28327	1.78412	0.913146
P09488_GSTM1	-0.617944	1.04716	-1.26734	-0.0361931	-1.1517	1.79747	-1.22827	-0.362345	-0.880684	-0.316274	-3.01406	0.0195389	0.53743
P09493_TPM1	9.75289	8.96388	8.31737	9.70078	9.00811	9.49758	8.71139	9.34464	9.44869	6.02569	4.80227	9.3185	0.129021
P09496_CLTA	2.46834	2.73054	2.7833	2.28237	2.74549	2.76609	2.7881	2.0555	2.4107	1.65864	2.18672	2.41223	0.175368
P09497_CLTB	3.02924	3.33666	3.2586	3.14487	3.20008	3.35691	3.41977	3.25811	3.03104	2.95716	2.8039	3.13279	0.0436918
P09525_ANXA4	3.34972	3.44328	3.07876	3.17874	3.12353	4.29838	2.96679	3.00392	3.00596	2.76812	2.84786	2.90921	0.239996
P09543_CNP	1.54251	1.91554	1.44654	1.86562	1.62071	1.63469	1.54761	1.72184	1.66521	1.46481	1.25594	2.18237	0.951367
P09619_PDGFRB	-1.81084	-1.9496	-2.06288	-1.18277	-1.33175	-2.18797	-1.6541	-1.29857	-1.17729	-0.682894	-1.1032	-0.966357	0.0260353
P09622_DLD	3.01019	2.7009	2.56724	2.85873	2.89442	2.5412	2.78119	2.94852	2.62773	2.73577	2.67162	2.83172	0.839778
P09651_HNRNPA1	6.0366	6.08906	6.6261	6.64529	6.20445	6.11255	6.86501	6.61462	6.14462	6.50711	6.9374	6.70611	0.676966
P09661_SNRPA1	1.59141	1.66512	1.96236	1.7297	1.57913	1.50272	1.87189	1.53825	1.47406	1.44888	1.67899	1.73474	0.524457
P09668_CTSH	-0.11265	0.689575	1.07027	0.172373	0.320146	0.681135	0.596792	-0.0349631	0.271382	0.876716	1.27147	0.332453	0.630264
P09669_COX6C	-0.603122	-0.510827	-0.697485	-2.51614	-1.24688	1.00602	-2.24373	-1.32549	-1.66435	-0.862937	-0.905083	-2.23048	0.790803
P09871_C1S	2.28738	2.39041	1.82248	2.22042	2.4485	2.08411	2.02601	2.20425	2.288	3.33867	2.46764	2.46875	0.133116
P09874_PARP1	1.45481	1.94614	2.18755	2.36547	1.56587	1.63227	2.21676	2.28855	1.71676	2.26342	2.40696	2.72816	0.445941
P09913_IFIT2	-2.77636	-1.63817	-2.06953	-1.00911	-1.79432	-1.82387	-2.24143	-0.522302	-2.13773	-1.75885	-2.97316	-0.771956	0.819728
P09914_IFIT1	-2.81615	-3.06425	-4.06576	-2.39022	-4.93064	-3.25218	-4.71339	-2.42969	-4.02258	-5.63723	-4.60401	-2.89198	0.245357
P09917_ALOX5	-2.29442	-1.43846	-1.03378	-1.49338	-1.79465	-1.60761	-1.32612	-1.85672	-2.1407	-1.11659	-1.25644	-0.912538	0.66309
P09936_UCHL1	1.93991	2.60871	1.68787	1.35307	1.66178	2.13589	2.02654	1.12218	1.54932	0.689529	0.91663	1.37251	0.0847653
P09960_LTA4H	1.85859	1.70024	1.64607	1.92786	1.97645	2.09399	1.5586	1.75465	1.74811	1.57772	1.56541	1.94499	0.685244
P09972_ALDOC	5.07882	5.46164	5.37193	5.25151	5.22147	5.30988	5.6143	5.11517	5.14158	5.52253	5.34686	5.31127	0.965918
P0C0L4_C4A	3.32552	3.7186	3.37112	3.0509	3.54879	3.46301	3.44918	2.93574	3.13857	4.76516	3.94238	3.25448	0.397583
P0C0L5_C4B	-0.309076	0.970059	0.0732835	0.0828001	0.2243	0.886601	0.443949	-0.172843	-0.13674	1.96778	0.377407	0.369912	0.623375
P0C0S5_H2AZ1	4.61569	3.89178	4.07399	4.95142	4.56562	3.86247	4.38241	4.9728	4.44856	4.00822	4.38566	5.11871	0.949494
P0C0S8_H2AC13	9.63396	9.78855	9.64019	9.79032	9.79499	9.12865	9.73966	9.75765	9.97667	10.3112	10.0488	9.95342	0.0439919
P0C870_JMJD7	-3.62614	-3.49847	-3.52347	-3.07996	-3.26735	-3.70949	-3.20034	-3.334	-3.61021	-3.48812	-4.13566	-3.49278	0.304525
P0CG29_GSTT2	-2.60268	-2.73067	-3.33061	-2.86163	-2.38084	-1.87447	-3.84552	-2.81615	-4.62463	-3.56169	-3.83007	-3.55559	0.03029
P0CG38_POTEI	9.30221	8.95784	8.84972	9.83956	9.40577	8.8871	9.0388	9.66835	9.59559	8.80463	8.7934	9.89331	0.994431
P0CG47_UBB	6.94312	7.32044	7.23976	7.0787	6.8521	7.68463	6.89476	7.11571	6.917	7.15304	7.00125	7.14258	0.874022
P0DMM9_SULT1A3	0.925255	0.78233	0.343505	-0.796105	0.926573	0.747	0.591383	-0.852399	0.0434182	-0.126084	-0.180229	-0.758627	0.368244
P0DMV8_HSPA1A	6.79951	7.13282	6.7482	7.49876	6.76897	7.04747	7.07988	7.46465	6.88442	7.0221	6.62416	7.41712	0.911824
P0DN76_U2AF1	-0.304434	0.13108	0.619207	0.448771	0.166115	0.00749892	0.425717	0.393492	-0.061486	0.461859	0.487697	0.655931	0.764049
P0DP23_CALM1	6.46335	6.47616	6.11388	5.91115	6.27237	6.53271	5.8613	5.72659	6.48998	5.93863	5.13138	5.67314	0.370125
P10082_PYY	-0.264289	-0.911773	-0.982357	-2.46201	-2.88211	-1.84185	-1.14496	-1.836	-0.747581	-0.940295	-1.01519	-2.95297	0.44943
P10109_FDX1	0.929425	1.3684	1.01519	0.896455	1.52888	1.0026	1.03765	0.811839	0.83376	1.14476	1.30047	0.915256	0.965119
P10114_RAP2A	-0.47426	-1.02111	-1.02327	-0.420217	-0.445809	-0.483361	-0.311846	-0.803791	-0.77135	-0.171432	-0.595597	-0.19149	0.37482
P10153_RNASE2	0.783501	0.584562	2.96152	0.0956773	1.06388	-1.89948	2.33889	0.462813	0.670305	-2.56741	1.41912	-0.560161	0.447418
P10155_RO60	0.522405	0.631348	0.507686	0.850917	0.550125	0.718644	0.326928	0.790968	0.615879	0.383027	0.207447	0.668682	0.584251
P10253_GAA	1.3079	1.43603	1.71138	1.43232	1.59537	1.02226	1.73025	1.44805	1.04005	1.34042	1.84306	1.11209	0.801503
P10301_RRAS	3.44243	3.71115	3.05133	3.9261	3.28038	3.73451	3.61885	3.8475	3.72285	3.70039	2.64064	4.02965	0.943166
P10321_HLA-C	3.1446	2.72455	3.68973	3.25697	2.78484	2.55889	3.88058	3.19754	2.25209	2.95165	3.30074	3.48044	0.847719
P10398_ARAF	-1.36598	-1.21499	-0.992477	-1.10771	-1.52104	-1.6769	-0.546106	-0.807823	-1.63891	-1.0233	-0.737486	-0.742833	0.893375
P10412_H1-4	7.54073	7.02154	7.13454	5.64572	7.51401	6.23477	7.2226	5.73576	5.56801	6.91819	6.99786	6.09435	0.70666
P10515_DLAT	2.79602	2.57859	2.56945	2.80746	2.90139	2.47762	2.64906	2.83137	2.51087	2.25617	2.30804	2.7387	0.208103
P10586_PTPRF	-0.18839	-0.291549	0.00389109	-0.939753	-0.041127	-0.518222	-0.0321363	-0.862024	-0.241603	-0.532843	-0.125915	-0.549515	0.999334
P10588_NR2F6	0.175473	-0.320081	0.3362	-0.0531242	0.00973833	-0.673538	0.58255	-0.0188767	-0.110646	0.0290671	0.168676	0.398713	0.857911
P10599_TXN	6.34202	5.63626	5.65201	5.72145	6.3774	6.26079	5.79315	5.70734	6.1262	5.20028	5.74593	5.74813	0.458093
P10606_COX5B	4.4347	4.84928	4.28786	3.55182	4.07774	5.08671	3.38228	3.51467	3.88012	3.37902	2.87494	3.16055	0.0927233
P10619_CTSA	-0.366678	-0.451631	0.0153525	-0.617327	-0.33152	-0.343017	-0.425515	-0.893586	-1.4321	-0.928115	-0.822675	-0.827231	0.023849
P10620_MGST1	-0.051335	0.543169	0.56709	-0.346645	-0.439234	1.28372	-0.102199	-0.394481	-1.60107	-0.189814	-0.112543	-0.914599	0.143883
P10636_MAPT	0.275458	0.833835	-0.191418	-0.216607	0.0464206	0.736873	0.163254	0.0948777	0.637612	-0.0847682	-0.602088	0.350328	0.853509
P10643_C7	0.619372	0.925116	0.133471	0.366681	0.876762	0.65711	0.462625	0.207154	0.632614	1.90043	0.600267	0.242962	0.58743
P10644_PRKAR1A	2.73259	2.7201	2.64435	3.34845	2.87371	2.70175	2.8193	3.53206	3.11888	2.74907	2.50119	3.40573	0.901126
P10645_CHGA	1.19634	3.04454	3.46455	2.18395	2.30825	3.58293	3.20806	2.36034	2.89973	3.01017	3.50723	2.64373	0.530252
P10747_CD28	-0.743192	0.351434	0.0837213	-1.06914	-0.448712	-0.396335	-0.00910301	-0.0530902	-0.104407	-0.135902	-1.07432	-0.129578	0.915557
P10768_ESD	3.90665	3.16354	2.88574	3.78577	3.66703	3.08901	3.2445	3.59308	3.89279	3.29783	3.36948	3.89286	0.708051
P10809_HSPD1	4.55124	4.45648	4.35453	4.08803	4.3564	4.79615	4.26763	4.0694	4.38444	3.94327	4.81884	4.13283	0.970734
P10909_CLU	2.68152	3.36915	3.11907	2.00847	2.80266	3.22704	3.10422	1.80354	2.32778	4.34986	3.56432	2.51809	0.628532
P10915_HAPLN1	-2.59768	-1.68189	-2.8961	-4.10628	-3.13357	-1.71411	-2.75514	-5.42571	-2.61043	0.477604	0.0477378	-6.06491	0.653595
P11021_HSPA5	4.57044	5.21372	5.42529	5.2858	5.01748	5.24862	5.64488	5.28849	4.77754	5.63864	5.68226	5.43712	0.610948
P11047_LAMC1	4.42242	3.87983	3.39836	4.87381	4.16123	3.63959	3.88516	4.92741	4.558	4.03633	3.45698	4.94422	0.963394
P11049_CD37	0.0329448	-0.317013	0.207987	-1.52995	-0.0476217	-0.228639	-0.430469	-0.747832	-0.247817	0.67179	-0.261747	-0.247319	0.565637
P11117_ACP2	-0.0136685	0.199737	0.33591	-0.109951	0.217473	0.103275	0.275599	-0.0881287	-0.331441	0.178147	0.352534	-0.176721	0.788858
P11142_HSPA8	5.57206	5.69891	5.96352	6.0339	5.75523	5.56852	6.11919	6.1363	5.69095	5.87217	5.99903	6.11397	0.844369
P11166_SLC2A1	0.0347309	0.271231	-1.0237	-1.10782	-0.465253	-0.301908	-1.18967	-1.35115	0.18673	2.24216	0.799987	-0.322478	0.0379438
P11169_SLC2A3	2.24406	1.9868	2.24438	0.0981531	3.46446	1.4049	2.42262	0.441764	1.95406	2.43094	1.37941	1.01708	0.902935
P11171_EPB41	1.28117	1.49289	0.900391	0.81832	1.15136	0.893049	0.758938	0.645693	1.444	3.31271	2.22344	1.17975	0.0344222
P11172_UMPS	-0.286512	-0.275171	-0.158777	-0.358585	-0.242958	0.0315943	-0.24993	-0.303654	-0.32188	-0.837286	0.0621544	-0.462434	0.573745
P11177_PDHB	3.37552	3.11177	2.87694	3.38361	3.48954	2.72065	3.03307	3.28558	3.21983	3.20701	2.95318	3.05088	0.916599
P11182_DBT	1.33625	1.28719	1.09022	1.488	1.36485	0.962392	1.0034	1.43426	1.21713	1.05968	0.987185	1.4068	0.693886
P11215_ITGAM	-0.730241	-1.08415	-0.339158	-0.912107	-0.83471	-0.862653	-0.344098	-1.12712	-1.08819	0.263642	-0.00606735	-1.13564	0.641605
P11216_PYGB	3.43814	3.50027	3.19908	3.28647	3.61172	3.86735	3.21544	3.53177	4.22608	2.25438	2.49629	3.3485	0.473345
P11217_PYGM	2.8773	3.19466	2.59645	2.85196	3.04122	3.38864	2.86225	3.15543	3.81757	2.05894	2.00966	2.95747	0.566643
P11226_MBL2	-4.64542	-5.11746	-5.03676	-4.22978	-4.5066	-5.14563	-5.53172	-3.75951	-4.27665	-2.83468	-3.45567	-3.84468	0.0291817
P11233_RALA	4.12018	4.25085	4.32229	4.81759	4.36714	4.01527	4.45966	4.98147	4.09337	3.80428	3.83865	4.82281	0.534073
P11234_RALB	2.81639	3.08741	3.03117	2.983	2.90398	3.06497	3.14489	3.02526	2.64251	3.36221	2.94639	3.07627	0.942075
P11277_SPTB	1.22752	1.9464	0.0850946	-0.796348	0.393093	1.32712	-0.561722	-0.70959	1.68965	2.18411	1.1627	0.500214	0.182907
P11279_LAMP1	1.5518	2.27306	2.41025	1.83855	1.93976	2.26638	2.33169	1.99712	1.79987	2.86476	2.61016	2.07608	0.517412
P11310_ACADM	2.53811	2.60644	2.24796	2.24033	2.3017	2.62652	1.86538	2.09265	2.23799	2.21051	2.1612	1.89779	0.330537
P11387_TOP1	1.75041	2.26561	2.66149	2.2598	2.04237	2.34228	2.8473	2.33032	1.93094	2.60827	2.93348	2.66073	0.56885
P11388_TOP2A	-2.94642	-3.59069	-2.61748	-4.14744	-3.03914	-3.37548	-2.14061	-3.94831	-2.4915	-2.81983	-2.39642	-3.54812	0.536194
P11413_G6PD	1.96232	1.84537	2.24004	2.07577	2.15176	1.7982	2.31582	2.19355	1.92898	1.90803	2.03672	2.25756	0.826484
P11498_PC	-0.35536	0.374728	0.564015	-0.73443	0.401234	0.402265	1.00878	-0.463674	-0.342109	0.684893	0.697526	-0.21983	0.658903
P11532_DMD	2.48015	2.48815	1.62295	3.0585	2.09627	2.53306	1.86921	3.03928	2.39882	1.55696	1.03469	2.76424	0.499152
P11586_MTHFD1	2.79564	3.20125	3.63042	3.20592	2.97644	2.97641	3.6797	3.11376	2.94955	3.16192	3.71609	3.30374	0.920298
P11678_EPX	4.09724	3.33802	4.69516	4.38606	4.17061	0.915796	4.27807	4.54323	4.09965	1.51702	3.37937	4.37355	0.617422
P11717_IGF2R	-0.474496	0.316636	0.676139	0.221936	0.154546	0.104604	0.874836	0.278022	-0.290564	0.624462	0.811874	0.342709	0.811377
P11766_ADH5	4.27788	4.12575	3.88756	4.49808	4.26312	4.34576	4.1781	4.5704	4.51163	4.08563	3.93993	4.75846	0.771123
P11802_CDK4	-0.33952	-1.11017	-1.0052	0.290942	-0.191978	-0.428986	-0.347217	0.376797	-0.0960059	-1.30811	-0.250768	0.314969	0.63505
P11836_MS4A1	-1.38098	-1.05952	-0.894293	-2.0063	-1.03998	-1.33545	-0.962865	-1.37335	-1.53306	-0.81967	-0.687532	-1.06072	0.539284
P11908_PRPS2	-0.890739	-0.78877	-1.03541	-1.02881	-0.845782	-0.674919	-0.886863	-0.950316	-0.946941	-1.06566	-0.416006	-1.00904	0.822924
P11940_PABPC1	2.81699	3.20432	3.45365	3.45501	2.97577	3.10942	3.5884	3.4151	2.83862	2.65892	3.29068	3.37657	0.581385
P12004_PCNA	1.77248	2.50791	2.94672	2.65904	2.17862	2.67771	2.92528	2.28845	2.08238	2.21832	3.48055	2.65344	0.926142
P12074_COX6A1	2.98769	2.62128	2.33238	1.93807	2.36719	3.19576	1.91158	2.17674	2.40295	1.55588	1.84468	1.74315	0.181286
P12081_HARS1	3.1378	3.39563	3.20027	3.13417	3.07449	4.00221	3.01516	2.95399	3.23603	2.75127	3.11326	3.04038	0.611274
P12104_FABP2	0.763077	2.1876	2.05718	0.135662	0.917974	1.83442	1.56232	0.411968	0.129715	1.4988	1.66131	-0.262285	0.648204
P12109_COL6A1	6.76494	6.8294	6.45209	7.45206	6.79813	6.78679	6.91892	7.58314	7.2397	7.61143	6.90197	7.56946	0.2701
P12110_COL6A2	6.79781	6.84367	6.5084	7.48153	6.82236	6.8026	6.97012	7.66535	7.22844	7.70808	6.99822	7.64203	0.242359
P12111_COL6A3	7.07639	7.01167	6.58862	7.77714	7.10638	6.9644	7.08614	7.89102	7.51231	7.65288	7.18369	7.86659	0.342501
P12235_SLC25A4	3.24085	2.88537	2.29578	4.03823	3.06557	2.15987	2.59725	4.32111	3.00677	2.37311	1.1533	3.63061	0.607985
P12236_SLC25A6	2.39264	2.15345	2.21444	2.91176	2.63184	2.17238	2.35032	3.21783	2.18774	2.44284	2.698	2.74364	0.805644
P12259_F5	-3.07934	-3.49695	-3.22764	-3.33758	-2.98957	-2.76303	-4.28223	-3.37816	-2.70612	-2.23906	-3.08034	-3.05275	0.183498
P12268_IMPDH2	1.67833	2.19032	2.68647	2.44556	1.86848	2.14467	2.70902	2.28351	1.95277	2.14848	3.02019	2.60521	0.792164
P12270_TPR	-0.0257893	0.258157	0.367139	0.047434	0.18802	0.161038	0.136873	-0.279884	0.142297	-0.867393	-0.618006	0.140833	0.197993
P12277_CKB	6.90198	7.48304	6.24107	6.97329	7.01659	7.196	6.88245	7.02267	6.79461	6.45547	5.29182	6.96811	0.212281
P12429_ANXA3	2.28907	1.46269	1.40873	2.79838	1.8187	1.60241	1.58949	2.66228	1.63834	0.718421	0.690486	2.34488	0.335
P12532_CKMT1B	3.18243	3.95379	4.15194	3.2097	3.42762	3.69473	4.19601	3.32914	3.08695	3.36703	3.63912	3.33608	0.514255
P12544_GZMA	-0.858433	-0.80694	-1.05948	-1.15897	0.27043	-2.03195	-0.878104	-1.46681	-0.76967	-1.0286	-0.960817	-0.95332	0.970395
P12694_BCKDHA	0.0167937	0.0857506	-0.0686625	0.711972	0.199735	-0.268055	0.262838	0.499741	-0.05406	0.293863	0.308381	0.394007	0.959201
P12814_ACTN1	6.3911	6.0963	5.29741	6.85081	5.99368	6.21949	5.66125	6.81735	6.19922	3.7711	3.7468	6.78446	0.249527
P12821_ACE	-0.948949	-0.616788	-0.859661	-0.42876	-0.526914	-1.27605	-0.628136	-1.17758	-1.11817	0.162377	-0.210258	-0.790981	0.412257
P12830_CDH1	2.94983	3.18997	3.38441	2.61672	3.15648	3.05223	3.35437	2.77927	2.76945	3.06012	3.16955	2.5277	0.63488
P12931_SRC	0.513347	0.775557	0.853793	0.615318	0.760238	0.648717	0.77918	0.783613	0.326282	0.847133	1.04776	0.750947	0.931504
P12955_PEPD	1.34608	1.43465	1.97426	1.83067	1.4992	1.37991	1.94469	1.87983	1.09369	1.63871	2.00687	1.70661	0.965002
P12956_XRCC6	3.1077	3.17881	3.45881	3.41939	3.20793	3.06095	3.39237	3.41732	3.09	2.58964	2.97938	3.61717	0.535077
P13010_XRCC5	3.18932	3.349	3.66164	3.67444	3.34469	3.23977	3.6686	3.57302	3.17848	3.32313	3.63456	3.83619	0.981729
P13051_UNG	-1.11539	-0.233809	0.319254	-0.263782	-1.55893	-0.263837	-0.494651	-0.57786	-1.15691	-0.797161	-0.211188	-0.454779	0.529134
P13073_COX4I1	4.59765	4.87816	4.60347	4.05151	4.54395	4.99292	4.15846	4.09372	4.15288	3.89011	3.55395	3.82021	0.0393056
P13224_GP1BB	-0.248267	-0.976535	-1.40902	-1.69905	-2.9266	-1.47123	-1.29747	-1.43567	-0.636157	-0.485702	-1.62626	-1.97818	0.323568
P13284_IFI30	-1.29353	0.809711	1.35432	-0.166813	-2.16253	1.05233	0.950954	-0.188813	-1.52684	0.376392	0.529437	-0.365913	0.869625
P13473_LAMP2	2.06957	2.06982	2.1786	1.82324	1.90099	1.59669	2.27325	1.66189	1.82838	2.33961	2.0194	1.71965	0.661835
P13489_RNH1	2.70139	2.77364	2.21406	2.49328	2.6627	3.25785	2.13432	2.44898	2.86122	2.52986	2.4306	2.63415	0.938862
P13498_CYBA	1.66787	2.05365	2.72881	1.90404	2.09153	1.86193	2.61877	1.8534	1.44927	2.31904	2.5679	2.15478	0.994038
P13521_SCG2	0.367096	0.80904	-0.234192	-0.546611	0.146382	1.0357	0.125532	-1.25846	1.07202	0.33398	0.0751354	-0.615047	0.924955
P13591_NCAM1	1.95529	1.85348	1.08824	1.95481	1.75887	1.30901	1.79094	1.94139	2.68303	2.1882	1.39439	2.13132	0.350023
P13611_VCAN	3.65644	2.75644	2.24149	4.23423	3.83985	2.85946	2.6103	4.46245	4.04713	3.96347	3.24243	3.40776	0.692578
P13612_ITGA4	-1.1751	-2.16753	-0.184899	-1.46313	-1.19026	-1.2779	-1.35611	-2.715	-1.79143	-2.58825	-2.33822	-3.1951	0.0681003
P13639_EEF2	4.80734	5.35006	5.78292	5.3379	5.09655	5.39183	5.83608	5.26981	4.9592	5.10767	5.68924	5.42668	0.916514
P13645_KRT10	4.03318	3.25534	2.33279	3.39046	3.37292	2.84613	2.78617	4.22723	3.28555	4.86634	5.96986	4.00515	0.0809952
P13646_KRT13	4.60007	5.26818	5.2306	3.73971	4.96278	5.64951	5.2942	3.90062	3.72761	3.72429	3.38793	3.92405	0.0266385
P13647_KRT5	-2.74694	-7.56906	-4.16843	-3.46518	-4.09537	-4.02482	-4.25895	-4.74714	-2.54958	-3.26452	-1.29154	-3.97468	0.163961
P13667_PDIA4	3.41221	3.96285	4.22321	4.03149	3.99619	4.13317	4.43213	4.10851	3.74248	4.02198	4.56737	4.37983	0.442152
P13671_C6	-0.359081	0.442169	0.349767	-0.96188	-0.103645	0.211807	0.336968	-0.687247	-0.517853	1.38641	0.601188	-0.825391	0.836231
P13674_P4HA1	0.720671	0.235492	0.804302	1.33552	1.07446	-0.0368766	0.871731	1.30846	1.06983	0.611304	0.974013	1.27372	0.789519
P13686_ACP5	-0.497209	-0.19493	1.42434	-0.524666	-0.757459	-0.840058	0.846399	-0.909568	-0.264804	-0.22388	0.311365	-0.15138	0.640936
P13688_CEACAM1	-0.439118	1.69765	1.35937	-1.00666	-0.25442	1.63531	0.831483	-0.356814	-1.94186	1.10655	-1.32896	-1.07602	0.233194
P13693_TPT1	2.82956	2.88902	3.06501	3.28371	2.96935	3.21639	3.36728	3.07525	2.91261	2.54853	3.1074	3.09629	0.399597
P13716_ALAD	1.40219	1.04627	0.192704	0.834812	1.09567	0.910452	0.170253	0.813582	1.38004	1.25697	0.823492	0.905887	0.505406
P13727_PRG2	4.02103	2.57693	4.94485	3.54644	4.43715	-0.593366	5.11963	4.05298	3.98035	-0.971259	3.56502	3.50027	0.656967
P13747_HLA-E	-2.59057	-2.81228	-2.15361	-2.43739	-2.31505	-3.11559	-2.36311	-2.24922	-2.93929	-2.65756	-2.41061	-1.87401	0.989187
P13762_HLA-DRB4	-2.07412	-0.430179	0.910523	-1.91284	-1.68036	-1.49178	0.757129	-2.75528	-2.07618	-0.489523	0.963943	-1.92914	0.879833
P13765_HLA-DOB	-4.61433	-4.94499	-4.53911	-5.98939	-5.0301	-5.01038	-4.81128	-3.38567	-4.24081	-4.75039	-3.25557	-3.63958	0.129135
P13796_LCP1	2.92461	3.79308	4.15286	3.33778	2.98	3.74024	3.70491	2.80703	2.88454	3.36288	3.73989	4.02219	0.770858
P13797_PLS3	4.38777	4.13287	4.07589	4.2946	4.43648	4.52482	4.09448	3.91106	4.62606	3.4785	3.70713	4.33447	0.697464
P13798_APEH	2.44804	2.55609	2.70892	2.40447	2.6927	2.23766	2.81457	2.53403	2.46496	3.04562	3.14923	2.40041	0.507909
P13804_ETFA	2.65507	2.7616	2.77395	2.47318	2.64935	2.48225	2.70936	2.36867	2.51792	2.72867	2.75103	2.33019	0.71456
P13807_GYS1	-0.703355	-0.41831	-0.542033	-0.246349	-0.559657	-0.23837	-0.81634	0.0668287	-0.396574	-0.59587	-0.896348	-0.31893	0.756809
P13861_PRKAR2A	2.67768	2.67896	2.59319	2.74753	2.73904	2.5556	2.68976	2.78327	2.54788	2.67232	2.51686	2.73939	0.729639
P13984_GTF2F2	0.400982	0.349529	0.978313	0.790925	0.458615	0.557184	0.977156	0.524548	0.212918	0.75913	0.730414	0.549011	0.931692
P13987_CD59	2.16976	2.19466	2.06069	2.1191	2.08085	2.09093	2.25201	2.36978	2.63284	2.99381	2.23369	2.59934	0.0251841
P13995_MTHFD2	-1.7845	-2.06042	-1.98176	-2.80822	-1.50348	-2.43097	-2.62956	-2.67672	-2.45955	-1.50755	-1.46585	-3.71223	0.948351
P14091_CTSE	-2.36012	-4.31094	-2.72945	-3.46536	-0.0713191	-2.22214	-2.58893	-1.89727	-1.0917	-2.03	-2.22026	-3.0371	0.0752575
P14151_SELL	-1.47661	-0.915476	-0.7254	-2.50408	-1.64803	-0.866061	-1.17501	-2.02447	-1.78078	0.000949211	-0.960669	-2.07914	0.894895
P14174_MIF	6.09598	4.1528	4.72266	5.13528	5.79099	4.57052	4.88026	5.20278	5.93201	3.72396	4.45992	5.08301	0.831351
P14207_FOLR2	0.314053	0.971889	1.58779	1.31747	1.28284	0.701176	1.82183	1.11105	1.04279	1.88165	0.20877	1.52312	0.904052
P14209_CD99	0.506915	1.13071	1.39776	1.7172	0.560828	1.20726	1.15441	1.62957	1.11433	1.45228	1.47008	1.75304	0.555905
P14314_PRKCSH	3.61212	3.88907	4.05364	3.87143	3.92638	3.76201	4.11345	3.9305	3.70187	4.21615	4.08811	4.01857	0.630752
P14317_HCLS1	1.97987	3.16129	3.677	3.02692	2.3564	2.64042	3.27006	2.62688	1.89062	3.19523	3.10129	3.78671	0.80852
P14324_FDPS	0.213023	0.837081	0.545707	0.0560043	0.105774	2.07468	0.254996	-0.193809	0.330096	-0.186762	0.273031	0.0268321	0.592604
P14384_CPM	-1.43405	-0.290368	-0.60873	-1.18796	-0.839044	-0.384034	-0.381151	-1.20977	-0.990352	0.018262	-0.175591	-1.24562	0.741007
P14406_COX7A2	2.92563	3.48797	2.54532	1.82012	2.50001	4.49749	1.39693	1.72929	2.13635	2.33158	2.08765	-1.29468	0.265965
P14410_SI	0.209541	-0.252231	-0.305525	-0.175571	0.379871	0.202414	-0.339457	-0.260671	0.0859257	1.64565	0.952898	-0.113674	0.117131
P14543_NID1	4.65189	3.91341	3.51782	5.34235	4.40945	3.63954	4.11914	5.51327	4.81609	4.45282	3.64875	5.42405	0.905524
P14550_AKR1A1	3.28017	2.69221	2.64903	2.92533	3.22832	3.35102	2.455	2.82039	3.16795	1.67092	2.07604	2.80144	0.273951
P14555_PLA2G2A	-0.803668	-1.2574	-1.70498	-0.536725	-0.524474	-1.44799	-0.93656	-0.284179	-2.7987	-0.324806	-0.599823	-1.02268	0.747385
P14618_PKM	6.16609	6.40277	6.45998	6.64169	6.36565	6.48703	6.58591	6.73503	6.30124	6.44927	6.43761	6.63937	0.669509
P14621_ACYP2	-0.225857	-0.472334	-0.444347	-0.0895325	-0.00147576	-0.521515	-0.20739	-0.620227	-0.042269	-0.615788	-0.611239	-0.351157	0.878984
P14625_HSP90B1	4.75798	5.4982	5.75741	5.39065	5.1549	5.52081	5.8632	5.52655	4.96767	5.82657	5.97915	5.65102	0.668481
P14649_MYL6B	5.31019	5.02513	4.31507	5.51173	4.6108	6.13521	4.14721	5.29051	5.51269	3.11427	2.9181	5.39078	0.396935
P14672_SLC2A4	-1.48194	-2.23997	-1.89071	-1.34641	-3.40709	-1.53068	-1.52835	-1.66094	-2.65348	-1.75351	-4.81074	-2.09639	0.258949
P14678_SNRPB	1.936	2.33479	2.45335	2.31703	2.0456	2.57632	2.17741	1.94268	1.6516	2.06443	1.8618	2.0584	0.17287
P14735_IDE	0.614089	0.949171	1.40336	0.93707	0.813494	1.20584	1.43879	0.946144	0.593041	0.571752	1.24001	0.944396	0.534399
P14780_MMP9	-3.67353	-3.65734	-3.83152	-3.96041	-3.48953	-2.6659	-3.46126	-5.45128	-3.02035	-2.26613	-3.6733	-3.07752	0.266381
P14854_COX6B1	4.4688	3.8645	3.48585	3.58889	4.27767	4.31218	3.26182	3.53678	4.2055	2.86229	2.86988	3.22524	0.262788
P14866_HNRNPL	2.88598	2.7281	3.01179	3.4698	3.03025	2.61852	3.25379	3.42149	2.97027	3.12024	3.38155	3.56408	0.588584
P14868_DARS1	2.69271	2.8161	2.96274	2.9847	2.87914	2.83909	2.90219	3.11042	2.49501	2.93781	2.9871	3.03423	0.869298
P14923_JUP	2.70077	2.73235	2.6386	2.10824	2.84424	3.02929	2.60514	2.26834	2.56386	1.96769	2.43852	2.16399	0.225336
P14927_UQCRB	0.190394	0.230194	-0.696665	-1.05657	-0.753474	1.7703	-0.57918	-0.328082	0.235168	-1.87913	-0.927015	-1.81113	0.23566
P15088_CPA3	-1.88988	3.2596	3.23289	-0.32589	-0.84955	2.89998	3.15936	-0.617956	-0.691065	3.86164	3.11472	0.650338	0.888209
P15090_FABP4	1.42489	1.79687	1.91542	2.12686	2.90107	1.42763	4.521	2.04722	2.03981	1.62685	0.581872	2.67511	0.248623
P15104_GLUL	-1.39318	-1.00627	-0.478051	-0.801835	-0.312523	-0.853348	-0.09882	-0.738548	-0.756798	-0.215366	0.00686182	-1.08455	0.309724
P15121_AKR1B1	1.76442	2.77229	2.50478	1.59736	1.64322	3.23967	1.58375	1.21694	1.68103	1.57658	1.58141	1.2974	0.361675
P15144_ANPEP	2.67615	1.22847	1.13377	0.766615	2.43119	0.609603	1.04304	0.725751	1.34221	1.28076	1.10161	0.802887	0.78409
P15151_PVR	-0.846878	-0.697376	-0.787837	-1.82376	-0.621425	-0.63376	-1.40582	-1.29828	-1.3615	-1.17563	-2.14514	-1.72569	0.152153
P15153_RAC2	1.0477	0.459246	1.35252	0.818167	0.545138	0.934258	0.919363	0.561466	0.480956	0.753505	1.23197	1.74212	0.577138
P15169_CPN1	-1.35356	-1.17819	-1.05846	-1.75655	-0.901607	-1.19063	-0.892683	-2.07458	-1.60376	0.133544	-0.482901	-1.7455	0.613781
P15170_GSPT1	1.11057	1.44085	1.69278	1.62216	1.43039	1.53257	1.8665	1.69438	0.925705	1.68195	1.78948	1.70779	0.764171
P15289_ARSA	-1.67364	-0.858718	-0.84854	-0.904149	-0.800681	-0.771068	-0.760981	-0.91506	-1.26981	-1.04685	-0.657066	-1.31766	0.42092
P15291_B4GALT1	-0.0197532	0.365859	0.293156	-0.324811	0.400088	0.197689	0.460012	-0.386239	-0.0960767	0.158389	-0.181666	-0.266779	0.521321
P15309_ACP3	-1.4868	-2.66204	-1.662	-2.52617	-1.35885	-2.98021	-1.51594	-2.63572	-2.03733	-2.28952	-1.37714	-1.67999	0.786435
P15311_EZR	3.7381	4.06491	4.38689	3.93776	3.9341	3.88984	4.36507	3.8027	3.25798	3.68082	3.52226	3.62127	0.0324527
P15336_ATF2	-3.7844	-3.27765	-2.89055	-3.52694	-3.33599	-3.22414	-2.75069	-3.75269	-4.09716	-2.51977	-2.71423	-3.27975	0.839384
P15374_UCHL3	0.749513	0.784197	0.763245	0.671901	0.856184	0.981509	0.71086	0.536133	0.733522	0.122258	0.462652	0.632519	0.180715
P15428_HPGD	0.393778	0.0914131	-0.799611	-1.90674	0.452348	-0.604362	-0.752591	-1.68942	-0.892129	-1.12512	-1.92473	-1.48271	0.316929
P15498_VAV1	-2.76506	-1.64812	-1.24126	-2.04929	-1.86163	-2.14347	-1.74655	-2.35478	-2.81798	-1.0935	-1.35099	-1.31826	0.652631
P15502_ELN	-1.99147	-7.50819	-3.89328	-5.71367	-3.76117	-2.7679	-3.8606	-3.60018	-1.55617	-3.48556	-2.98831	-4.32458	0.252336
P15529_CD46	1.27356	0.967683	0.838695	1.22089	1.42373	0.978164	1.39765	1.38499	1.05635	1.39924	1.43056	1.00586	0.445321
P15531_NME1	1.97018	2.20381	2.14384	2.22504	2.04273	2.2649	2.10087	2.04145	2.11574	2.1895	2.39689	2.13685	0.666171
P15559_NQO1	-1.0801	-1.27791	-1.40427	-1.57974	-0.658059	-1.49873	-0.917169	-1.79746	-1.51709	-1.59513	-1.57195	-2.52696	0.167655
P15586_GNS	-0.113894	-0.206459	0.214669	0.0395529	0.0336259	-0.435516	0.321279	-0.375515	-0.102891	0.134341	0.434644	-0.0330971	0.573613
P15848_ARSB	-0.894586	-1.10557	-0.598367	-0.592799	-0.638387	-1.31132	-0.569719	-0.643104	-0.993001	-0.747989	-0.524872	-0.912309	0.999556
P15880_RPS2	3.92723	4.11881	4.62153	4.33127	4.07131	4.15065	4.6666	4.23936	4.10148	4.21761	4.76515	4.53094	0.763051
P15924_DSP	3.76154	4.09377	4.24003	3.33298	4.03235	3.87366	4.19347	3.40852	3.5821	3.5986	3.80215	3.29905	0.391425
P15927_RPA2	-0.130205	-0.211793	-0.0206123	0.0802399	0.0888786	-1.00138	0.215139	-0.256801	-0.211258	0.124807	0.395148	0.238131	0.379594
P15941_MUC1	-0.67517	0.483454	-0.022745	-0.338281	0.265947	0.35227	0.388606	0.165381	-0.356933	0.157394	0.287123	-0.185338	0.234789
P15954_COX7C	1.61145	1.48366	0.490803	-0.321028	1.02885	1.60082	-0.456418	-0.391676	1.05826	-0.163474	-0.267658	-1.02267	0.363757
P16035_TIMP2	-1.06414	-0.45636	-1.16502	-1.8457	-1.29512	-1.59156	-1.61049	-1.07042	-1.03376	-0.238933	-1.38923	-0.903195	0.329643
P16050_ALOX15	0.0496358	-0.915276	1.45626	0.211632	0.596938	0.208067	1.35988	0.750131	0.335696	-0.038909	0.313125	-0.052748	0.360837
P16070_CD44	2.12639	2.38673	2.49671	3.48504	2.08208	2.23138	2.5177	3.50739	2.42511	3.47888	2.93111	3.41782	0.436368
P16083_NQO2	-0.994462	0.473735	-0.757029	-0.612782	-3.6867	0.402848	-1.12	-2.10079	-3.05615	0.654742	-0.644346	-0.0986095	0.451824
P16104_H2AX	2.35913	1.86371	2.117	2.3614	2.51271	1.05959	1.9102	2.42832	2.53257	2.03897	2.25193	2.43774	0.554961
P16144_ITGB4	0.855804	1.72196	2.26354	1.39945	1.2608	1.50171	2.37029	1.5235	1.15515	2.20778	2.40763	1.90231	0.63244
P16150_SPN	-1.70865	-1.38906	-0.17087	-1.08093	-1.68034	-0.797141	-0.380279	-1.54541	-2.27264	0.0760541	0.114836	-0.709957	0.720451
P16152_CBR1	3.22461	3.12271	3.06484	3.14433	3.26508	2.92309	3.23974	3.17115	3.34996	2.74943	3.01383	3.15748	0.835742
P16157_ANK1	2.128	2.65679	1.10908	0.462199	1.40098	1.85999	0.544272	0.134921	2.40163	4.42902	3.42742	1.78318	0.0271565
P16219_ACADS	2.74174	1.3981	2.17817	2.10251	2.61875	1.00125	1.96364	2.05148	2.22976	0.750623	1.99122	1.67875	0.599226
P16220_CREB1	0.506998	0.0215541	0.292382	0.318817	0.310308	0.246538	0.339124	0.0879556	0.208841	-0.22582	-0.0549392	0.376019	0.427817
P16278_GLB1	0.777257	1.08366	1.2524	0.982904	1.21263	0.444985	1.37473	0.923947	0.726986	0.972687	1.23205	0.93453	0.965648
P16284_PECAM1	1.00644	0.543643	0.881859	1.32731	1.25863	0.932697	1.0576	1.40444	1.19386	2.03657	1.67124	1.73527	0.0229158
P16298_PPP3CB	2.32988	2.12537	2.25009	2.89191	2.44613	1.97689	2.1945	2.97574	2.71357	1.78721	1.78615	2.99317	0.964885
P16333_NCK1	0.203073	0.185418	0.0664987	0.214921	0.102803	-0.037039	0.140616	0.350981	-0.148416	0.393788	0.221834	0.378026	0.888881
P16401_H1-5	6.81202	6.45472	7.04076	7.04917	6.92611	6.00211	7.0811	7.06722	6.83597	6.15006	7.21511	7.22308	0.959158
P16402_H1-3	8.46567	8.72608	8.87542	8.8512	8.59308	8.12021	8.80316	8.76563	8.48379	8.67607	8.87935	9.21577	0.522679
P16403_H1-2	5.77418	5.69644	6.17971	5.90427	5.87497	5.27152	5.91909	5.76484	5.762	5.36811	5.71654	6.51809	0.770518
P16422_EPCAM	2.96187	2.8447	3.34855	2.35379	2.98643	2.93141	3.20697	2.71984	2.36275	2.9728	3.18838	2.50405	0.728082
P16435_POR	1.18624	1.79675	1.73567	1.36726	1.60124	1.70483	1.82788	1.4713	1.49222	0.839441	1.28537	1.63105	0.297753
P16442_ABO	0.46915	0.512073	0.0203327	-0.798495	0.449404	0.166639	0.0797877	-0.752265	0.32333	1.19704	0.182601	-0.406868	0.692848
P16452_EPB42	0.755621	1.12586	-0.387968	-1.08993	0.0567391	0.2223	-0.922	-1.34169	0.877016	3.34799	2.02609	0.48622	0.0231268
P16615_ATP2A2	3.22548	3.7972	3.78773	3.82214	3.44296	3.7017	3.96289	4.13463	3.37583	4.12325	4.11771	4.04897	0.564927
P16662_UGT2B7	1.78741	0.245881	0.526209	-0.740578	1.56706	-0.349566	0.620842	-0.535463	0.928167	-1.52911	0.421885	-0.488684	0.641343
P16671_CD36	0.856767	0.938635	0.872846	0.354706	1.06056	0.822735	1.80789	0.375046	0.994377	1.88009	1.12628	0.946802	0.355643
P16870_CPE	-0.0847163	-0.809648	-0.914882	-0.787176	0.868699	-0.412855	-0.352265	-0.499516	0.387337	-0.0104207	0.158857	-0.165449	0.0941203
P16885_PLCG2	-1.4089	-0.439775	-0.443591	-0.62121	-1.30824	-0.670672	-0.631201	-1.06059	-1.49696	0.181409	-0.24127	-0.067349	0.41229
P16930_FAH	0.982203	1.27618	1.07932	0.517804	1.12115	0.980488	1.16847	0.493819	1.42231	1.83409	1.33902	0.676537	0.33395
P16949_STMN1	2.32725	2.18916	2.75731	2.59654	2.48715	2.03546	2.7011	2.59998	2.35159	1.57057	2.38751	2.5112	0.504763
P16989_YBX3	-0.45016	-0.939668	-0.402481	0.192369	-0.659202	-0.534253	-0.213891	0.0562406	-0.393712	-1.05187	-0.36235	-0.13657	0.875298
P17026_ZNF22	-0.398826	-1.26665	-0.929566	-0.641255	-0.55194	-1.77389	-1.10725	-0.812559	-0.274425	-0.782205	-1.58547	-0.721455	0.731867
P17050_NAGA	0.352597	0.644052	0.547729	0.202018	0.328819	0.619652	0.472139	0.385384	0.090986	0.450968	-0.139565	0.237637	0.164049
P17096_HMGA1	2.19178	2.41274	3.28353	2.68443	2.21338	2.25304	3.01411	2.81413	1.98956	2.27346	2.98729	3.19777	0.979846
P17152_TMEM11	0.260566	-0.0117737	-0.369297	0.134342	0.139031	0.237272	-1.02767	0.109838	0.066619	-0.574144	0.0443483	-0.213899	0.831074
P17174_GOT1	3.36583	3.61642	3.63398	3.21909	3.37683	3.30996	3.75401	3.01842	3.19356	3.08562	3.32423	3.07962	0.278919
P17213_BPI	-0.277608	0.0375445	0.232351	-1.24263	-0.0962764	0.364539	-0.115539	-1.16495	-0.0698608	-0.280376	-0.755576	-1.44186	0.648955
P17252_PRKCA	1.28287	1.8396	1.31617	2.60975	1.33006	1.54524	1.65672	2.72489	1.20324	1.32658	0.770567	2.63735	0.75586
P17301_ITGA2	0.631274	0.707137	0.796033	0.776926	0.446954	0.609625	0.906724	0.760323	0.514827	1.11228	1.12702	0.666722	0.59622
P17405_SMPD1	-1.91712	-1.78837	-0.426092	-2.3282	-1.77644	-0.988663	-0.508371	-2.1913	-2.05427	-1.6545	-1.93245	-3.23378	0.267928
P17480_UBTF	0.271691	0.362424	0.760188	0.716003	0.497411	0.252886	0.757808	0.701807	0.34523	0.97436	0.945703	0.920298	0.362577
P17568_NDUFB7	-0.337692	-0.0206416	-0.189321	-1.66544	-0.874684	-0.434631	-0.498383	-0.824353	-0.60296	0.0872971	-0.300755	-1.41664	0.958509
P17600_SYN1	-2.14573	-1.47078	-2.21858	-2.23503	-3.39289	-2.79063	-1.70493	-2.37482	-1.89798	-2.40031	-2.79402	-2.13288	0.338362
P17612_PRKACA	2.43123	2.36101	2.28191	2.99479	2.7589	2.38773	2.45741	3.03725	2.64436	2.1532	2.2597	2.92092	0.763723
P17655_CAPN2	3.05448	3.29899	3.08573	3.0968	3.35187	3.29463	3.19116	3.02282	2.924	3.24855	3.15226	2.96568	0.530053
P17661_DES	9.31609	9.10874	7.99726	9.9093	9.21407	9.51128	8.64437	9.87448	10.0261	7.64697	6.23335	9.79396	0.5139
P17677_GAP43	0.64413	0.763419	0.251078	0.635076	0.392925	0.105532	0.818363	0.564812	0.0683971	0.06806	-0.0763274	-0.0303334	0.0171526
P17706_PTPN2	-1.89322	-2.04893	-1.32819	-1.56045	-1.63589	-1.73777	-1.19626	-1.64974	-2.02481	-2.12927	-1.68959	-1.45761	0.492745
P17812_CTPS1	0.945114	0.550364	0.683509	1.94126	1.10573	0.248668	0.965814	1.99337	0.719299	-0.331152	0.143581	1.80002	0.584442
P17813_ENG	-1.89206	-1.60602	-2.43736	-1.37977	-1.86639	-1.39068	-1.55358	-1.67626	-1.11968	-1.19824	-1.69947	-1.34661	0.163947
P17844_DDX5	1.47395	2.13747	2.71405	2.4714	1.85708	1.93624	2.91139	2.42936	1.74847	2.46727	2.94247	2.55113	0.814015
P17858_PFKL	3.54657	3.6	3.72516	3.59039	3.67645	3.50114	3.79457	3.73765	3.46215	3.77471	3.95401	3.71521	0.695977
P17900_GM2A	-0.390076	0.639033	0.841329	-0.460922	-0.265358	0.269372	0.608705	-0.932208	-0.360054	0.41961	0.994453	-0.506805	0.855074
P17927_CR1	-2.49073	-2.18565	-0.844683	-2.47568	-3.83982	-2.39595	-3.77226	-3.48291	-2.55448	-1.5619	-0.807433	-1.44496	0.00991687
P17931_LGALS3	6.04016	6.15154	6.42447	5.49476	6.25786	6.49662	6.3542	5.57283	5.84224	5.26146	5.98816	5.59514	0.20603
P17936_IGFBP3	-2.03228	-1.57073	-2.63778	-3.09715	-1.65158	-1.83117	-3.60385	-2.64709	-1.29316	-1.53746	-2.66971	-2.78912	0.782689
P17980_PSMC3	2.07338	2.32183	2.32278	2.14668	2.20695	2.54662	2.24783	2.00841	2.14158	1.81953	2.27074	2.17994	0.611565
P17987_TCP1	2.81772	3.23534	3.25613	2.94986	2.85828	3.33335	2.89218	3.08066	2.7466	2.53319	2.73874	3.1524	0.289443
P18031_PTPN1	-0.692049	0.208217	0.532182	-0.0869702	-0.800457	0.219184	0.532674	-0.0756315	-0.807718	0.572324	0.514944	-0.0923144	0.980297
P18065_IGFBP2	2.29477	0.886002	-0.299334	0.636998	2.03737	-0.0434832	-1.08449	0.547443	1.3467	-0.262464	-0.223251	-0.245413	0.590214
P18074_ERCC2	-3.72255	-3.72288	-3.35611	-3.24014	-3.9137	-3.62916	-3.56641	-3.31786	-3.70522	-3.69755	-3.65183	-3.23029	0.876723
P18077_RPL35A	2.79841	3.0183	3.38068	3.23686	3.13292	3.18669	3.41701	3.06708	2.77665	3.02022	3.51686	3.15122	0.869604
P18084_ITGB5	-2.28931	-2.14429	-1.92107	-1.41236	-1.53367	-2.38303	-1.46287	-0.984088	-2.47205	-0.893303	-1.464	-1.5207	0.58234
P18085_ARF4	3.66917	3.549	3.63949	3.8231	3.99808	3.68838	3.5972	4.00132	3.65634	3.86757	3.72959	3.76465	0.52175
P18124_RPL7	3.50773	3.66263	4.183	4.01732	3.75089	3.68925	4.32673	4.10239	3.70143	3.979	4.52232	4.11287	0.619798
P18206_VCL	6.39581	6.26027	5.7695	7.01042	6.10685	6.2115	6.09863	6.96112	6.45211	5.05064	4.59091	6.97186	0.437116
P18283_GPX2	1.32743	1.5689	1.1352	0.868486	1.59449	1.61517	1.1381	0.631499	1.33657	1.38922	1.4839	0.798334	0.994595
P18428_LBP	-2.19264	-2.51543	-2.26143	-4.20704	-2.0209	-2.1639	-2.25081	-3.65845	-2.74818	-1.04687	-1.64769	-3.84698	0.780809
P18433_PTPRA	-0.575576	-0.561179	-0.813923	-0.573776	-0.444221	-1.01041	-1.12754	-0.685446	-0.899725	-0.0967949	-1.2201	-0.371868	0.731722
P18440_NAT1	-0.907309	-0.430322	-0.499297	-1.33752	-0.280143	-0.353397	-0.678767	-1.03005	-0.905645	-0.626666	-0.42849	-1.32668	0.660966
P18577_RHCE	-1.28986	-1.27908	-2.89416	-3.54563	-1.9635	-2.40298	-3.86812	-3.96625	-1.11135	1.15983	-0.709443	-1.74749	0.0210643
P18583_SON	0.221297	0.363327	0.683789	0.732575	0.369329	0.0819363	0.663966	0.72705	0.257402	0.858343	0.96748	0.79916	0.459509
P18615_NELFE	-2.61825	-2.95254	-2.27843	-2.28924	-2.953	-3.08709	-2.1268	-2.33496	-3.04047	-2.76305	-2.66986	-2.62614	0.64175
P18621_RPL17	2.83692	2.71457	2.9832	3.35309	3.24387	3.06467	3.06225	3.47014	3.03534	2.62914	3.18881	3.43383	0.538818
P18669_PGAM1	2.92793	2.82671	2.15325	2.42135	2.59931	3.94583	2.12278	2.11358	2.85474	1.21919	1.40389	2.24386	0.253047
P18754_RCC1	1.47922	1.68719	2.17516	1.85933	1.71787	1.44578	2.13802	1.90926	1.6403	2.05134	2.29381	2.22613	0.445511
P18827_SDC1	-1.07069	-0.552741	1.05639	-0.551968	-0.795281	-0.852117	1.41327	-1.03624	-1.18287	1.18065	1.79409	-0.541253	0.668938
P18858_LIG1	-3.58247	-3.03383	-2.26115	-3.28369	-4.50709	-3.35917	-2.05292	-3.09538	-4.00677	-2.80014	-2.3049	-3.10196	0.904058
P18859_ATP5PF	0.453921	0.038344	0.233963	-0.7497	-0.525537	2.27842	-0.649109	-0.569813	-0.0993574	-1.20546	-1.00696	-0.940998	0.284936
P18887_XRCC1	1.20689	0.911043	1.25309	0.996919	1.16481	0.429415	0.657064	0.98635	0.815491	1.06333	1.28583	1.37365	0.239671
P19075_TSPAN8	3.78567	3.73717	3.73896	3.68504	3.84995	3.62821	3.90804	4.01158	3.26819	3.86904	3.84576	3.72521	0.545708
P19174_PLCG1	-1.63424	-1.39105	-0.924584	-1.61652	-0.975992	-1.42827	-1.51483	-1.61339	-1.29356	-1.35291	-1.30498	-1.09841	0.774527
P19256_CD58	0.118232	0.144192	0.177801	-0.540966	0.55657	0.320134	0.405183	-0.814095	0.00993056	-0.371023	-0.0459189	-0.690847	0.487874
P19320_VCAM1	-1.46054	-0.723645	-0.453636	-0.840827	-1.05955	-0.719692	-0.555695	-1.09561	-1.34847	-0.258775	-0.0569729	-0.968781	0.765666
P19338_NCL	4.5518	4.9147	5.34763	5.0757	4.76884	4.75986	5.42642	5.09565	4.58655	5.25099	5.57244	5.29021	0.721906
P19367_HK1	3.46085	3.71784	3.58572	3.99106	3.57656	3.46836	3.68626	4.11618	3.43198	3.8056	3.60568	3.89168	0.9876
P19387_POLR2C	-0.830708	-0.676017	-0.334456	-2.03346	-0.561385	-0.95345	-0.286769	-0.991817	-0.867281	-0.358916	-1.17487	-0.897999	0.754459
P19388_POLR2E	-0.771192	-0.200831	0.0750229	-0.298163	-0.583053	-0.237496	-0.336747	-0.259952	-0.583992	-0.958875	-0.695999	0.134572	0.662749
P19397_CD53	-2.28645	0.00647748	-0.747296	-2.46381	-1.21323	-0.830192	0.414179	-0.869247	-2.29984	0.866708	0.975928	-0.646191	0.389662
P19404_NDUFV2	1.67137	1.60287	1.32936	1.57938	1.56145	1.48483	0.905757	1.60693	1.66104	1.21805	1.2336	1.14758	0.492172
P19474_TRIM21	0.765875	0.628538	0.681578	0.943468	0.778048	0.530924	0.513777	0.912353	0.494053	0.344621	0.462816	1.08117	0.69677
P19525_EIF2AK2	-1.02583	-0.780094	-0.419536	0.0860857	-0.798374	-0.875644	-0.232006	0.0995048	-0.85958	-0.772596	-0.325011	0.307464	0.938132
P19623_SRM	2.10243	0.123196	0.194256	2.26069	2.01511	0.628703	0.563943	2.42111	2.15975	0.450748	0.907563	2.19592	0.913348
P19634_SLC9A1	-2.65771	-2.29251	-2.96642	-2.77674	-2.57194	-2.43076	-2.39884	-2.38631	-2.77394	-2.0099	-2.91099	-2.58404	0.591577
P19652_ORM2	3.87198	5.1478	5.28665	3.37143	4.31137	5.12235	5.24576	3.01248	3.79612	5.6055	4.81357	3.37854	0.99933
P19784_CSNK2A2	-1.38086	-1.76098	-1.43187	-1.20073	-1.23814	-1.12565	-1.64592	-1.70668	-1.5977	-2.7029	-2.36339	-1.59691	0.0677811
P19801_AOC1	1.49282	2.64763	2.75575	2.23128	2.12786	2.58828	2.78223	2.27221	1.58233	2.75206	2.59979	2.26289	0.873658
P19823_ITIH2	3.39583	3.95371	3.52058	2.84769	3.69421	3.64875	3.5661	2.97224	3.34639	5.03769	4.16995	2.85427	0.584174
P19827_ITIH1	2.86702	3.03527	2.72251	2.69717	3.03308	2.83809	2.90991	3.02126	2.43074	4.18482	3.64858	2.34858	0.689864
P19838_NFKB1	-0.362027	0.232738	0.445922	-0.120129	-0.115879	0.014174	0.26225	-0.274738	-0.114475	0.677368	0.683347	0.32639	0.218638
P19878_NCF2	-2.1801	-1.99017	-0.537098	-1.93405	-1.89595	-2.1501	-1.0154	-2.04413	-2.76159	-2.22882	-1.36066	-2.53914	0.420164
P19971_TYMP	1.7204	2.13082	2.90978	2.43198	2.16327	2.082	2.57546	2.37334	1.87955	1.53358	2.38781	2.62215	0.769571
P20020_ATP2B1	-0.262817	0.103869	-0.167637	0.0150549	-0.338266	-0.211738	-0.0162469	0.0732198	-0.444559	0.352237	0.194095	-0.160877	0.858259
P20023_CR2	-1.43004	-1.68464	-0.901797	-1.60757	-1.24136	-1.48524	-1.54913	-2.57714	-0.936883	0.0552252	-0.158165	-1.07709	0.0176335
P20036_HLA-DPA1	-0.0281104	0.071598	0.998189	-0.67161	0.0778551	-0.489038	0.636049	-0.466496	0.408429	-0.0690265	0.592591	0.263327	0.629888
P20042_EIF2S2	1.31271	1.66005	1.90132	1.88833	1.47131	1.45589	2.09262	1.88845	1.46693	1.7165	2.06389	1.84746	0.927777
P20073_ANXA7	2.44742	1.97149	1.36418	2.26078	2.30235	2.74578	1.43514	2.25598	2.30415	1.51942	1.47333	2.18052	0.662619
P20160_AZU1	1.50771	1.49731	0.174041	0.904293	0.816521	2.84348	1.42609	0.152649	0.0640396	3.23191	0.827168	-0.381354	0.884922
P20231_TPSAB1	2.96388	5.56835	5.85918	3.86175	3.14937	5.5935	5.77372	3.4314	3.65714	6.85841	6.29441	4.25258	0.668496
P20290_BTF3	1.13016	1.52247	1.9234	1.27937	1.27402	1.74972	2.10614	1.31505	1.44565	1.11207	1.83214	1.56084	0.828589
P20292_ALOX5AP	-0.226444	0.181298	-0.380612	-1.48804	-1.65256	-0.560378	-0.864761	-1.39822	-2.3211	-2.48123	-0.285832	-1.53087	0.112513
P20337_RAB3B	-3.82982	-3.57608	-3.38474	-4.59013	-3.457	-3.68383	-3.09525	-3.4668	-2.46852	-4.1345	-3.49295	-3.59115	0.434696
P20338_RAB4A	2.16626	2.35614	2.2351	2.33839	2.57189	2.60048	2.1825	2.29803	2.32992	1.9238	2.27752	1.95217	0.184606
P20339_RAB5A	3.38429	3.16618	3.0947	3.44513	3.31251	3.28855	3.01384	3.41751	3.0441	3.00511	2.764	3.36144	0.316288
P20340_RAB6A	2.50975	2.58252	2.50968	2.77025	2.88769	2.6845	2.37546	2.72463	2.42535	2.21616	2.33971	2.61546	0.199567
P20585_MSH3	-4.40764	-3.87574	-3.48879	-3.73428	-4.30815	-4.13172	-3.67841	-3.73188	-4.30662	-3.98578	-3.47202	-3.59882	0.894364
P20591_MX1	-1.69557	-0.906751	-1.65482	1.37325	-1.8071	-1.08122	-1.32641	1.32297	-1.98823	-1.3077	-2.85252	1.54523	0.89376
P20592_MX2	-2.01047	-2.63592	-2.16995	-1.07567	-1.78844	-2.34666	-2.05818	-0.995512	-2.25605	-2.79576	-1.79955	-0.70865	0.937818
P20618_PSMB1	2.60068	2.80163	2.81184	2.78823	2.69818	2.73226	2.75034	2.82961	2.59993	2.57919	2.87682	2.83504	0.95344
P20645_M6PR	-0.643977	-0.0741768	0.2592	-0.740953	-0.785022	-0.316952	-0.288044	-0.586592	-0.976626	0.342463	0.103522	-0.239224	0.644231
P20674_COX5A	4.8613	2.65754	2.0489	3.97305	4.42231	3.47418	2.54022	3.80983	4.54459	1.54433	2.40887	3.56001	0.766118
P20700_LMNB1	3.94276	3.77697	4.18521	4.22634	4.09543	3.57805	4.04134	4.16699	3.99107	3.86891	4.32426	4.58446	0.560134
P20701_ITGAL	-2.25451	-2.16845	-1.48082	-2.55426	-2.44039	-1.95514	-1.71049	-2.09433	-2.823	-1.87506	-1.94381	-2.08101	0.904975
P20702_ITGAX	-4.62619	-3.26029	-2.09292	-2.64462	-3.02545	-3.31286	-2.5956	-3.06288	-3.48146	-1.95736	-0.680141	-2.62005	0.284915
P20711_DDC	0.182361	0.0744509	0.143668	-1.9296	0.111467	0.299841	-0.340572	-1.25894	0.0782726	-0.569093	-0.786071	-1.82797	0.678153
P20774_OGN	6.71417	7.26113	6.97139	7.07159	6.85409	7.37142	7.34275	6.80481	7.44408	7.83328	7.40592	7.48887	0.035294
P20810_CAST	3.98061	4.10591	4.0865	3.81892	3.99489	4.04487	4.0053	4.01503	3.86429	4.0763	3.81526	3.78253	0.428167
P20815_CYP3A5	-1.57369	-2.78206	-1.64343	-1.62747	-1.27612	-1.85759	-3.32722	-1.46348	-1.86884	-3.51498	-1.97608	-2.01846	0.679892
P20839_IMPDH1	-3.33958	-2.58311	-2.11366	-3.00219	-3.04699	-3.44102	-2.52776	-2.30123	-4.29985	-4.44346	-2.19954	-2.67263	0.429609
P20851_C4BPB	-0.968737	-0.163847	-1.0397	-1.70131	-2.9749	-1.2829	-0.823406	-1.97774	-2.07601	1.07081	0.179304	-3.68571	0.665374
P20908_COL5A1	4.82968	3.28796	3.41757	4.31873	4.81251	3.44543	3.40346	4.49352	5.12801	4.11049	3.85705	4.89053	0.490352
P20929_NEB	0.0856687	0.127225	0.165444	0.753665	0.734535	0.173974	0.626129	0.350232	0.111571	0.0542079	1.11834	0.602356	0.72813
P20933_AGA	-0.996527	-0.0444123	0.515132	0.21412	-0.333427	0.125432	0.0724186	-0.247331	-0.905458	0.311895	0.369566	-0.0696846	0.998051
P20936_RASA1	-2.08142	-1.91399	-1.92241	-1.86198	-2.07341	-1.6941	-1.90912	-1.84705	-2.01301	-1.92278	-2.3277	-1.80192	0.646652
P20962_PTMS	3.33546	3.0286	2.80813	3.2513	3.22742	2.9771	2.98367	3.01533	3.61385	3.10819	2.6662	3.43262	0.773678
P21127_CDK11B	-0.339316	0.0691837	0.517384	0.0426891	-0.122316	-0.209774	0.3932	0.0329377	-0.260113	0.467959	0.591	0.244002	0.609631
P21217_FUT3	0.394047	-0.120527	0.179583	-0.70662	0.697512	-0.401966	0.44483	-1.48549	-0.742922	0.154153	0.0283741	-0.551817	0.898938
P21266_GSTM3	1.50923	2.11307	1.10649	0.842742	1.00514	2.68426	0.77801	0.780854	1.60335	0.409491	-0.427872	0.95287	0.32731
P21281_ATP6V1B2	2.14741	2.17508	2.45081	2.48647	2.35217	1.90354	2.69791	2.5341	2.1975	2.33839	2.77749	2.4389	0.834969
P21283_ATP6V1C1	0.237155	-0.340651	-0.828449	-1.0389	-0.199229	0.352333	-0.744387	-0.82222	-0.596675	-0.86999	-0.83273	-1.16709	0.314883
P21291_CSRP1	7.34544	7.42176	6.94653	8.02161	6.96014	7.64272	7.44454	8.00348	7.29236	6.14572	4.89906	8.12246	0.276932
P21333_FLNA	7.98593	7.74414	7.15971	8.70395	7.65038	7.59222	7.72057	8.74847	7.91407	7.10804	6.34569	8.6342	0.652649
P21397_MAOA	3.99689	4.05376	4.03339	3.32681	3.89099	3.88787	3.83994	3.40065	3.67107	4.20227	4.01986	3.22218	0.924764
P21399_ACO1	2.90626	2.67631	2.39334	3.02969	3.00126	2.62578	2.62348	3.06678	2.94799	2.38791	2.33872	3.06912	0.822732
P21589_NT5E	1.01239	1.04127	0.212036	1.13309	1.16341	0.730034	0.770134	1.37527	1.14217	2.02233	1.02568	1.14326	0.273811
P21695_GPD1	-1.65759	-1.53344	-2.23749	-1.12987	-1.2698	-1.27499	0.553782	-1.96777	-1.53498	-0.952211	-1.11224	-3.13531	0.447047
P21796_VDAC1	3.85765	3.72247	3.82722	3.74206	3.92897	3.32944	3.89989	3.80845	3.71052	3.96903	4.15127	3.75456	0.63932
P21810_BGN	3.78664	3.93086	2.83438	4.17989	3.99868	4.24474	3.22	4.09831	4.09372	5.46724	4.23899	4.04104	0.17222
P21912_SDHB	2.32083	2.56195	1.96619	1.97838	2.10702	2.6484	1.51177	1.87764	1.75628	1.43411	1.33956	1.79535	0.0744074
P21926_CD9	3.00545	2.92645	2.73288	3.38384	2.8039	2.84789	2.87345	3.35316	2.85516	3.43771	3.1326	3.31807	0.539046
P21964_COMT	2.34698	1.97185	1.6842	1.34243	2.09029	2.31308	1.58908	1.03164	2.07596	1.85371	2.08883	0.983682	0.964786
P21980_TGM2	4.24116	4.37323	3.77575	4.40522	4.17143	4.15054	3.98568	4.46648	4.53739	4.82217	4.68278	4.58836	0.0308594
P22033_MMUT	0.502166	0.641374	0.51677	0.303494	0.475452	0.521779	0.381941	0.512095	0.437551	0.191393	0.694505	0.329644	0.831282
P22059_OSBP	1.20571	1.48719	1.75559	1.5735	1.55279	1.46675	1.94815	1.64398	1.26722	1.8543	1.78402	1.57481	0.71132
P22061_PCMT1	2.43136	2.0035	1.4378	2.4845	2.31739	2.10663	1.85323	2.31697	2.44182	1.84228	1.82244	2.52771	0.963677
P22087_FBL	3.03915	3.14107	3.41506	3.40116	3.07596	3.08374	3.41241	3.37138	2.92052	3.56014	3.72574	3.75047	0.410511
P22090_RPS4Y1	4.11772	4.67058	5.24204	4.80992	4.55826	4.72724	5.37082	4.88346	4.33293	5.24789	5.48778	5.00423	0.627556
P22102_GART	2.26129	2.497	2.84855	2.54479	2.38239	2.60019	2.95244	2.51191	2.09823	2.52715	3.19758	2.6539	0.934717
P22105_TNXB	3.70996	2.66015	2.11331	4.09308	3.52006	2.55447	2.52259	4.0981	3.65089	3.74283	2.7032	4.00148	0.721382
P22234_PAICS	2.13578	2.18068	2.37579	2.53438	2.14794	2.18577	2.58208	2.25268	2.10512	2.57637	2.62529	2.53715	0.554081
P22307_SCP2	3.84692	4.588	4.88177	3.78419	4.13417	4.49487	4.84463	3.86788	3.88375	4.26101	4.75024	3.91603	0.921655
P22314_UBA1	3.94347	4.22914	4.14793	4.30887	4.1981	3.95119	4.31233	4.3266	4.04956	4.11374	4.17529	4.36922	0.958732
P22352_GPX3	0.343366	1.79071	1.17229	0.0205075	0.562135	2.41011	1.66997	-0.81256	0.369136	2.99343	1.5137	0.177241	0.854745
P22392_NME2	4.04993	4.24557	4.22995	4.0079	4.11839	4.75498	4.12354	3.875	4.12876	3.74058	4.38471	3.92603	0.723569
P22415_USF1	-3.21993	-2.80928	-2.64103	-4.00626	-2.98264	-3.04158	-2.42154	-3.43578	-3.13424	-3.70085	-3.49547	-2.89112	0.614496
P22570_FDXR	0.479569	0.325962	1.10307	-0.0627141	0.683569	-0.299035	1.1174	0.0339611	0.356881	0.363868	1.20804	-0.088235	0.97431
P22626_HNRNPA2B1	6.38094	6.28864	6.78832	6.71673	6.53446	6.17416	6.78618	6.67502	6.44055	6.53826	6.98259	6.87319	0.640446
P22670_RFX1	-2.50812	-1.85195	-1.80583	-2.98627	-0.963827	-1.47307	-2.65742	-3.09198	-2.02856	-1.97617	-1.52391	-2.5634	0.831529
P22676_CALB2	-3.44469	-3.41321	-1.88741	-1.10341	-2.50395	-0.576873	-1.11241	-1.60195	-1.89243	-1.56418	-3.55385	-1.86553	0.293528
P22681_CBL	-1.94639	-1.83774	-1.46185	-1.11678	-2.09567	-2.17438	-1.30131	-1.11843	-1.73102	-1.36787	-1.28035	-1.09833	0.581271
P22692_IGFBP4	1.20287	1.29819	1.34637	1.18857	1.70886	1.33546	1.44793	1.18402	1.19673	1.24411	1.02354	1.41515	0.350748
P22694_PRKACB	-0.148417	-0.86739	-1.10211	-0.00215695	-0.42218	-0.739323	-0.875663	-0.187204	-0.457731	-1.41382	-1.19561	-0.147632	0.695856
P22695_UQCRC2	4.00208	3.9787	3.88064	3.83504	3.90246	3.75902	3.86077	3.78838	3.80718	3.32173	3.73373	3.68851	0.100908
P22735_TGM1	-1.2093	-1.26022	-1.37586	-1.54164	-1.58578	-1.28437	-2.01586	-3.10356	-1.21211	0.821719	-1.50006	-2.51653	0.357794
P22748_CA4	0.0199551	1.01522	0.069453	-0.45007	0.282947	0.0117353	-0.0513867	0.419741	-1.37584	0.233508	-1.61411	0.0301512	0.136671
P22792_CPN2	-0.0367671	0.410089	0.344757	-0.299248	0.208171	0.0548	0.649417	-0.692775	0.0683724	1.47485	1.01057	-0.160579	0.356769
P22830_FECH	-0.12271	-0.784597	-1.11055	0.257579	-0.453874	-0.597878	-1.02013	0.445875	-0.193403	-1.24516	-0.805355	0.224459	0.973785
P22891_PROZ	-2.29466	-3.05456	-2.08053	-2.33943	-2.46359	-3.43427	-2.38014	-2.29631	-3.38435	-0.927692	-1.813	-2.22746	0.521169
P22894_MMP8	-2.83868	-2.14317	-2.9199	-2.50482	-2.65888	-1.91925	-2.08702	-2.3789	-2.89034	-1.79035	-2.64019	-2.53884	0.495477
P22897_MRC1	0.252823	0.577182	1.12377	0.814791	1.00063	0.450204	1.30354	0.923141	0.805439	1.34826	1.83721	1.05276	0.165698
P23141_CES1	2.43648	2.13843	1.28139	0.967099	2.22264	2.21053	1.89775	0.918288	2.79807	1.85734	1.21893	0.954745	0.969136
P23142_FBLN1	3.91019	3.50312	3.38366	4.30061	3.77151	3.51001	3.53256	4.46641	4.1452	4.13818	3.53078	4.37044	0.624145
P23193_TCEA1	1.08926	1.27538	1.61471	1.40421	1.33581	1.2959	1.5353	1.18393	1.07067	1.09149	1.48395	1.52395	0.9438
P23219_PTGS1	0.89488	1.62993	1.16037	2.26098	0.734831	1.64345	1.74479	2.34957	0.884434	0.519112	0.749837	2.30876	0.561123
P23229_ITGA6	1.48468	2.27371	2.7241	1.96336	1.85893	2.15112	2.66078	2.06877	1.8603	2.79745	2.79345	2.3031	0.567374
P23246_SFPQ	3.428	3.64709	4.08482	4.01491	3.6946	3.44725	4.12286	3.92805	3.49805	3.82072	4.14004	4.03756	0.921923
P23258_TUBG1	1.0171	0.932913	1.1621	1.57688	1.20145	0.486371	1.29343	1.38054	1.30558	1.03069	1.34144	1.55181	0.654844
P23284_PPIB	5.08178	5.35616	5.77444	5.54713	5.44951	5.29341	5.81203	5.5818	5.40826	5.89611	5.9963	5.81325	0.250684
P23368_ME2	2.01105	1.62766	1.66912	2.0242	1.7728	1.0808	1.47155	2.12863	1.74877	1.26958	1.41811	1.97114	0.593812
P23381_WARS1	2.11817	2.57724	2.91435	2.78541	2.40824	2.42615	2.83958	2.73617	2.15563	2.53455	2.92153	2.85671	0.996662
P23396_RPS3	4.20264	4.80345	4.95668	4.39523	4.36959	5.05775	4.61546	4.41282	4.2399	4.43432	4.91745	4.48066	0.916298
P23458_JAK1	-2.19748	-1.68791	-1.84688	-2.13386	-2.08246	-2.02543	-1.69655	-1.84882	-1.99722	-1.36686	-1.66797	-1.42349	0.165009
P23468_PTPRD	-2.56833	-2.60995	-2.86519	-2.61865	-2.48853	-2.23477	-2.89773	-2.39084	-1.9495	-2.15335	-2.45673	-2.04198	0.0358174
P23469_PTPRE	-0.857809	-0.502786	-0.445641	-0.625465	-0.736693	-0.741267	-0.341881	-0.598568	-0.548434	-0.418135	-0.172626	-0.596089	0.456571
P23470_PTPRG	-2.2506	-2.15633	-2.24943	-1.93857	-2.14297	-2.58954	-2.01764	-2.19906	-2.17154	-1.62388	-1.67586	-1.89436	0.0964986
P23497_SP100	-1.66582	-1.0659	-1.54279	-0.786605	-1.62125	-1.28461	-1.55399	-0.563982	-1.70826	-0.942835	-1.09189	-0.813404	0.902217
P23526_AHCY	3.87465	4.11608	4.37785	4.1403	3.9835	4.13864	4.33889	4.21438	3.71296	4.25391	4.22027	4.18459	0.903447
P23528_CFL1	7.17576	6.76983	6.68859	7.49106	7.24401	6.85574	6.61149	7.54023	6.8792	6.40367	6.44054	7.2152	0.459706
P23588_EIF4B	2.21985	2.8187	3.09473	2.77857	2.53057	2.7527	3.25985	2.87646	2.52611	2.87513	3.07974	2.86458	0.838482
P23634_ATP2B4	4.94257	4.9875	4.25456	5.90169	4.74983	4.40149	4.76275	5.99381	4.84231	4.27918	3.52466	5.62296	0.632041
P23743_DGKA	1.10118	1.25707	1.34194	0.981697	1.08173	0.294809	1.33712	1.182	0.490094	1.12604	0.970929	1.67916	0.796493
P23786_CPT2	2.21215	1.51945	1.72331	1.11096	2.20196	1.26775	1.60327	1.32539	1.75885	1.09288	1.51988	0.952959	0.550532
P23919_DTYMK	-0.531649	-0.734308	-0.918887	-1.74394	-0.931375	-0.401522	-1.30918	-1.16314	-0.806635	-1.47379	-0.511963	-1.5688	0.913537
P23921_RRM1	-3.29442	-1.99702	-0.665999	-1.76912	-2.37621	-2.46915	-1.19974	-1.80236	-2.68322	-2.35932	-0.988897	-1.44527	0.986214
P23946_CMA1	-0.752197	2.58792	2.55744	-1.07319	-2.42692	2.11773	2.40234	-2.15832	-2.0949	3.54017	2.75445	-0.124263	0.783801
P24043_LAMA2	-0.325691	0.0269169	-0.88009	0.0975963	0.0542635	0.0211012	-0.639514	0.273924	1.09319	0.422237	-0.0802659	1.40746	0.0431885
P24158_PRTN3	-0.99927	-1.29998	-2.4451	-0.520153	-1.71875	0.524416	-1.05007	-1.8515	-2.42522	0.393331	-2.1247	-3.0647	0.607176
P24298_GPT	-0.640508	-0.151766	-0.655294	-2.86834	0.0582325	0.152821	-0.767059	-2.00928	-0.876429	-1.92342	-2.48755	-4.46076	0.1138
P24310_COX7A1	-2.78364	-1.4184	-1.80667	-0.858196	-3.50715	-0.946196	-1.21304	-1.3266	-2.76707	-1.09914	-1.36314	-2.83416	0.882282
P24311_COX7B	2.69768	1.83413	2.10904	2.17031	2.46351	1.9	1.65712	2.37884	2.18033	1.97915	1.935	2.03605	0.766709
P24390_KDELR1	-0.910265	0.0809251	0.0569121	-0.195384	-0.00393647	-0.243346	0.132763	0.302637	-0.714882	0.427868	0.00625613	0.274971	0.598505
P24534_EEF1B2	2.93216	3.14332	3.51521	3.35386	3.14445	3.12901	3.58078	3.22514	3.03882	3.21491	3.39744	3.33884	0.980095
P24539_ATP5PB	0.52934	1.80792	1.03811	0.181526	0.0285703	3.138	-0.375896	-0.174612	-0.595198	-0.17818	-1.04299	-0.719811	0.103234
P24557_TBXAS1	-1.68737	-1.57754	-1.31373	-1.12932	-1.13969	-1.52484	-1.59145	-1.62717	-1.31377	-1.83728	-1.21283	-1.19863	0.924676
P24666_ACP1	2.77855	2.52327	2.74407	2.79305	2.72585	2.71193	2.69338	2.6977	2.70579	2.45793	2.41445	2.8506	0.656769
P24752_ACAT1	3.7918	3.58124	3.30793	3.5485	3.6608	3.38272	3.36592	3.48458	3.70563	3.23943	3.41652	3.41439	0.738233
P24821_TNC	5.26809	3.63438	3.47045	5.28424	4.83588	3.03754	3.87087	5.33841	3.24161	2.14441	2.37515	4.66461	0.159683
P24844_MYL9	5.82051	5.78031	5.09362	6.69294	5.55983	5.91932	5.58279	6.72308	5.88493	4.51941	3.65671	6.50848	0.367332
P24928_POLR2A	-1.00768	-0.660086	-0.445945	-0.660151	-0.708999	-0.982389	-0.327016	-0.708712	-0.852868	-0.530477	-0.40851	-0.476064	0.75606
P25098_GRK2	0.447125	0.702291	1.05957	0.964749	0.841952	0.812037	1.05215	0.636513	0.463403	0.16161	0.888712	1.14247	0.752545
P25189_MPZ	0.603512	2.62248	1.81263	1.53063	2.34681	2.49103	2.55709	1.82884	4.24141	4.44874	2.88721	4.53735	0.00108656
P25205_MCM3	-0.869592	-0.145303	1.05077	0.333472	-0.521022	-0.24115	0.996888	0.224308	-0.667821	0.240117	1.31575	0.655097	0.823972
P25311_AZGP1	2.7771	3.1965	3.21411	2.27263	3.31858	3.03277	3.2042	1.9276	2.86946	3.95795	3.07088	2.1812	0.918765
P25325_MPST	2.51583	2.63809	2.58473	2.33619	2.51941	2.33333	2.68276	2.20961	2.24676	2.46211	2.57086	2.24407	0.640634
P25398_RPS12	2.85483	3.11708	3.22175	3.00859	2.89243	3.60436	3.03872	2.82681	3.1368	2.90756	3.59876	3.08115	0.824885
P25440_BRD2	-3.10626	-2.84198	-2.54054	-2.70712	-2.69761	-3.57138	-2.39241	-2.95468	-4.37706	-3.08998	-2.40953	-2.55264	0.760358
P25445_FAS	-1.04689	-1.82339	-1.79814	-2.33195	-1.6157	-1.66761	-1.55077	-2.08578	-2.18916	-1.636	-1.34232	-2.13759	0.942881
P25490_YY1	-0.702587	-0.675471	-0.459673	-0.592905	-0.723077	-0.960775	-0.511476	-0.350595	-0.796534	-0.134466	-0.16883	-0.211625	0.23932
P25685_DNAJB1	1.43967	1.83333	2.13338	2.15435	1.84958	1.94706	2.09865	2.13698	1.65537	2.314	2.3222	2.14664	0.592478
P25686_DNAJB2	-1.58646	-1.51297	-1.91008	-2.05033	-1.86523	-1.78794	-1.80147	-2.23014	-1.12861	-1.28893	-1.57025	-2.03351	0.210072
P25705_ATP5F1A	6.29938	6.17615	5.88951	5.7957	6.23215	6.19639	5.7576	5.85897	6.08959	5.62518	6.17659	5.76826	0.794556
P25713_MT3	-2.26951	-0.931667	-1.78453	-2.56817	-2.87888	-1.07367	-1.61584	-2.30459	-2.2703	-1.03493	-1.65848	-3.18156	0.964197
P25774_CTSS	1.38669	2.1488	2.11391	1.11335	1.97756	2.18074	2.06723	1.2265	1.4176	2.19697	1.89497	1.51673	0.860305
P25786_PSMA1	3.03388	2.84909	3.05026	3.11241	3.26551	2.81053	3.1618	3.15271	3.115	2.33546	2.94719	3.1293	0.55523
P25787_PSMA2	2.02294	1.58837	1.6479	2.08251	2.15843	1.46885	1.894	2.01162	1.99543	1.10784	1.94423	2.14972	0.948832
P25788_PSMA3	2.72827	2.03582	2.03872	2.90413	2.95908	2.09043	2.438	2.9249	2.79375	2.22465	2.69615	2.95945	0.69394
P25789_PSMA4	2.43208	2.67977	2.75468	2.52388	2.623	2.45094	2.67316	2.50355	2.51157	2.64891	2.82245	2.48694	0.904447
P25815_S100P	0.402281	1.58288	0.668879	-0.0777209	1.0118	2.71566	0.579503	0.34185	-0.268044	1.19656	1.26619	0.166369	0.562517
P25940_COL5A3	1.74183	0.995131	1.0455	1.25272	0.226742	1.84412	1.53702	0.739228	2.55327	2.26387	1.84432	1.15444	0.113808
P25963_NFKBIA	0.757907	0.55651	-0.201948	-0.104556	0.376525	0.358301	-0.133922	-0.471587	1.13368	0.798483	0.104033	-0.243752	0.528247
P26006_ITGA3	1.37201	2.12315	1.68587	1.68134	1.62758	2.14691	2.01885	1.6336	1.72077	3.08713	1.86485	1.81241	0.444746
P26010_ITGB7	-2.61655	-1.85561	-2.13597	-3.2562	-2.78539	-2.92528	-2.94731	-3.2424	-3.62376	-2.96327	-2.47277	-3.1634	0.185415
P26022_PTX3	-1.43665	-1.09436	-2.74492	-1.86259	-2.40066	-0.953335	-2.86938	-0.990301	-1.70503	-0.84761	-1.94285	-1.94487	0.918549
P26038_MSN	4.98986	4.6769	4.67834	5.44037	4.86911	4.52517	4.77689	5.44774	4.71144	4.78757	4.37846	5.39843	0.901582
P26196_DDX6	0.455486	0.551427	0.908343	0.838985	0.579353	0.614401	0.889943	0.754014	0.681032	0.294746	0.878944	0.859661	0.983869
P26358_DNMT1	-0.982542	-1.08134	-0.343072	-0.884043	-1.48327	-1.16219	-0.114749	-0.797445	-0.863469	-0.693706	0.00595052	-0.676373	0.557263
P26368_U2AF2	5.50924	5.74089	6.02307	5.95918	5.6361	5.58364	6.13003	6.07918	5.56301	5.83184	6.30878	6.30615	0.679963
P26373_RPL13	4.32807	4.89437	5.18055	4.75453	4.75452	4.69592	5.34062	5.0188	4.45293	5.29265	5.51345	4.99815	0.610432
P26440_IVD	2.75897	2.92882	2.49943	2.50062	2.52021	2.63331	2.21002	2.54192	2.50063	2.38752	2.53461	2.34717	0.260459
P26447_S100A4	0.803721	1.83975	1.26983	-0.397506	0.616924	3.67098	0.865303	-0.83065	1.40863	2.64571	1.97698	0.1209	0.756114
P26572_MGAT1	-0.816624	-1.1167	-0.577297	-0.302675	-0.157353	-1.13815	-0.0378496	-0.249149	-0.88463	-1.10103	0.00260678	-0.235827	0.653925
P26583_HMGB2	3.55159	3.5073	3.90976	4.04097	3.60315	2.92222	3.96825	3.99824	3.41004	3.35476	3.54595	4.17046	0.869139
P26599_PTBP1	2.75292	2.88803	3.29089	2.88162	2.98421	2.65374	3.23888	2.74697	2.83779	3.08717	3.39082	3.09586	0.56624
P26639_TARS1	2.08661	2.22474	2.50884	2.65547	2.24508	2.24788	2.66712	2.76171	2.03114	2.29767	2.25964	2.66915	0.715462
P26640_VARS1	1.08812	1.42706	1.97304	1.78235	1.43655	1.25064	2.07074	1.88527	1.28415	1.61928	2.01383	1.92854	0.86496
P26641_EEF1G	3.24737	3.29904	3.7882	3.72764	3.51153	3.18784	3.92609	3.82613	3.40161	3.86471	4.02808	3.82865	0.502142
P26885_FKBP2	2.22623	2.34964	2.4401	2.38563	2.21706	2.70055	2.57908	2.54702	2.11208	2.28509	2.24934	2.43842	0.219658
P26927_MST1	-1.52669	-0.781384	-0.905398	-1.63337	-1.49244	-0.906185	-0.898331	-1.92364	-2.19763	-0.0322456	-1.07671	-1.67183	0.978191
P27105_STOM	3.46715	3.56874	3.04285	4.0365	3.20794	3.05458	3.28425	4.16428	3.19737	4.62235	3.86484	3.91287	0.39446
P27144_AK4	0.829648	0.96842	0.00955638	0.956592	0.455104	1.17107	0.312389	0.61704	0.568887	-1.07608	-1.7716	0.704374	0.106507
P27169_PON1	0.359108	1.42892	0.859724	-0.759152	0.735268	1.22574	0.756092	-0.84766	0.207615	2.96041	1.48155	-0.469512	0.689049
P27216_ANXA13	1.8083	0.978066	0.816254	0.549527	1.26502	2.16379	0.5262	0.527693	1.2098	0.124491	0.250953	0.268114	0.2757
P27338_MAOB	0.524377	1.7868	1.211	0.892325	1.16479	1.65306	1.91077	0.650783	1.7777	2.18104	1.89056	1.96082	0.0565122
P27348_YWHAQ	2.76494	2.80724	2.30198	2.87454	2.51757	3.06368	2.33407	2.31139	2.9864	2.05333	2.26257	2.65714	0.74022
P27361_MAPK3	2.14442	1.94792	1.72573	1.91493	2.24654	1.90682	2.02407	1.84849	1.8664	1.24195	1.52661	1.9664	0.169344
P27448_MARK3	-0.298638	-0.569211	-0.758195	-0.280681	-0.0807235	-0.663911	-0.365156	-0.319858	-0.54666	-0.321578	-0.53024	-0.538595	0.69351
P27449_ATP6V0C	-0.925	-1.19484	-0.888405	-0.746784	-1.3683	-1.1353	-0.795604	-0.766287	-1.4666	-3.15673	-0.927789	-0.58003	0.411208
P27487_DPP4	0.0711537	0.384496	0.785642	0.241005	0.61139	0.241325	0.790377	0.0638085	0.180226	1.24554	0.566302	0.270408	0.772703
P27635_RPL10	2.98258	3.33704	3.64811	3.45897	3.21777	3.30681	3.83477	3.35331	3.00521	3.55907	3.72413	3.4873	0.914469
P27694_RPA1	0.328232	0.167699	0.505458	0.822067	0.520361	0.221841	0.757459	0.761953	0.543091	0.764932	0.89139	1.05659	0.208591
P27695_APEX1	4.40269	4.47624	4.67749	4.89687	4.51726	4.36001	4.60317	4.70158	4.51555	4.69329	4.52379	5.154	0.63247
P27701_CD82	-0.715758	-0.857548	-0.409308	0.0516215	-0.568829	-0.782909	-0.196304	-0.263179	-0.593542	0.483499	0.346355	0.00840431	0.137845
P27708_CAD	0.779237	1.1734	1.61955	1.41543	1.13643	1.09739	1.6933	1.46181	0.848823	1.49989	1.87429	1.59586	0.742521
P27797_CALR	4.96029	5.57165	5.81853	5.59747	5.42174	5.55797	6.01156	5.64848	5.26934	6.09131	5.80848	5.89137	0.528864
P27816_MAP4	2.9176	2.80892	2.79472	3.40891	2.86278	2.78428	2.84864	3.4206	3.15848	2.4344	2.21801	3.20297	0.639804
P27824_CANX	3.86919	4.33151	4.54945	4.63867	4.18712	4.35965	4.79557	4.71021	4.04516	4.87176	4.78777	4.7994	0.553857
P27930_IL1R2	-0.984679	0.381199	0.0798025	-0.98017	-0.500953	0.126154	-0.167078	-1.05098	0.335133	-0.226679	-0.697036	-0.880344	0.997052
P27986_PIK3R1	-1.52339	-1.69029	-1.55788	-1.61865	-1.91009	-2.22676	-1.44822	-1.43746	-1.48864	-1.77723	-1.88342	-1.23925	0.701299
P27987_ITPKB	-2.01826	-2.15736	-2.72668	-1.58516	-2.49128	-2.22545	-2.78551	-1.78634	-2.05323	-2.55825	-2.59767	-2.12342	0.719119
P28062_PSMB8	2.01485	2.02572	2.26738	1.876	2.22628	1.97419	2.34708	1.8681	1.91473	2.32915	2.59646	2.04194	0.64302
P28065_PSMB9	1.83955	1.96019	2.3943	1.68855	2.05605	1.801	2.30293	1.88059	1.66156	2.1175	2.40354	1.80522	0.983414
P28066_PSMA5	2.8925	3.02126	3.1355	3.00684	2.9291	2.99263	3.09796	2.93886	2.88557	2.86204	3.23129	3.10501	0.96128
P28070_PSMB4	1.12753	1.04574	0.867453	0.871644	1.14455	0.728786	0.49645	0.928616	0.854084	0.840337	1.36092	0.772865	0.677236
P28072_PSMB6	3.08225	3.22192	2.98974	3.36869	3.18229	2.99142	3.39794	3.13604	3.35179	3.56079	3.79815	3.33373	0.072066
P28074_PSMB5	0.863154	0.716087	0.35517	1.41451	0.668439	0.720116	0.754908	1.51084	1.14821	1.14713	1.25183	1.19968	0.375438
P28161_GSTM2	0.386217	0.867565	-0.382209	-0.310818	0.261526	1.72505	-0.570701	-0.65212	0.734961	-1.08827	-1.88216	-0.0725044	0.441468
P28288_ABCD3	0.240752	0.987739	1.35478	0.214061	0.735044	0.830401	1.41095	0.445457	0.213818	0.927258	0.978896	0.626981	0.843282
P28289_TMOD1	0.188025	-0.123674	-0.939494	0.497981	-0.189178	-0.02633	-0.667034	0.447587	0.317554	-0.199844	-1.25527	0.325381	0.962459
P28290_ITPRID2	-2.29907	-1.46897	-1.6447	-2.41153	-2.05915	-1.5793	-1.19677	-2.28832	-3.14165	-1.80074	-1.5631	-1.58074	0.829989
P28300_LOX	-1.12841	-0.904246	-1.16919	-1.12091	-1.63663	-1.29464	-1.37866	-0.730551	-0.865364	-1.48526	-1.52416	-1.65337	0.442239
P28331_NDUFS1	3.52497	3.56179	3.26354	3.52312	3.5679	3.28989	3.04828	3.50422	3.32847	3.26888	3.26221	3.39124	0.522737
P28332_ADH6	-2.15393	-3.01355	-2.71168	-2.43716	-3.59587	-2.95373	-3.75511	-2.08705	-2.4601	-3.24555	-2.28888	-2.45152	0.338383
P28340_POLD1	-1.51721	-1.33672	-0.461239	-1.64753	-0.738241	-1.45449	-0.517894	-1.06057	-1.05506	-1.10626	0.0910278	-1.10498	0.472088
P28482_MAPK1	2.96529	2.6414	2.5392	3.15966	2.91302	2.70464	2.5317	3.14099	2.87575	1.95656	2.25989	2.94846	0.405737
P28676_GCA	0.609751	0.0221741	0.249365	0.51333	0.133336	0.612835	0.397891	0.197367	0.264324	0.236064	0.600056	0.537333	0.907932
P28799_GRN	-0.386775	-0.527849	-0.0772173	-0.0941801	-0.156049	-0.77591	0.264326	-0.655648	-0.639396	-0.297425	-0.146755	0.255506	0.901951
P28827_PTPRM	-3.66999	-4.10931	-3.88819	-2.99414	-3.01371	-4.09932	-3.49709	-2.58542	-3.43112	-5.58631	-2.30732	-2.98693	0.832798
P28838_LAP3	3.19514	3.25796	3.60464	3.68865	3.39537	3.28608	3.41795	3.53677	3.13906	3.21754	3.3895	3.7435	0.934951
P28906_CD34	-0.6101	0.147856	-0.950725	-0.104914	0.363534	-0.192405	-0.0181379	-0.176124	0.313632	0.652841	-0.141578	0.0667388	0.123346
P28907_CD38	-0.0142023	1.05017	1.42648	-0.250052	0.00931235	0.875204	1.17165	0.318191	0.65936	1.20333	1.19131	0.797871	0.546183
P29083_GTF2E1	-2.15208	-3.13763	-2.23257	-1.78984	-1.08704	-2.22823	-1.89325	-2.06794	-2.3763	-1.47561	-1.84705	-1.14949	0.246251
P29084_GTF2E2	-4.12597	-3.45326	-2.93705	-2.64645	-3.20827	-3.23182	-2.57648	-3.35139	-4.61489	-3.08603	-3.19158	-3.08604	0.638465
P29120_PCSK1	-2.05733	-2.8343	-2.22784	-2.5194	-1.01371	-2.3666	-1.78509	-2.78228	-1.05389	-0.98134	-1.4713	-2.0964	0.069339
P29144_TPP2	1.05966	1.63792	1.81853	1.42135	1.30759	1.37274	1.98003	1.45765	1.33435	1.80827	2.05961	1.58052	0.647663
P29218_IMPA1	2.45663	1.96434	1.666	1.74817	2.51479	1.70591	1.86013	1.90655	2.23529	1.31882	1.48448	1.84953	0.562733
P29323_EPHB2	0.216077	0.476085	0.768109	0.11533	0.07005	0.42988	0.575917	0.110771	0.283149	0.398612	0.944512	0.228192	0.752593
P29350_PTPN6	0.626274	1.55717	1.83926	1.16795	0.812004	1.2216	1.68192	0.814336	0.433134	1.82803	1.8975	1.6248	0.722631
P29353_SHC1	-0.491465	-0.222094	-0.184785	-0.326845	-0.512433	-0.724571	-0.0814782	-0.25272	-0.420493	-0.321222	-0.0304084	-0.327131	0.769541
P29372_MPG	-1.6185	-1.78685	-0.997194	-1.22083	-1.52617	-1.70231	-1.03696	-1.64829	-1.56343	-1.14847	-0.851583	-0.9546	0.34445
P29373_CRABP2	-0.837321	-1.95663	-2.40738	-0.218798	0.458977	-1.21839	-1.91549	-0.0620524	-0.409616	-2.03294	-4.6637	-0.271787	0.488948
P29401_TKT	4.39811	4.45074	4.83674	4.56812	4.59572	4.53892	4.85444	4.55524	4.33119	4.37276	4.70793	4.62898	0.704989
P29466_CASP1	2.10888	2.30666	2.83561	2.37743	2.55068	2.2975	2.58941	2.4445	1.95132	2.46881	2.72549	2.77633	0.937361
P29475_NOS1	-2.50798	-1.97024	-2.46137	-2.48782	-3.04603	-3.17176	-1.82955	-2.03664	-3.83979	-3.05834	-4.93625	-2.21521	0.100745
P29536_LMOD1	3.14811	3.06694	2.22049	4.05284	2.91239	2.96942	2.72159	4.33756	3.14727	2.36173	1.35692	3.85424	0.612663
P29590_PML	1.94703	1.98217	2.02281	2.10373	2.09487	1.94388	1.92507	1.94343	1.97874	2.386	2.11279	2.4469	0.132424
P29597_TYK2	0.121057	0.0233282	0.257637	0.453897	0.375635	0.273327	0.187835	0.283366	0.222006	0.343918	-0.0203012	0.609158	0.875161
P29622_SERPINA4	0.7294	0.268211	-0.0340849	-0.156961	0.888259	0.220191	0.0138129	-0.266497	0.552121	1.29727	0.114076	0.0156814	0.645628
P29692_EEF1D	3.5638	3.86004	4.07319	3.81176	3.73875	3.80859	4.19468	3.83576	3.66478	3.324	3.66555	3.87759	0.317611
P29728_OAS2	-1.91574	-2.26809	-1.49299	-0.776602	-2.14968	-2.80645	-1.85413	-0.386537	-3.5316	-1.42892	-1.38523	0.084899	0.94493
P29762_CRABP1	-0.685469	-1.83052	-3.67647	-0.751982	-1.92961	-2.31036	-2.92311	-0.314438	-1.95806	-0.988741	-2.33174	-1.51871	0.969587
P29966_MARCKS	3.73494	4.49364	4.54337	3.96564	4.07662	4.26327	4.53871	3.85112	3.99263	4.64046	4.63505	4.26302	0.661472
P29972_AQP1	1.04866	1.83121	1.03242	1.92083	0.861975	1.65351	0.337318	1.91774	1.26289	3.39372	1.68666	1.94736	0.228035
P29992_GNA11	2.18169	2.4912	2.22029	2.1698	2.16501	2.43669	2.03588	2.20177	1.98987	2.16401	1.53004	2.04825	0.141575
P30038_ALDH4A1	1.06484	0.990302	1.10044	1.67348	1.34715	0.237074	1.10409	1.44899	1.2817	1.21703	1.04966	1.40964	0.727865
P30039_PBLD	1.71013	0.56917	-0.00912256	-0.271964	1.32628	-0.0188216	-0.114507	-0.182808	0.491662	-0.00243693	-0.591303	-0.84633	0.355838
P30040_ERP29	1.94196	1.12313	0.907992	1.62773	2.10502	2.11286	1.12055	1.48008	2.10872	-0.460509	0.653816	1.57411	0.380223
P30041_PRDX6	5.85952	6.31443	6.00964	5.61943	5.82423	6.1058	6.17087	5.50706	5.69532	5.84176	5.29528	5.61024	0.253141
P30043_BLVRB	5.54463	5.16405	4.52615	4.67341	5.21111	4.64424	4.58262	4.57376	5.62009	6.69227	6.00484	5.04559	0.0253384
P30044_PRDX5	3.50748	3.82926	3.4139	2.82918	3.14996	4.34247	2.81259	2.71397	2.90653	2.73371	3.09008	2.58915	0.289581
P30046_DDT	4.28837	4.17833	4.16412	3.96177	4.24937	4.1766	4.1917	3.9064	4.20493	4.10022	3.99973	3.78582	0.617478
P30047_GCHFR	-1.78006	-1.93169	-1.7961	-2.32672	-2.01396	-1.68287	-1.6472	-2.17524	-2.23237	-2.55012	-1.95859	-3.26929	0.0894595
P30048_PRDX3	4.55125	4.5143	4.3885	4.71838	4.39874	4.41503	4.33658	4.59102	4.22654	4.17402	4.41438	4.44701	0.190308
P30049_ATP5F1D	2.88881	2.59998	2.54518	2.47779	2.92458	2.64219	2.48584	2.36519	2.90982	2.77078	2.69834	2.37194	0.887336
P30050_RPL12	3.26272	4.00328	4.40632	3.84625	3.60703	4.01912	4.39623	3.86811	3.43374	4.13432	4.49304	3.92678	0.919568
P30084_ECHS1	1.47651	1.75546	1.25124	0.707963	1.24553	2.18483	0.850643	0.973137	1.10408	0.985654	1.22503	0.554045	0.509576
P30085_CMPK1	3.71343	3.84963	3.85567	3.23766	3.96697	3.94857	3.43833	3.38999	3.4904	3.03973	3.06318	3.14521	0.0573154
P30086_PEBP1	5.077	5.24469	5.12846	5.07401	5.05864	5.36549	5.50493	5.12052	5.16002	5.16599	4.68447	5.19383	0.422885
P30101_PDIA3	5.51747	5.62158	5.94684	5.78233	5.93223	5.65908	6.1826	5.87534	5.60657	5.48811	6.03647	5.982	0.556143
P30153_PPP2R1A	1.09474	1.26594	0.749138	0.581382	0.78486	1.43673	0.550222	0.659771	1.17624	0.855591	1.13478	0.719191	0.892321
P30203_CD6	-4.85614	-4.74366	-4.50454	-4.90836	-4.84388	-7.17962	-5.36748	-4.36483	-5.00376	-4.41508	-5.87851	-3.81384	0.439246
P30273_FCER1G	-1.29503	-1.88106	-1.24992	-1.4195	-1.9297	-2.27398	-2.52177	-2.12995	-1.45088	-1.23108	-2.14322	-2.48275	0.0676119
P30405_PPIF	2.03517	1.32224	2.0924	1.7883	1.86844	0.956966	2.04822	1.85684	1.66991	1.24328	2.12216	1.74436	0.892655
P30408_TM4SF1	-3.89204	-6.00395	-4.97853	-2.89868	-3.27217	-4.96281	-5.65734	-2.94551	-3.38057	-3.43117	-2.81716	-2.17417	0.138241
P30419_NMT1	1.10721	1.6888	1.86571	2.01007	1.48894	1.58495	2.06694	2.00575	1.348	1.8373	2.17515	2.0536	0.773252
P30511_HLA-F	-1.4252	-1.35518	-0.0172274	-1.25165	-0.627962	-1.38506	-0.43127	-1.79608	-1.66657	-0.920753	-0.708234	-1.68325	0.844286
P30519_HMOX2	-0.774601	-0.302509	-0.688298	-1.35803	-0.552926	0.554725	-0.941496	-1.4573	-0.647241	-2.52291	-1.37031	-1.17043	0.237326
P30520_ADSS2	1.05926	1.34333	1.48467	1.26931	1.15138	1.06413	1.51898	1.19663	1.02734	1.26862	1.38345	1.26543	0.913956
P30530_AXL	-1.50237	-1.37471	-2.25403	-0.659811	-1.8009	-1.26008	-1.38249	-0.397305	-1.23045	-1.03218	-1.30376	-0.976779	0.673553
P30533_LRPAP1	1.13866	1.15416	1.33628	1.34215	1.45219	1.17942	1.57283	1.48774	1.48484	1.65789	1.58734	1.7833	0.0293591
P30536_TSPO	2.82875	2.40906	2.55927	2.45617	2.95183	2.40846	2.43807	2.62941	2.71198	2.55799	2.44337	2.41871	0.899578
P30566_ADSL	0.680522	0.527716	-0.5442	0.431691	0.304322	0.670766	-0.133193	0.28663	0.723349	0.40881	-0.213629	0.331585	0.991537
P30613_PKLR	-0.94682	-1.72734	-1.70913	-2.15225	-0.78646	-1.23968	-1.07422	-1.44412	-1.04759	-0.10695	-0.722217	-2.00078	0.243789
P30622_CLIP1	4.49608	4.73645	4.45095	4.98273	4.262	4.75941	4.56668	4.71887	4.46322	3.88373	3.83752	4.72272	0.18196
P30626_SRI	4.42404	3.88003	3.71903	3.45826	4.21747	3.7733	3.52209	3.5592	3.6355	2.85938	2.81868	3.37994	0.0531085
P30740_SERPINB1	2.61312	3.03587	3.28691	2.64932	2.81722	3.1627	3.32976	2.71711	2.3362	3.1605	3.36813	2.6269	0.87097
P30825_SLC7A1	-2.01664	-1.90517	-1.28543	-1.95214	-3.05634	-1.80946	-0.756387	-1.68125	-2.65892	-1.15309	-0.809618	-1.23812	0.739871
P30837_ALDH1B1	3.17441	1.74107	2.57894	3.0462	2.60433	1.66326	2.72167	3.12876	2.52179	1.64994	2.83326	2.70929	0.885022
P30876_POLR2B	1.46108	1.53093	1.86034	1.82891	1.63206	1.4474	1.89128	1.6946	1.38661	1.7567	2.06781	1.9455	0.754625
P31040_SDHA	4.21365	4.14976	3.98211	4.06378	4.22381	3.93821	3.91872	4.29497	3.89038	4.31091	4.06906	4.0297	0.980104
P31146_CORO1A	2.72791	3.73788	4.33802	3.41744	2.88748	3.41728	3.90854	2.99678	2.57996	4.02164	4.13235	4.23876	0.62262
P31150_GDI1	2.4709	2.32507	1.77461	2.62003	2.34538	2.16279	1.85832	2.65325	2.42184	1.77266	1.5715	2.78878	0.870167
P31153_MAT2A	1.66258	2.09758	2.36651	2.26771	1.87718	2.14119	2.48879	2.25487	1.82463	1.95275	2.39633	2.3647	0.913577
P31321_PRKAR1B	1.22563	1.61973	1.36262	2.17289	1.41919	1.27208	1.50216	2.19367	1.62529	1.39464	1.16756	2.31185	0.994509
P31323_PRKAR2B	1.22042	1.47952	1.41233	1.92682	1.14467	1.44947	1.70394	1.88153	1.40622	1.99068	1.65202	1.85005	0.592221
P31350_RRM2	-2.58065	-1.89808	-2.09572	-2.95486	-2.43019	-2.57101	-1.70019	-2.99836	-2.7057	-2.11879	-2.59188	-3.43642	0.624997
P31431_SDC4	-0.776717	-0.156376	-0.554801	-0.76611	-0.651842	-0.358758	-0.285495	-0.816104	-0.75511	0.0766249	-0.531453	-0.792394	0.965855
P31483_TIA1	-2.45382	-2.34979	-1.79012	-1.63342	-1.94614	-2.36334	-1.51944	-1.90031	-2.91206	-1.40302	-1.55284	-1.95433	0.931582
P31689_DNAJA1	0.808691	1.18387	1.40902	1.49404	1.17415	1.06545	1.65343	1.54345	0.944728	1.5056	1.75544	1.52946	0.668775
P31749_AKT1	-0.612873	-1.24299	-1.16382	-0.259441	-0.832501	-1.07701	-0.831971	-0.356001	-0.687598	-1.45684	-1.11424	-0.331306	0.921368
P31751_AKT2	-3.04837	-3.12433	-3.40611	-2.74937	-3.20571	-3.50988	-3.07178	-2.46977	-3.11273	-3.91975	-3.52012	-2.66458	0.691569
P31930_UQCRC1	4.1659	3.44465	3.30685	3.96579	4.07623	3.5034	3.41041	3.90124	3.94302	2.84321	3.38289	3.82987	0.698537
P31937_HIBADH	1.81211	1.51643	1.15642	1.84011	1.67695	1.32411	1.33488	1.86134	1.70922	1.15083	1.27095	1.68069	0.833184
P31939_ATIC	2.46715	2.51711	2.45872	2.43304	2.50485	2.81803	2.67368	2.42048	2.48702	2.32035	3.04063	2.54542	0.66774
P31942_HNRNPH3	2.07677	1.88011	2.00517	2.34582	2.20512	1.58287	2.30212	2.44143	2.19802	2.37941	2.53627	2.4741	0.269132
P31943_HNRNPH1	3.76664	4.02371	4.30465	4.12833	3.87366	3.67845	4.29321	3.9911	3.93556	4.32683	4.43573	4.31089	0.300255
P31946_YWHAB	5.74554	5.92473	5.47998	5.23433	5.3445	7.02149	5.1011	5.09643	5.81526	4.63438	4.90773	5.19328	0.46107
P31947_SFN	-1.34343	-0.784618	-1.3378	-2.94431	-1.72429	1.06459	-2.03643	-2.50231	-2.12659	-2.00676	-1.6134	-2.63761	0.557051
P31948_STIP1	3.82369	3.96887	3.96746	4.07324	3.90072	4.02426	4.03021	4.04608	3.93206	4.01153	3.95723	3.99858	0.882105
P31949_S100A11	2.80352	2.37045	1.92177	2.36821	2.50468	3.39905	2.09008	2.282	2.39855	2.37402	2.28835	2.44836	0.732388
P32004_L1CAM	2.44042	3.66894	3.02436	3.03385	2.38213	2.83949	3.48546	2.83224	2.16856	2.6365	2.44196	2.49932	0.137692
P32119_PRDX2	6.44545	6.45934	5.69253	6.02358	6.15406	5.9636	5.86824	5.95404	6.6865	7.80674	7.11566	6.30859	0.0171771
P32121_ARRB2	-3.57493	-3.81105	-3.24448	-3.32166	-3.87617	-4.31045	-2.70172	-2.81332	-3.97274	-2.66698	-3.17126	-4.87341	0.878744
P32189_GK	-1.41641	-1.26551	-1.39293	-1.86148	-1.48117	-1.62121	-2.03457	-2.14564	-1.9686	-2.35697	-1.93647	-1.6344	0.11431
P32321_DCTD	-0.574208	-0.754076	-0.787787	-0.79747	-0.899583	-0.606167	-0.946105	-0.761927	-0.884094	-1.23539	-0.680502	-0.642429	0.705517
P32322_PYCR1	-1.12565	-0.868253	-0.127193	-1.48664	-1.97405	-0.0891862	-1.61654	-4.37985	-0.816584	-1.17383	-1.26474	-1.13168	0.284555
P32418_SLC8A1	-3.16162	-3.12105	-4.45679	-1.56148	-3.08226	-3.27156	-2.8227	-1.4883	-3.2869	-3.71185	-3.85528	-1.85448	0.715794
P32455_GBP1	1.75228	0.425893	1.40876	2.15146	1.80243	0.383358	1.48239	1.90398	1.36962	0.0143826	0.49591	1.89142	0.584252
P32456_GBP2	1.34053	1.15605	0.954356	1.78899	1.36807	1.48926	1.00868	1.65683	1.05239	-0.0713968	-0.309811	1.52412	0.102522
P32519_ELF1	-0.672755	-2.18143	-1.70931	-3.12582	-1.32465	-1.58104	-2.53446	-3.36554	-2.11277	-2.88046	-2.04264	-2.29577	0.757752
P32856_STX2	-4.44916	-3.88917	-4.35898	-3.304	-3.97118	-4.64634	-4.38834	-3.3578	-3.66276	-4.11955	-4.9586	-3.34168	0.974248
P32929_CTH	-0.969507	-1.30187	-2.03617	-0.945061	-0.987752	-1.13708	-0.866579	-0.887705	-1.32297	-3.11534	-1.74288	-1.03063	0.176249
P32942_ICAM3	0.33044	0.913129	0.0995438	-0.408519	0.0461542	1.03867	0.454537	-0.707341	0.182433	1.54928	0.53585	0.10632	0.638154
P32969_RPL9	3.07196	3.51312	3.86463	3.38708	3.43164	3.44169	4.05844	3.53525	3.14876	3.41553	3.93664	3.72337	0.807659
P33121_ACSL1	-0.124693	0.65903	0.753321	0.766715	0.314038	0.456465	1.45282	0.852276	0.0465072	0.473682	0.502916	0.756979	0.540845
P33151_CDH5	0.166011	-0.564831	-0.725674	0.344694	0.350082	-0.560461	-0.53214	0.00121156	0.318081	0.42342	-0.187403	0.357297	0.319279
P33176_KIF5B	2.26882	2.4485	2.46012	2.64709	2.39445	2.22789	2.63719	2.68234	2.16897	2.2366	2.2496	2.54663	0.440036
P33240_CSTF2	-0.697204	-0.546972	-0.120073	-0.268334	-0.847044	-0.911873	-0.0891165	-0.279121	-0.423522	-0.171639	0.0577107	-0.0765016	0.272491
P33241_LSP1	-0.850608	0.462557	0.699327	-0.260153	-0.569439	0.145971	0.386639	-0.645978	-0.378096	0.42166	0.495117	0.559773	0.535228
P33316_DUT	-1.08902	-0.634798	-0.307752	-0.230559	-1.2357	-1.00746	-0.258826	-0.601459	-1.15195	-1.08981	-0.245519	-0.267965	0.802219
P33527_ABCC1	-0.949686	-1.25112	-1.1039	-0.746104	-0.884098	-1.77021	-1.04653	-0.450168	-1.25232	-1.12302	-1.41534	-0.689347	0.923039
P33897_ABCD1	-3.77667	-3.61674	-3.7211	-2.65846	-3.32582	-3.31221	-3.19177	-3.16714	-3.90368	-3.4478	-3.70242	-3.43347	0.348325
P33908_MAN1A1	0.155812	0.287799	0.688846	-0.0313572	0.186218	0.0162245	0.530991	-0.0520909	-0.513838	0.344721	-0.0977121	-0.0927064	0.295481
P33991_MCM4	-1.25723	-0.39621	0.525761	-0.363208	-1.5668	-0.173351	0.398931	-0.673887	-0.993948	-0.425619	0.819467	-0.252426	0.858235
P33992_MCM5	-0.416095	0.593538	1.88668	0.838725	-0.225801	0.459751	1.78766	0.888161	-0.237241	0.811141	2.17255	1.19351	0.891992
P33993_MCM7	-1.90058	-0.699526	0.396948	-0.711776	-1.85351	-0.717055	0.249261	-0.840989	-1.75787	-0.896941	0.501777	-0.462212	0.975299
P34059_GALNS	1.64245	1.44202	1.13485	1.299	1.77834	1.62913	1.12775	1.38766	1.50123	1.63761	1.35807	1.31636	0.84259
P34096_RNASE4	-1.11921	-1.87047	-1.84246	-1.87125	-0.62559	-2.37432	-1.37425	-1.73609	-1.25749	-1.59061	-1.73393	-2.13409	0.892953
P34741_SDC2	-0.608146	-1.16008	-0.943057	0.0921477	-0.581611	-0.832726	-0.706341	0.298127	-0.467102	0.170884	-0.640073	-0.479488	0.672743
P34896_SHMT1	-0.26347	0.639546	0.795653	-0.029529	0.17612	0.646777	1.01312	-0.150442	-0.132711	0.697938	0.917044	0.343243	0.875515
P34897_SHMT2	1.21545	1.69951	2.5008	1.67534	1.54796	1.62377	2.63271	1.34711	1.48639	1.90994	2.70798	1.86482	0.812285
P34910_EVI2B	-3.23717	-4.20704	-3.82062	-4.18863	-4.0494	-3.57956	-5.65353	-3.9249	-3.53177	-3.64804	-4.72881	-5.36245	0.630447
P34913_EPHX2	1.3859	1.44884	0.911707	0.59409	1.44856	1.39617	0.917558	0.425302	1.06118	0.0329196	0.108728	0.435844	0.0973649
P34932_HSPA4	1.95891	2.16982	2.2992	2.39358	2.14486	2.02641	2.43481	2.37834	1.99856	2.37153	2.40725	2.48061	0.79772
P34949_MPI	0.0869187	0.118455	-0.248013	0.0643221	0.11829	-0.0274474	-0.239192	-0.217682	-0.0876328	-0.733199	-0.916716	-0.264877	0.0619789
P35030_PRSS3	-0.892463	-0.3842	-1.14173	-0.0796187	-0.465308	-0.644886	-0.198215	-0.493791	-0.843094	-1.83168	-1.86922	0.0911446	0.298891
P35052_GPC1	-1.19369	-1.58927	-2.3996	-0.140141	-1.00691	-1.71546	-1.24242	0.112573	-1.07866	-1.65411	-2.63045	-0.417419	0.704648
P35080_PFN2	1.83772	1.9315	1.6319	2.1046	1.66741	1.67879	1.69168	2.09625	1.87659	1.80382	1.49414	2.0497	0.85386
P35221_CTNNA1	2.78644	3.12622	3.09663	2.42868	2.96512	3.10018	2.95542	2.66865	2.77825	1.80198	2.17213	2.47625	0.0469787
P35222_CTNNB1	3.24487	3.33222	3.19327	2.92309	3.28559	3.44554	3.08053	3.01369	2.99151	2.42027	2.99117	2.8102	0.0701766
P35232_PHB1	2.6406	2.45972	1.76596	1.7654	2.32838	3.47776	1.32115	1.88295	2.46719	1.85753	2.40327	1.64716	0.935671
P35237_SERPINB6	2.96461	2.93367	2.88058	3.10617	3.00498	3.06821	3.02145	3.01533	2.86579	2.59592	2.58486	2.98231	0.0900322
P35241_RDX	4.66136	4.56374	4.50436	5.13639	4.67046	4.32043	4.64519	5.13687	4.535	4.50547	4.198	5.04365	0.81315
P35244_RPA3	-0.0887364	-0.46246	-0.277541	-0.630072	-0.613241	0.118978	-1.56904	-1.68622	-0.364931	-0.08263	-0.461358	-1.02049	0.325298
P35249_RFC4	-1.84868	-1.11312	-0.812065	-1.58274	-1.71649	-1.50015	-1.06523	-1.79826	-1.66468	-1.7284	-0.814615	-1.58791	0.828716
P35250_RFC2	-1.62656	-1.21375	-1.05804	-1.09044	-1.13395	-0.991676	-1.28991	-1.08788	-1.13093	-0.994684	-0.653028	-1.06718	0.265047
P35251_RFC1	-3.85724	-2.9479	-2.20466	-2.46205	-2.79129	-4.72054	-2.0442	-2.98393	-2.73527	-1.7371	-1.84534	-2.41532	0.24223
P35268_RPL22	3.46038	4.26874	4.58409	4.31884	3.83824	3.93033	4.70307	4.42437	3.64775	4.70242	5.12378	4.56456	0.594473
P35269_GTF2F1	0.00767298	-0.133639	0.436742	0.464075	0.0307918	-0.156899	0.631011	0.270229	-0.150808	0.312387	0.397353	0.451175	0.957812
P35270_SPR	-0.0183871	0.786118	-0.0778282	-0.679048	0.152174	1.04497	0.271433	-0.844549	-0.0270142	0.207987	0.300446	-1.13334	0.794408
P35443_THBS4	3.58405	1.61188	1.10627	4.17877	3.26488	0.924311	1.39555	4.10242	2.20837	1.11504	-0.385865	2.75316	0.426844
P35475_IDUA	-2.64828	-2.03887	-2.10359	-1.71305	-2.24728	-2.62397	-2.19264	-1.92718	-2.50982	-1.78142	-2.7902	-3.07774	0.400029
P35527_KRT9	-0.240432	-1.29295	-1.9183	-1.02534	-1.89879	-1.96022	-1.61541	0.161394	-1.4931	-0.132672	1.92998	0.048991	0.137399
P35542_SAA4	1.99883	1.04498	1.16522	0.892567	2.1954	1.37257	0.604279	0.71959	1.83801	1.82901	1.28267	1.15283	0.706281
P35555_FBN1	3.12892	1.89315	1.53115	2.04663	3.87049	1.27061	2.69414	2.57502	4.50461	4.23024	3.59054	2.73185	0.0420187
P35556_FBN2	0.23099	-2.65737	-2.38197	-1.51358	-0.635624	-2.39379	-2.35713	-0.620586	1.09327	-2.2704	-2.42624	-1.58152	0.946062
P35558_PCK1	-1.92617	-0.412628	-0.115748	-2.30331	-1.10375	-0.254907	-0.523515	-2.01228	-1.84692	-1.72226	-1.61603	-2.4867	0.223499
P35573_AGL	2.88182	2.82701	2.25236	3.00505	2.83402	2.53193	2.36579	3.14637	2.89126	2.87479	2.29787	2.88318	0.995489
P35579_MYH9	5.11775	5.42187	5.53448	5.20492	5.27541	5.31578	5.48146	5.14278	5.0084	5.17046	5.14854	5.32676	0.467513
P35580_MYH10	6.41739	4.83547	4.80034	6.5184	6.50748	4.72211	5.00464	6.50777	6.19437	4.01981	4.0125	6.49173	0.748233
P35606_COPB2	2.65689	2.95547	3.13711	3.19381	3.09454	3.13256	3.18015	3.33894	2.637	3.02314	3.08195	3.09325	0.333394
P35609_ACTN2	4.04752	3.78754	2.94346	4.42274	3.60643	3.83814	3.25902	4.41957	3.79895	1.43406	1.27045	4.31664	0.215893
P35610_SOAT1	-3.76306	-3.71163	-3.11202	-5.17339	-4.24152	-3.59912	-3.0162	-4.83274	-3.14321	-4.92439	-1.83645	-3.94957	0.730471
P35611_ADD1	2.47551	2.98491	2.81569	2.78402	2.89163	2.63078	3.03824	2.64723	3.05754	3.47054	3.17932	3.05092	0.0437569
P35612_ADD2	-1.80658	-1.00686	-2.06246	-2.04438	-1.86786	-1.74517	-1.79885	-2.45407	-1.39198	0.742228	-0.33347	-1.55536	0.0369832
P35613_BSG	3.89618	3.8366	3.54368	4.48884	3.64996	3.38705	3.62087	4.52313	3.47229	3.37819	3.00689	4.22137	0.45734
P35637_FUS	3.34956	3.35225	3.7626	3.70309	3.47279	3.00622	3.77338	3.68305	3.44512	3.6356	3.96514	3.76613	0.556429
P35658_NUP214	0.486539	0.423659	0.849519	0.806792	0.500289	0.272869	0.821859	0.664405	0.346582	0.804917	0.985882	0.925355	0.591327
P35659_DEK	1.82569	2.03696	2.42756	2.24815	1.96259	1.77696	2.34784	2.33489	1.87267	2.06268	2.37685	2.5226	0.884109
P35749_MYH11	8.9054	8.83633	8.16169	9.78246	8.57466	8.8387	8.64118	9.73208	8.83987	7.06414	6.43093	9.52054	0.257674
P35754_GLRX	1.48541	1.48377	1.44375	1.17529	1.70807	1.49649	1.58423	1.14551	1.25634	1.64423	1.38374	1.29453	0.817624
P35813_PPM1A	0.768322	0.765709	0.856151	0.983761	0.804509	0.0935788	0.919387	0.814831	0.483022	1.13965	0.63308	0.841833	0.687609
P35858_IGFALS	-0.694919	0.0758401	-0.195762	-2.01928	-0.424516	-0.285937	-0.0921524	-1.56884	-0.850626	0.640097	0.198159	-1.61087	0.876573
P35900_KRT20	7.29053	8.1126	7.94505	6.43108	7.6455	8.20883	8.06326	6.59127	6.46339	6.49454	6.1859	6.4753	0.0290739
P35908_KRT2	0.178279	-0.310954	-1.53857	-0.269131	-0.34901	-0.784893	-1.09553	0.406807	-0.55226	0.852397	2.25598	0.344286	0.102397
P35914_HMGCL	2.3604	1.91394	1.80272	1.56103	2.20137	1.97629	1.55369	1.80809	2.04923	0.881191	1.36924	1.72325	0.29416
P35998_PSMC2	2.72005	2.97557	3.3441	3.04528	2.80727	3.1826	3.20813	3.03744	2.79174	2.44053	2.65892	3.11737	0.250076
P36021_SLC16A2	-1.70517	-1.75018	-1.99302	-1.62151	-1.90723	-1.91985	-1.65402	-0.920092	-1.83016	-1.15646	-2.1993	-1.48082	0.83674
P36269_GGT5	-0.407269	-0.568617	-0.38935	-0.443975	-0.444585	-0.862053	-0.220604	-0.515755	-0.338507	0.429969	0.000153804	-0.166336	0.0501838
P36404_ARL2	-1.19183	-0.967156	-0.828977	-0.815216	-1.01408	-0.930942	-1.08496	-0.952538	-0.941026	-1.34231	-0.995889	-0.71644	0.941026
P36405_ARL3	-0.514417	-0.728277	-0.558668	-0.443416	-0.470152	-0.223921	-0.478671	-0.873947	-0.377803	-1.10545	-0.801856	-0.72958	0.425163
P36406_TRIM23	-1.39707	-0.331719	-1.72774	-1.67826	-0.704535	-0.773443	-1.39667	-0.0739399	-0.959269	0.25792	0.0378544	-0.0245972	0.0503149
P36507_MAP2K2	2.04749	2.06462	2.15394	2.10186	2.3137	2.06414	2.27624	2.25022	2.06301	1.79783	2.16454	2.18737	0.321786
P36542_ATP5F1C	3.48939	3.77378	3.38314	3.06097	3.32125	3.83163	3.02045	3.06224	3.13309	2.96286	3.20661	2.86552	0.231689
P36543_ATP6V1E1	-0.571191	-0.0152369	-0.0368811	-1.83096	-1.21136	0.899739	-0.537467	-0.348354	0.0914617	0.13342	0.000552195	-0.336736	0.502644
P36551_CPOX	0.000788713	-0.399072	-0.0532942	-0.847226	0.416526	-0.517083	-0.099769	-0.306915	0.110489	0.159016	0.592059	-0.295666	0.277251
P36575_ARR3	-2.24618	-1.9024	-2.12121	-2.30029	-2.02573	-1.99405	-1.77785	-1.44389	-3.22386	-3.00413	-2.68962	-1.44329	0.117208
P36578_RPL4	3.89524	4.19542	4.63938	4.49907	4.22645	4.03432	4.91994	4.62714	4.06833	4.51779	4.81367	4.66706	0.715004
P36639_NUDT1	-2.19316	-2.56439	-1.59631	-2.09973	-2.77352	-2.6684	-1.58147	-3.65346	-2.57212	-1.85432	-1.514	-2.01131	0.247766
P36776_LONP1	1.83279	2.00508	2.0352	2.21868	1.8905	1.66195	2.21893	2.21443	1.66877	2.13749	2.31093	2.1721	0.921578
P36871_PGM1	4.17459	4.11792	3.93828	4.15916	4.24837	4.0993	4.15405	4.01204	4.21467	3.74386	3.76144	4.11058	0.448944
P36873_PPP1CC	0.638589	0.348515	0.318945	0.283299	0.427817	0.710425	0.163025	-0.221584	0.919498	-0.194225	0.0107012	0.0997075	0.784383
P36915_GNL1	1.18751	0.819502	1.13886	1.67463	1.3079	0.765461	1.20594	1.69693	1.23513	1.50042	1.1077	1.62939	0.789038
P36952_SERPINB5	-1.30694	-1.03518	-1.34927	-1.21815	-2.05557	-0.962022	-0.659269	-0.932311	-1.48773	0.819902	-0.220412	-1.12636	0.278415
P36955_SERPINF1	2.31928	1.241	0.809565	2.15523	2.40631	1.23554	1.13635	2.12558	2.56437	1.84376	1.39515	2.21233	0.675522
P36957_DLST	3.72789	3.76071	3.50156	3.7857	3.69187	3.66938	3.57083	3.86093	3.59501	3.49672	3.31658	3.77346	0.440759
P36959_GMPR	1.54784	1.25895	0.479993	1.01422	0.774961	0.626183	0.767831	1.06999	1.24243	2.33917	1.65326	0.826613	0.135661
P36969_GPX4	-0.603741	-0.316741	-0.461442	-0.72704	-0.696927	0.0503333	-0.201128	-0.828728	-0.61872	0.273382	0.0631002	-0.600314	0.5301
P37059_HSD17B2	1.06233	1.25614	0.926195	0.521834	0.854019	1.01284	0.97402	0.946217	0.737782	1.1698	1.3016	0.749124	0.963893
P37108_SRP14	0.803182	1.24207	1.52249	0.965693	0.844161	1.14744	1.30881	0.993227	0.687743	0.792471	1.35476	1.08434	0.769415
P37198_NUP62	-2.21654	-2.35655	-1.90653	-2.10091	-2.02074	-2.37995	-1.90103	-2.22601	-2.09861	-2.00309	-2.20377	-1.64328	0.611719
P37235_HPCAL1	1.41042	1.31335	1.10261	0.771331	1.40914	1.06586	1.00279	0.811151	1.36638	0.992162	1.06654	0.505313	0.764793
P37268_FDFT1	-3.14811	-3.78657	-4.63267	-3.86428	-3.38713	-1.77941	-3.81555	-4.23436	-2.36217	-3.85039	-2.96014	-3.60495	0.448353
P37802_TAGLN2	4.28566	3.89718	3.96451	4.26109	4.11868	4.42125	3.78281	3.98041	4.04029	3.25604	3.43848	4.03064	0.167483
P37837_TALDO1	3.22	3.6846	3.47074	2.62718	3.00466	4.63163	3.19976	2.50023	3.16276	2.93993	3.29885	2.68584	0.748569
P37840_SNCA	1.8786	1.54144	0.215241	0.604086	0.968071	0.59618	0.372804	0.322487	1.69482	2.45243	1.69979	0.804315	0.0683658
P38117_ETFB	3.70327	4.05762	3.91029	3.476	3.59154	4.24413	3.69883	3.45641	3.37817	3.31416	3.60834	3.2601	0.134591
P38159_RBMX	2.93395	2.72346	3.24122	3.58652	3.07743	2.38416	3.20386	3.59314	2.88956	2.65417	3.19708	3.51199	0.976426
P38432_COIL	-2.50256	-2.84946	-3.58708	-2.80234	-2.85756	-2.86698	-2.24937	-2.55009	-2.40758	-2.9124	-2.8321	-2.72746	0.478659
P38484_IFNGR2	-3.84765	-3.21244	-3.65866	-4.72782	-3.56827	-3.18494	-3.22257	-5.35547	-4.63514	-2.47437	-2.84816	-3.81572	0.743701
P38571_LIPA	-1.3144	-0.530366	0.746269	-0.602141	-0.869915	-0.922957	0.913278	-1.31444	-1.52378	-0.596076	0.683627	-0.553363	0.98007
P38606_ATP6V1A	1.88625	2.25292	2.45823	2.10009	2.09375	1.94834	2.48264	2.07062	1.92037	2.2717	2.50407	2.14238	0.948931
P38646_HSPA9	3.93631	4.39124	4.72264	4.31394	4.15647	4.32551	4.81243	4.25926	3.9427	4.61166	4.88713	4.41589	0.8856
P38919_EIF4A3	2.08621	2.37447	2.81236	2.56696	2.22398	2.43926	2.65905	2.59827	1.96322	2.42602	2.63098	2.72092	0.979014
P39019_RPS19	3.66185	3.58517	3.82526	4.03062	3.80687	3.7517	3.98177	4.05047	3.81141	2.92441	3.76088	4.07032	0.573546
P39023_RPL3	4.03825	4.35837	4.76223	4.49076	4.24541	4.31848	4.82656	4.51925	3.98197	4.62921	4.94861	4.71444	0.817779
P39059_COL15A1	3.46735	2.82419	2.45067	4.22511	3.42983	2.5447	2.95255	4.30328	3.74864	2.99742	2.55449	4.13766	0.97359
P39060_COL18A1	4.72341	3.75267	3.65437	5.15345	4.68807	3.59698	4.00919	5.20106	4.29511	4.77754	4.38019	4.59661	0.894416
P39656_DDOST	3.87988	4.03414	4.38388	4.20884	4.21664	4.09899	4.46697	4.30078	4.12083	4.61116	4.86962	4.52162	0.126059
P39687_ANP32A	3.68436	3.87493	4.11605	4.02774	3.81467	3.72911	4.00958	3.96767	3.72405	4.0414	4.1867	4.1053	0.664937
P39748_FEN1	-0.990419	-0.37588	0.32499	-0.44672	-1.17616	-0.184994	0.137719	-0.325902	-0.718018	-0.963712	-0.327802	-0.39093	0.758218
P39880_CUX1	-1.42757	-0.703852	-1.1327	-1.26315	-1.19035	-0.886707	-1.22913	-1.49237	-1.14824	-0.940911	-1.13659	-1.29591	0.91822
P40121_CAPG	2.3664	2.60821	2.77939	1.85276	2.64584	2.68523	2.61521	1.75878	2.11518	2.89601	3.2252	1.93098	0.913329
P40123_CAP2	2.53051	1.95893	1.17453	3.56432	2.3411	1.7561	1.85152	3.5925	2.49889	1.52524	0.55847	3.19236	0.784185
P40199_CEACAM6	-1.47478	-1.70867	-2.19949	-1.86693	-2.14309	-1.74284	-1.23114	-1.8479	-1.79352	-0.535569	-2.63252	-1.85125	0.96216
P40222_TXLNA	-0.731744	-0.175609	0.158543	-0.0231951	-0.611855	-0.0752759	0.101735	-0.0841649	-0.479745	0.234349	0.351204	-0.0892728	0.720204
P40227_CCT6A	2.75337	3.36046	3.41928	3.08965	2.83896	3.10888	3.1248	3.04125	2.70782	2.97053	2.89458	3.07841	0.386131
P40261_NNMT	0.6222	0.247727	0.0874056	-0.0364013	0.519409	-0.0627999	-0.174998	-0.453456	0.283173	-0.430352	0.204782	-0.542256	0.428705
P40306_PSMB10	0.665512	0.709889	1.30856	0.439437	0.997918	0.671464	1.00939	0.0516635	0.458249	0.532117	1.20657	0.577698	0.930767
P40424_PBX1	-0.396175	-0.887343	-1.22408	-0.061793	-0.735482	-1.32582	-0.769312	-0.359885	-0.294054	-1.33707	-1.29573	-0.170549	0.901034
P40429_RPL13A	3.92095	4.3731	4.81754	4.4155	4.12012	4.33263	4.89892	4.58536	4.06983	4.8645	4.9278	4.59783	0.688019
P40616_ARL1	1.37538	0.77149	0.814612	1.45718	1.61119	1.43758	0.698591	1.62511	0.732082	1.14144	1.08994	1.50799	0.62842
P40692_MLH1	-2.35169	-3.6596	-3.26568	-3.31542	-3.09099	-4.00105	-3.39139	-3.34245	-2.4311	-3.22193	-2.84783	-2.85697	0.175266
P40763_STAT3	1.61027	1.66921	1.8495	1.96352	1.74164	1.64946	1.79327	2.02058	1.63073	1.74314	1.75339	2.12447	0.964146
P40818_USP8	-0.746697	-0.412676	-0.0985016	-0.144099	-0.381915	-0.653854	0.137222	0.0580489	-0.69257	-0.231237	-0.21489	-0.0797621	0.834225
P40855_PEX19	-1.88246	-1.87465	-2.46278	-1.99496	-2.59895	-1.28454	-2.49933	-1.7611	-1.31933	-4.56084	-4.04281	-2.42089	0.199115
P40879_SLC26A3	1.19652	2.55687	1.93448	-1.50619	1.17872	2.0211	2.00267	-0.981973	0.194798	1.56142	-0.597981	-0.820868	0.518359
P40925_MDH1	6.35947	6.24284	5.90324	6.49974	6.15928	5.97651	6.12081	6.45212	6.10858	5.03606	5.16328	6.43432	0.183911
P40926_MDH2	5.06859	4.80614	4.81161	4.88314	4.93834	4.4026	4.90693	4.81872	4.72297	4.60896	4.94906	4.76581	0.625167
P40938_RFC3	-3.29101	-4.19398	-3.5649	-4.08873	-3.62716	-3.17356	-3.71322	-3.34293	-3.14931	-4.76435	-3.72079	-3.01261	0.699777
P40939_HADHA	3.87371	3.87421	3.61301	3.87328	3.88394	3.6981	3.60475	3.92694	3.72306	3.5757	3.49895	3.73134	0.32714
P41091_EIF2S3	0.642788	1.02434	1.51586	1.20642	0.933313	1.04179	1.59451	1.11885	0.968124	1.20435	1.63416	1.28687	0.756571
P41208_CETN2	-0.341734	-0.878355	-0.792034	-1.24725	-0.5797	-1.05062	-1.6187	-1.72973	-0.352476	-3.71985	-1.44565	-2.95918	0.147786
P41214_EIF2D	-2.18959	-2.19488	-2.08536	-2.49813	-2.06354	-2.04373	-2.11022	-2.51777	-1.94704	-3.09676	-2.90315	-2.5226	0.202255
P41217_CD200	-1.65089	-2.05068	-3.10041	-2.06918	-2.08651	-2.91458	-2.60119	-1.99701	-1.83293	-1.71146	-3.75055	-1.19536	0.868259
P41218_MNDA	-0.967467	-0.589675	-0.160616	-0.608708	-1.04031	-0.45228	-0.427397	-0.811844	-1.94203	-0.395556	-0.128551	-0.920425	0.773089
P41219_PRPH	3.52177	4.18705	3.24031	3.76969	3.27703	3.33979	3.77026	3.45669	2.50124	2.09694	1.89404	2.56621	0.000367329
P41223_BUD31	-1.37049	-1.85544	-1.28352	-1.34226	-1.36974	-1.63125	-0.992196	-1.72875	-1.63171	-1.54279	-1.5421	-1.284	0.94146
P41226_UBA7	0.0899569	0.0716538	0.392484	0.0417833	0.3441	0.0932017	0.341903	-0.042589	0.025565	-0.00828642	0.277956	-0.0526362	0.682649
P41227_NAA10	-1.77569	-1.06054	-0.818654	-0.860449	-1.57542	-1.24609	-0.577954	-1.25516	-1.61286	-0.839934	-0.534313	-0.961585	0.838958
P41236_PPP1R2	0.167161	-0.11102	-0.108313	0.349111	-0.140482	-0.0258398	-0.155015	0.209568	0.281589	-1.43425	-0.951108	-0.0258863	0.203949
P41240_CSK	0.17043	0.549041	0.895775	0.635195	0.19352	0.262933	0.728302	0.407102	0.0589877	0.533349	0.617057	0.83153	0.750669
P41250_GARS1	2.78793	3.00892	3.25621	2.97628	2.96557	3.06539	3.28047	2.99712	2.77933	2.78464	3.21636	2.95656	0.650973
P41252_IARS1	0.809418	1.38283	1.56624	1.53128	1.22666	1.33045	1.61749	1.62213	1.06307	1.44897	1.85183	1.5933	0.749142
P41271_NBL1	0.676559	0.0760609	0.0867767	0.284004	0.5172	-1.1134	0.340735	0.407	0.296324	0.467863	-0.28377	0.216967	0.795423
P41279_MAP3K8	0.48061	1.06743	0.368084	0.176256	0.452031	1.63044	0.377049	1.83079	0.930147	0.359071	0.309842	1.89156	0.478242
P42025_ACTR1B	-0.0120068	-0.0555491	-0.250487	0.378679	0.12489	-0.256371	0.0658363	-0.00480832	0.145697	0.273426	0.17668	0.0171394	0.529078
P42126_ECI1	2.68187	2.28293	1.8541	2.38459	2.50118	2.30134	1.83767	2.25315	2.31818	1.52351	1.6192	2.09553	0.24624
P42166_TMPO	3.09487	3.33415	3.58796	3.35588	3.13658	3.11487	3.54525	3.3181	3.08902	3.54993	3.7479	3.67994	0.438915
P42224_STAT1	0.947225	1.51116	1.81956	1.99433	1.46189	1.52773	1.85123	2.07439	0.881903	1.38922	1.61429	2.29343	0.830398
P42226_STAT6	0.299712	0.174262	0.324773	0.892116	0.501913	0.238852	0.503272	0.878433	0.371583	0.225686	0.347356	0.931333	0.892611
P42285_MTREX	0.358154	0.69236	0.987647	0.87874	0.513383	0.621029	0.895613	0.885248	0.266018	0.487411	0.842614	0.969294	0.8877
P42330_AKR1C3	-0.577056	0.93403	0.300307	-1.15621	-0.414723	1.34263	-0.741985	-0.596979	-0.135856	0.56014	-0.38525	-1.03146	0.964322
P42331_ARHGAP25	-2.71252	-2.4468	-1.93024	-3.00514	-2.76733	-2.55286	-2.38133	-2.94424	-2.64348	-2.32965	-2.22358	-2.42584	0.569177
P42338_PIK3CB	-1.69841	-1.9834	-2.30334	-1.78545	-2.11792	-1.98098	-1.77436	-1.42121	-1.9304	-1.80775	-2.09217	-1.7688	0.82589
P42345_MTOR	-0.0300008	0.0765345	-0.0541396	-0.1681	0.0524766	-0.164719	-0.01246	-0.10912	-0.108239	-0.164196	0.240195	0.101771	0.808266
P42356_PI4KA	-0.360058	-0.647217	-0.87089	-0.203977	-0.502516	-0.68487	-0.952433	-0.289089	-0.536176	-1.66269	-0.871995	-0.305549	0.547299
P42566_EPS15	0.233383	0.390597	0.386846	0.290922	0.279837	0.294199	0.52777	0.266626	0.347546	0.577637	0.515272	0.304559	0.560457
P42574_CASP3	1.02953	1.13379	1.32628	1.08434	1.37036	0.99371	1.54695	1.02149	1.15948	1.2359	1.61273	1.00924	0.811423
P42677_RPS27	1.42383	2.03483	2.6485	2.17893	1.76312	2.18723	2.25653	2.20291	1.64974	2.5772	2.88377	2.39982	0.575094
P42696_RBM34	-3.6503	-6.31885	-3.45981	-3.66783	-3.93839	-3.99641	-3.56774	-1.86262	-3.29446	-3.92177	-2.61572	-2.6831	0.244212
P42704_LRPPRC	2.11085	2.39103	1.96943	1.26904	1.85718	3.3885	1.71066	1.44569	2.10599	1.26774	2.34746	1.30763	0.752216
P42765_ACAA2	4.44941	4.18038	3.51985	3.82051	4.33409	3.54277	3.57246	3.82819	3.81268	3.83475	3.24204	3.71998	0.445558
P42766_RPL35	3.58094	4.27972	4.59976	4.38717	4.01616	4.20162	4.71823	4.51125	3.92717	4.62559	4.78367	4.57175	0.639479
P42768_WAS	-1.71975	-1.22439	-0.749813	-0.971873	-1.54325	-1.46649	-1.25453	-1.54342	-1.62216	-0.860477	-0.908428	-0.610475	0.250291
P42785_PRCP	-0.691478	-0.967897	-0.969011	-0.317683	-0.647748	-1.36917	-0.884937	-0.710006	-0.878467	-0.842004	-1.09328	-0.475303	0.764691
P42858_HTT	-0.848793	-0.206351	0.211776	-0.846575	-0.546296	-0.236252	-0.0419148	-0.592128	-0.540563	-0.365583	-0.158745	-0.716787	0.938544
P42892_ECE1	-0.177828	0.273058	-0.0923932	0.399067	-0.143867	0.00422084	0.269917	0.0782857	-0.384328	0.31077	-0.186856	0.312418	0.919088
P42898_MTHFR	-4.61304	-4.29376	-3.51054	-4.01197	-4.15902	-4.27525	-3.3525	-3.78875	-4.41206	-3.76855	-3.24206	-4.46729	0.826314
P43007_SLC1A4	-0.648925	-0.696671	-0.0693858	-1.59694	-0.365964	0.0831869	-0.171267	-0.229165	-0.304917	0.456164	0.577247	-2.00328	0.53547
P43034_PAFAH1B1	1.88481	1.69999	1.53744	2.10057	1.72413	1.87101	1.69675	2.31691	1.65714	1.85978	1.47848	2.11353	0.819173
P43121_MCAM	4.37903	4.00711	3.53727	5.21422	3.99189	3.68236	4.06836	5.20196	4.45346	4.24452	3.43101	5.12721	0.986247
P43155_CRAT	0.406648	0.368395	-0.027618	0.43915	0.407463	-0.0809778	-0.0831016	0.415885	0.266118	-0.391478	-0.280717	0.47046	0.512314
P43166_CA7	0.390488	0.00208166	-0.841727	1.18127	0.607223	-0.446947	-0.761324	-1.48472	-0.731961	-0.792928	-1.37372	-1.09512	0.0869553
P43243_MATR3	2.66906	2.98913	3.44254	3.43305	2.91296	2.63248	3.49045	3.41128	2.891	3.41468	3.62674	3.60914	0.553908
P43246_MSH2	-1.10209	-0.577832	-0.577558	-0.627093	-0.90663	-1.45196	-0.623405	-0.64956	-0.590236	-1.4048	-0.549833	-0.512926	0.766845
P43250_GRK6	-6.63728	-4.52487	-2.72626	-5.12845	-3.50415	-2.97892	-3.09446	-1.79603	-2.97421	-3.15413	-4.00496	-2.61393	0.0445564
P43251_BTD	0.872171	0.54178	0.381513	0.594971	1.27414	0.406837	0.916968	0.911635	0.851906	1.0044	0.376018	0.740802	0.449786
P43304_GPD2	1.55086	1.73625	1.69425	0.649815	1.70886	1.59533	1.65861	0.664398	1.26049	1.73391	1.67312	0.7879	0.989306
P43307_SSR1	1.20122	1.97569	2.20707	1.84682	1.70064	1.85174	2.37426	1.88136	1.55398	2.76737	2.67396	2.05275	0.367538
P43378_PTPN9	-1.96902	-1.70494	-1.78126	-1.59461	-1.48396	-1.84719	-1.76155	-1.40528	-1.65268	-1.22322	-1.77927	-1.31674	0.327817
P43405_SYK	-0.590018	-0.553099	-0.13201	-0.782664	-0.579591	-0.79544	-0.522438	-0.931239	-0.760595	-0.530572	-0.453055	-0.811219	0.546262
P43487_RANBP1	1.69545	2.14823	2.3367	2.03707	1.98746	1.86978	2.46379	1.92838	1.91673	2.19222	2.54015	2.16959	0.71627
P43490_NAMPT	1.87296	2.51395	2.64653	1.94412	1.97846	2.16459	2.54986	1.89669	1.5172	2.28167	2.48447	2.0375	0.832141
P43652_AFM	2.02402	1.73128	1.35621	0.769421	2.40206	1.56778	1.33765	0.457287	1.80967	2.49136	1.39382	0.97418	0.867383
P43686_PSMC4	0.689315	0.949334	0.91016	0.696687	0.686707	1.36885	0.827368	0.406897	0.885934	0.110866	0.756304	0.602815	0.547991
P43897_TSFM	-1.08362	-1.22937	-0.488019	-0.927878	-0.96857	-1.73126	-0.416919	-1.26809	-1.17202	-1.68486	-0.418544	-1.04998	0.865639
P45381_ASPA	-1.99551	-1.74075	-1.17297	-1.83844	-1.10356	-2.5686	-0.516011	-1.73828	-0.930577	-1.73599	-1.47293	-1.86135	0.861076
P45844_ABCG1	-0.716702	-2.62705	-2.67503	-0.643357	-1.49548	-1.79233	-0.777342	-0.651847	-1.27385	-1.76727	1.17871	1.07705	0.18077
P45877_PPIC	0.160642	-0.0656614	0.29127	0.336906	0.774976	0.113791	0.468433	0.673737	0.618055	0.575301	0.339199	0.128015	0.230923
P45880_VDAC2	4.07243	3.96411	3.87095	4.34877	4.18528	3.66742	4.20654	4.50724	4.02897	4.43237	4.26695	4.37662	0.568991
P45954_ACADSB	0.918689	0.87426	0.423953	0.201439	0.587248	0.729564	0.19341	0.107908	0.320272	0.299216	0.711653	-0.321988	0.433325
P45973_CBX5	1.17197	1.51095	1.71057	1.63926	1.47513	1.17173	1.66985	1.56204	1.47689	1.44696	1.49327	1.93271	0.804939
P45974_USP5	2.85977	2.8609	2.91881	3.18979	2.9428	2.72991	3.04564	3.1398	2.91597	3.10453	2.96385	3.32761	0.660051
P45984_MAPK9	-0.760328	-0.570509	-0.691068	-0.574004	-0.755852	-0.539451	-0.522686	-0.482005	-0.73342	-0.940448	-0.697763	-0.488858	0.546914
P45985_MAP2K4	-0.61069	-0.779625	-0.922467	-0.591144	-0.746717	-1.16865	-0.846559	-0.548661	-0.826497	-1.30624	-1.13492	-0.367117	0.719173
P46013_MKI67	-3.97828	-2.69429	-1.5387	-2.77673	-3.92724	-2.87449	-1.41789	-3.27946	-3.54354	-2.3095	-1.13418	-2.97884	0.851923
P46060_RANGAP1	-0.575451	-0.626774	0.0725259	-0.0838532	-0.484874	-0.471813	0.103516	-0.532684	-0.512481	0.00117199	0.434754	-0.130373	0.481752
P46063_RECQL	1.47619	1.38188	1.74168	2.01284	1.69991	1.30232	1.6386	2.01552	1.65778	1.82912	1.96854	2.29711	0.3502
P46087_NOP2	-1.58922	-0.774165	-0.0421657	-0.632791	-1.14882	-0.703371	0.0268206	-0.450989	-1.3511	-0.35321	0.302064	-0.248687	0.717529
P46100_ATRX	-3.3237	-3.10777	-3.14716	-2.71334	-3.10693	-4.12721	-2.65598	-2.39382	-2.73922	-2.65252	-2.40477	-2.49614	0.259779
P46108_CRK	1.93381	1.9357	2.09001	2.27396	2.18852	1.69472	2.31146	2.17563	2.01912	1.89247	1.94798	2.26562	0.93506
P46109_CRKL	1.32957	1.19119	1.22034	1.6501	1.50009	0.846679	1.52164	1.65193	1.40875	1.71927	1.54739	1.66718	0.445621
P46199_MTIF2	-0.919284	-0.87442	-0.681351	-1.25518	-0.559571	-0.95181	-0.652142	-0.802498	-0.756206	-0.500672	-0.342133	-1.17977	0.495986
P46379_BAG6	-0.140831	0.495098	0.624499	0.269402	0.0487885	0.187416	0.695344	0.401756	-0.0518343	0.499985	0.823172	0.494111	0.852235
P46459_NSF	2.17254	2.4959	2.19318	1.95386	2.39764	2.58491	2.06861	1.94322	2.14761	1.80044	2.14019	1.91098	0.383869
P46527_CDKN1B	-1.37736	-1.17782	-1.58687	-1.75411	-1.23803	-1.13898	-2.0773	-1.56404	-1.34054	-0.824397	-1.77635	-2.37287	0.950232
P46734_MAP2K3	-2.18402	-1.11397	-1.3795	-1.26227	-1.24197	-1.0423	-1.67473	-1.59659	-2.6222	-1.13589	-1.23063	-1.29486	0.883679
P46736_BRCC3	-2.08628	-1.95511	-2.22376	-2.46329	-2.24431	-1.93669	-2.26968	-2.56371	-1.92951	-2.40671	-2.06548	-2.43067	0.930067
P46776_RPL27A	4.0868	4.47833	5.0555	4.73952	4.4679	4.51327	5.13181	4.99558	4.21017	4.7969	5.19768	4.95178	0.73702
P46777_RPL5	3.25084	3.96901	4.40569	4.06379	3.69303	3.84528	4.37792	4.10989	3.42707	4.50673	4.64056	4.23583	0.680828
P46778_RPL21	2.79697	2.98067	3.45228	3.43421	3.24849	3.10076	3.79871	3.79524	3.04327	3.21717	3.80426	3.7282	0.430522
P46779_RPL28	3.701	4.25462	4.68394	4.3002	4.01232	4.12193	4.7482	4.54906	3.83454	4.54692	4.88199	4.51134	0.77085
P46781_RPS9	4.91744	4.34492	4.37691	5.20962	5.17995	4.79201	4.48532	5.26784	4.96572	3.72099	4.45764	5.20991	0.621557
P46782_RPS5	2.25333	2.74999	2.48655	2.24596	2.3321	3.11652	2.50725	1.89364	2.26101	1.17085	1.53831	2.00288	0.060158
P46783_RPS10	2.27824	3.05725	3.16462	2.67614	2.64044	2.95902	3.27601	2.51824	2.37214	2.14539	2.18678	2.71036	0.132619
P46821_MAP1B	0.87867	1.06958	0.501376	1.27802	1.07043	1.49231	0.987514	1.45104	1.83378	1.14938	0.370154	1.61103	0.534478
P46926_GNPDA1	0.642636	0.772038	0.550171	1.01432	0.64981	0.981935	0.278407	1.03549	0.563717	0.423617	0.241431	1.01466	0.664915
P46934_NEDD4	-0.17699	-0.75357	-0.587594	0.467957	-0.169703	-0.837826	-0.844129	0.686447	-0.326395	-0.573988	-0.256626	0.33455	0.975956
P46937_YAP1	0.0234751	0.306952	0.350653	1.05929	0.221489	0.348219	0.492343	1.00514	0.44225	0.757306	-0.04334	0.788099	0.95891
P46939_UTRN	0.124302	0.468399	0.27403	0.518879	0.366719	0.627853	0.382972	0.512148	0.75431	0.145717	0.493559	0.619283	0.599182
P46940_IQGAP1	3.75727	4.19875	3.9859	3.69776	3.78465	4.37674	3.68055	3.72975	3.70263	3.32043	3.41035	3.59238	0.100605
P46952_HAAO	1.13589	0.775974	0.913006	0.478559	1.02646	0.270218	0.951279	0.678377	0.956518	0.666857	1.00338	0.470641	0.913364
P46976_GYG1	2.179	2.14092	1.99897	2.80129	1.94307	2.21719	2.49791	2.8046	2.30955	1.88244	1.18823	2.57164	0.492768
P46977_STT3A	2.2799	2.65436	2.9167	2.87933	2.61926	2.72123	2.95138	2.99993	2.40925	3.31106	3.04947	3.04402	0.499414
P47712_PLA2G4A	-1.25006	-0.477095	-0.846295	0.120347	-0.965075	-0.700644	-0.553764	-0.0979819	-0.811553	-0.409331	-0.681389	-0.0688283	0.924893
P47736_RAP1GAP	-3.98017	-2.77465	-2.461	-3.19334	-3.53364	-1.85579	-3.5062	-2.91852	-3.15734	-3.14284	-2.93108	-2.91588	0.936986
P47755_CAPZA2	3.87169	3.73671	3.49688	3.95316	3.76443	3.95164	3.50951	3.81928	3.91516	3.34324	3.62544	3.71363	0.74372
P47756_CAPZB	3.3005	3.47383	3.41089	3.64814	3.29767	3.59334	3.26144	3.62274	3.2156	3.16464	3.19574	3.56524	0.451242
P47895_ALDH1A3	1.69879	1.29705	1.26962	2.06152	1.71512	1.09806	1.37017	2.08365	1.39458	0.581662	0.533	1.09654	0.0610195
P47897_QARS1	2.45626	2.91094	3.2809	2.7435	2.75265	2.71457	3.31249	2.75667	2.48281	2.76578	3.18619	2.75418	0.931676
P47914_RPL29	3.15841	3.35326	3.86545	3.84927	3.55778	3.0336	4.05514	4.03078	3.48944	3.60971	3.99684	3.91281	0.773945
P47974_ZFP36L2	-3.04945	-2.47844	-2.77227	-2.35995	-2.53237	-3.17254	-3.15311	-2.44498	-3.27024	-2.37459	-3.36195	-3.05997	0.472375
P47985_UQCRFS1	4.07757	4.21138	4.09226	4.07257	4.0501	3.99246	3.86813	4.08826	3.86473	3.98744	3.91783	3.89607	0.0986409
P47989_XDH	-3.69114	-1.71184	-2.96456	-2.95607	-3.0143	-1.83604	-2.84783	-2.78982	-4.1087	-1.85256	-3.42047	-4.97734	0.304464
P48047_ATP5PO	1.38336	1.10454	1.06958	0.8944	0.92195	1.58325	0.740283	0.617209	1.03034	0.392218	0.964012	0.714243	0.391275
P48059_LIMS1	3.83784	3.55577	2.90546	4.10607	3.2371	3.38185	3.26769	4.21174	3.32913	3.78376	2.77001	3.91404	0.91105
P48147_PREP	5.24934	5.23096	5.20612	5.31058	5.40629	5.15559	5.40346	5.45754	5.05228	5.42001	5.39544	5.22597	0.649967
P48163_ME1	-0.427993	-0.463138	-0.480691	-0.721297	-0.32459	0.153622	-0.471253	-0.698208	-0.00927542	-0.921584	-0.370283	-0.790186	0.677884
P48200_IREB2	-3.37994	-3.74868	-4.20538	-3.17013	-3.44138	-4.05988	-2.62859	-2.8265	-3.20248	-3.23805	-5.01581	-2.98296	0.671825
P48382_RFX5	0.866265	-0.824437	-1.57512	-1.61044	0.726307	-1.01084	-1.30231	-1.02184	0.460788	-0.0771325	-1.07048	-1.43505	0.928788
P48426_PIP4K2A	0.0601843	0.315278	0.234417	0.298523	-0.0743721	-0.206625	0.02888	0.113908	-0.0114649	0.968185	0.561687	0.580953	0.0459006
P48444_ARCN1	2.17187	2.55352	2.80292	2.64013	2.59021	2.62692	2.94847	2.82938	2.29637	2.70757	2.91004	2.6158	0.54875
P48449_LSS	0.599445	1.4512	1.72331	1.17545	1.2885	1.41629	2.0771	1.32147	1.02043	1.83324	1.92631	1.49204	0.510207
P48506_GCLC	1.32031	1.66695	1.18886	1.05838	1.44755	1.53917	1.22334	1.11836	1.80696	2.26544	1.52154	1.24902	0.193046
P48507_GCLM	-1.6224	-1.26488	-1.7584	-2.09709	-1.59257	-1.77676	-1.88711	-2.36403	-1.34172	-0.372832	-1.32952	-1.71362	0.0939973
P48509_CD151	1.58397	2.04061	2.09389	2.54911	1.73246	1.66304	2.27164	2.83388	1.69126	2.81672	1.95856	2.40659	0.905131
P48539_PCP4	-0.748527	0.15234	-1.05931	-1.71704	-4.84132	1.77611	-0.414784	-1.04533	0.235228	-0.227779	-0.529366	-0.214428	0.675094
P48553_TRAPPC10	-2.7998	-2.68782	-2.9776	-5.30708	-4.28788	-3.38084	-3.98443	-4.44319	-4.00215	-2.85245	-4.52652	-3.81114	0.614329
P48556_PSMD8	1.14241	1.05022	1.42045	1.35192	1.26229	1.3667	1.43866	1.07155	1.18837	0.761232	1.30969	1.39289	0.773527
P48634_PRRC2A	0.867815	1.30351	1.66761	1.19588	1.20495	0.468077	1.49288	1.20638	1.30421	0.995495	1.41387	1.3106	0.748808
P48637_GSS	1.30279	1.8369	1.485	0.54353	1.28629	2.42795	0.906062	0.581533	1.0921	0.937675	1.38607	0.43029	0.661113
P48643_CCT5	1.97194	2.67276	2.48983	1.97879	1.91724	2.72953	1.94579	1.9256	1.89608	1.74302	2.12407	2.00259	0.397497
P48681_NES	1.56486	1.72351	1.79159	2.16369	1.62433	2.056	1.89434	2.00798	2.07044	1.50061	1.48524	2.05235	0.837227
P48723_HSPA13	-3.02549	-2.02832	-1.44347	-2.10879	-0.932124	-1.84113	-1.54787	-1.90559	-3.68152	-1.1457	-1.21258	-1.68581	0.569327
P48728_AMT	1.46674	0.608054	2.40843	-0.25356	0.976006	0.839039	-0.186423	-0.0813163	1.3105	0.338212	-0.274103	0.0458656	0.399609
P48729_CSNK1A1	0.769411	0.789814	1.0809	1.13408	0.732701	0.735133	0.970131	1.39328	0.399763	0.802991	0.92213	0.985638	0.617822
P48730_CSNK1D	-0.407872	-0.549099	-0.610867	-0.180643	-0.423759	-0.453895	-0.390721	-0.0399072	-0.55447	-0.519105	-0.541992	-0.196513	0.68025
P48735_IDH2	5.49671	5.30241	5.13866	5.93117	5.48118	5.1205	5.22035	5.94911	5.40054	5.06809	4.99742	5.5642	0.653547
P48739_PITPNB	1.19326	1.06871	1.14489	1.6664	1.1303	1.0784	1.19392	1.68942	1.12921	0.860298	0.902203	1.71416	0.848047
P48960_ADGRE5	-1.10075	-1.03889	-0.38023	-0.294465	-0.950015	-0.798187	-0.367048	-0.392785	-0.849797	-0.322812	-0.402387	-1.16277	0.958583
P49006_MARCKSL1	1.72907	1.85555	2.2728	1.93162	2.15027	1.86083	2.33407	1.84167	1.62371	2.15816	2.58042	1.99151	0.815225
P49023_PXN	-0.329188	-0.210613	-0.181373	0.426359	-0.138301	-0.177353	0.161795	0.36334	-0.0236791	0.355258	-0.0677007	0.224425	0.644352
P49137_MAPKAPK2	0.430496	0.684304	0.64545	0.120655	0.382967	0.530896	0.335085	0.217789	0.436878	-0.163517	0.140274	0.294185	0.278614
P49189_ALDH9A1	3.86267	3.94508	3.95772	3.85332	3.9604	3.76135	4.05363	3.73851	3.85679	3.75174	3.95125	4.02652	0.971232
P49207_RPL34	3.29121	2.28518	2.87741	3.32222	3.38342	2.82463	3.04036	3.54309	3.68322	2.50692	3.38622	3.63495	0.543532
P49247_RPIA	-1.32506	-0.736701	-1.07796	-2.12726	-1.39794	-0.772094	-2.43579	-2.34665	-1.2242	-0.861782	-0.799897	-3.17368	0.771758
P49257_LMAN1	2.47738	3.15154	3.29628	2.92645	2.79015	3.16518	3.37085	2.97228	2.55235	3.61302	3.58816	3.05598	0.698346
P49321_NASP	1.97533	1.83315	2.62375	2.32235	1.95201	1.80769	2.50034	2.14104	2.04744	1.91631	2.64848	2.33426	0.852271
P49326_FMO5	-1.06852	0.557275	0.271154	-1.2444	-0.235204	0.257005	0.084382	-1.41088	-1.16321	0.722758	0.0416921	-1.79599	0.933842
P49327_FASN	2.97938	4.23437	5.12597	3.92807	3.98928	4.39447	5.5811	3.919	3.64895	4.37831	5.57931	4.61948	0.646701
P49354_FNTA	-0.255157	-0.882978	-1.10893	-0.527129	-0.341701	-0.469657	-1.79594	-0.498755	-0.565198	-1.65125	-1.80214	-0.562638	0.520162
P49356_FNTB	-1.74087	-2.85961	-2.99205	-1.42907	-1.29172	-2.59632	-4.69493	-1.26594	-1.63367	-1.46516	-3.18769	-1.30558	0.75839
P49366_DHPS	0.935027	1.38113	1.15504	0.807454	1.02752	1.54222	0.780339	1.15849	0.960058	1.75293	1.13502	1.06873	0.790223
P49368_CCT3	2.20705	2.39509	2.19028	1.91932	2.01359	2.96003	1.98072	1.90286	2.123	1.79121	2.36369	2.05672	0.865862
P49406_MRPL19	-0.694122	-0.504189	-0.0430243	-0.473513	-0.488501	-0.212593	-0.0292631	-0.426669	-0.856204	-0.663675	-0.00979358	-0.554686	0.580037
P49407_ARRB1	0.602974	1.01673	0.595036	0.805937	0.664068	0.689364	0.917467	1.01258	0.289874	0.887701	0.715948	0.935498	0.821436
P49411_TUFM	4.44523	4.32962	4.49732	4.40021	4.53211	4.26824	4.46327	4.44159	4.18593	4.30245	4.55876	4.4174	0.847894
P49418_AMPH	-0.0937569	-0.303954	-0.635885	0.0655552	-0.01205	-0.772949	-0.335871	0.292438	0.461326	-0.278867	-0.325364	0.52547	0.475653
P49419_ALDH7A1	3.28252	3.21294	2.79111	3.21009	3.19872	2.89752	2.98604	3.10561	3.19388	3.17172	3.08434	3.07361	0.790055
P49441_INPP1	-0.38699	-0.705869	0.422309	-0.050597	-0.0709148	-0.932412	0.27151	-0.440472	0	-0.127075	0.0964568	-0.401662	0.831896
P49458_SRP9	1.60978	2.45226	2.45149	1.8128	1.59871	2.92717	1.71917	1.32484	1.61667	1.62316	1.49463	1.60923	0.364286
P49585_PCYT1A	0.792431	0.633299	0.889722	1.00646	0.851916	0.462888	1.02742	1.09404	0.683986	0.811445	0.980554	1.00099	0.97168
P49588_AARS1	1.87671	2.02437	2.30789	2.37746	2.08542	1.97812	2.41536	2.50183	1.96104	1.91404	2.34021	2.3566	0.831739
P49589_CARS1	1.32632	1.45458	1.39142	1.74166	1.46471	1.23988	1.70452	1.69239	1.31943	1.46658	1.38331	1.66994	0.910321
P49590_HARS2	-3.14663	-2.0691	-2.13459	-2.95241	-3.29482	-1.73464	-2.9256	-2.87873	-2.27129	-0.89115	-1.53324	-3.49951	0.468469
P49591_SARS1	2.06995	2.12758	2.12707	2.2264	2.15157	2.13352	2.24357	2.20703	1.99853	1.60655	2.03081	2.22428	0.269887
P49593_PPM1F	0.226574	-0.355011	0.0515753	0.697573	0.311102	0.0865289	0.253863	0.733452	0.0487255	0.488419	0.141822	0.947367	0.644614
P49711_CTCF	-0.914999	-1.35627	-0.808629	-1.25304	-1.03722	-1.5035	-0.797528	-0.857024	-1.19122	-0.845351	-0.493921	-0.762311	0.458737
P49720_PSMB3	0.576865	0.475863	0.568194	0.0929886	0.636518	0.815242	0.186533	0.444299	0.598109	0.357877	0.842281	0.372927	0.818042
P49721_PSMB2	2.09333	1.89188	1.54614	1.6579	1.96637	2.17456	1.3456	1.44432	1.78017	1.41727	1.41616	1.42907	0.414812
P49736_MCM2	-0.836998	-0.126784	0.830082	0.034644	-0.795706	-0.145565	0.838208	-0.114459	-0.893281	-0.419178	1.21112	0.213101	0.987118
P49746_THBS3	0.253165	-1.55843	-1.62007	0.576476	-0.0123016	-2.63979	-1.8181	0.457287	-0.703467	-1.64247	-1.95959	-0.200986	0.771682
P49747_COMP	-2.61038	-3.8863	-4.02809	-5.79473	-3.22706	-3.86461	-4.56986	-3.28025	-3.35413	-2.08762	-3.31524	-4.15476	0.437153
P49748_ACADVL	2.35468	2.71826	2.69998	2.00212	2.34395	2.55145	2.72099	2.03819	2.11297	2.61786	2.75107	1.94119	0.939876
P49750_YLPM1	-0.924234	-0.917368	-0.342217	-0.569132	-0.845889	-0.896517	-0.23844	-0.38922	-0.705411	-0.526298	-0.153044	-0.357982	0.516051
P49754_VPS41	-2.54933	-0.551638	-0.773298	-0.373557	-0.00904492	-0.305594	-0.306595	-0.303533	-0.544317	0.130035	-0.854837	-0.519143	0.177138
P49755_TMED10	2.92905	3.29281	3.36601	3.20762	3.17957	3.22093	3.47193	3.37801	2.89864	3.81156	3.84379	3.42102	0.418446
P49756_RBM25	0.416954	0.87806	1.32044	1.00924	0.600153	0.65146	1.29734	1.18754	0.667274	1.07987	1.46392	1.2683	0.683579
P49757_NUMB	-1.08181	-0.976318	-0.786508	-0.867712	-0.731338	-1.09473	-0.561668	-0.70212	-1.18915	-1.15013	-0.733556	-0.906671	0.386167
P49768_PSEN1	0.679527	0.461114	1.2746	0.359982	0.753351	0.881212	0.933079	0.317425	0.597738	1.20469	0.733558	0.50597	0.964845
P49770_EIF2B2	-2.36852	-1.63068	-1.68436	-2.65069	-2.00717	-1.17063	-2.08343	-2.90262	-2.27777	-2.75398	-2.86862	-2.22241	0.374883
P49773_HINT1	4.06133	4.00652	3.87263	3.79577	3.96009	4.05571	4.02361	3.66268	3.86133	3.50179	3.41044	3.84224	0.150653
P49788_RARRES1	0.0846627	-1.33216	-0.943418	-0.96555	-0.0597884	-2.38616	-0.972005	-1.08844	-0.970182	-2.66696	-1.88412	-1.65747	0.181365
P49789_FHIT	-0.880267	-0.972959	-1.16347	-0.694229	-0.891298	-0.739731	-1.05232	-0.650592	-1.22111	-0.976174	-1.45589	-1.04326	0.128429
P49790_NUP153	-0.101165	0.274274	0.221896	0.121216	0.332303	0.0622366	0.223698	0.488241	0.0411352	-0.069593	0.125547	0.323094	0.458208
P49792_RANBP2	0.268532	0.450187	0.604225	0.568937	0.361825	0.331577	0.738694	0.476296	0.309426	0.721116	0.918787	0.795601	0.368599
P49815_TSC2	-3.64854	-3.23946	-3.20774	-3.28688	-3.59475	-4.07352	-3.32689	-2.37755	-3.33075	-3.11801	-2.63564	-3.00374	0.536838
P49821_NDUFV1	3.73233	3.62133	3.46336	3.67674	3.75002	3.40894	3.37374	3.69075	3.43709	3.84395	3.48802	3.53246	0.888886
P49840_GSK3A	-0.415529	-0.429798	-0.517434	-0.263541	-0.409931	-0.758498	-0.591003	-0.382312	-0.393742	-1.44732	-1.0908	-0.536579	0.155604
P49841_GSK3B	-0.540211	-1.21076	-1.06184	-0.0800645	-0.459411	-1.47827	-0.687573	-0.0345727	-0.293921	-0.899228	-1.02354	-0.262465	0.959681
P49848_TAF6	-2.92666	-2.75467	-2.3853	-2.09466	-2.56082	-3.17316	-1.9662	-2.29682	-2.90052	-2.17221	-1.73361	-1.73134	0.445366
P49863_GZMK	-1.87931	-1.63078	-0.53871	-3.17752	-1.70697	-2.44153	-0.978283	-3.73736	-1.86861	-1.7467	-1.71668	-1.72468	0.726918
P49902_NT5C2	0.113741	-0.24055	0.113862	0.633552	0.179701	-0.509141	0.22036	0.842228	-0.23488	-0.344052	0.0411802	0.408595	0.749883
P49903_SEPHS1	1.40676	1.12197	1.15607	1.42156	1.47537	0.725855	1.35446	1.11067	1.39892	1.00273	1.22751	1.68365	0.731796
P49908_SELENOP	-0.727885	-0.0340061	-0.436263	-1.86998	-0.390837	-0.167563	-0.226975	-1.34698	-0.533907	1.02488	-0.477939	-1.25916	0.697515
P49913_CAMP	-0.770379	0.143114	-1.08484	-0.522348	-1.09772	-1.06847	-0.736016	-1.02963	-2.44952	-1.87749	1.21117	-0.792024	0.762618
P49914_MTHFS	-2.98631	-2.9707	-3.49394	-3.17011	-2.95031	-2.67546	-3.00573	-2.57999	-2.8226	-2.64761	-2.9085	-2.74596	0.0642355
P49915_GMPS	2.1019	2.42848	2.91357	2.64477	2.38572	2.26073	2.89369	2.61545	2.22261	2.5016	3.06714	2.84566	0.834697
P49916_LIG3	-1.31706	-0.982952	-0.621595	-0.873886	-1.19256	-1.35074	-0.754203	-1.01287	-1.12444	-1.01689	-0.254894	-0.555099	0.385626
P49917_LIG4	2.65829	-4.14069	2.10069	3.14852	2.01387	-2.57901	2.33927	2.39501	1.23042	-2.80376	0.762982	3.15091	0.96527
P49959_MRE11	0.337996	0.571025	0.683776	0.752837	0.429554	0.207028	0.567006	0.678267	0.314521	0.390327	0.608564	0.727927	0.762182
P49961_ENTPD1	2.69317	1.48702	1.64318	3.03987	2.4716	1.23654	1.74374	2.94757	2.65701	2.25276	1.65875	2.96313	0.839978
P50135_HNMT	1.56901	2.10351	1.96334	1.67068	1.41296	2.1635	1.57635	1.71306	1.21131	1.52578	2.08147	1.37063	0.516083
P50148_GNAQ	0.91691	0.859043	0.308956	1.22827	0.862377	0.57351	0.457673	1.20864	0.958483	0.302722	-0.0405034	1.26207	0.800926
P50213_IDH3A	2.94636	3.00794	2.97258	3.00105	3.03395	2.62078	3.01481	3.02569	2.90925	2.78203	2.88646	3.0813	0.843503
P50225_SULT1A1	3.26767	3.23336	3.03733	2.07466	3.31498	2.89705	3.01004	2.13147	2.78963	2.14815	1.93384	2.02864	0.131938
P50238_CRIP1	5.40343	4.65659	4.93615	4.80364	5.74209	4.75616	4.69401	5.07416	5.33148	5.06681	5.04062	4.48813	0.914153
P50281_MMP14	0.595143	-0.0133211	0.0260983	0.89037	0.742836	-0.492362	0.487852	0.918368	0.847856	0.265112	0.243485	0.905659	0.845245
P50336_PPOX	-1.02713	-1.51334	-1.92094	-1.01145	-1.14483	-1.72278	-1.91228	-0.996239	-1.49795	-1.08827	-1.61396	-1.16242	0.930452
P50395_GDI2	4.16483	4.03652	3.92621	4.15629	4.11301	4.19888	3.82207	4.01054	4.02331	3.55288	3.99576	3.97567	0.428252
P50402_EMD	2.38882	1.99404	1.93203	3.0033	2.38767	1.64273	2.26197	2.98068	2.44398	2.56097	2.28158	2.86677	0.744832
P50416_CPT1A	2.87731	2.91302	3.02312	2.37121	2.8868	2.58028	3.06879	2.51281	2.24244	2.3763	2.58221	2.42059	0.107046
P50440_GATM	-0.967415	-0.178407	-0.118748	-0.567799	-0.753936	-0.486036	-0.225309	-0.478624	-0.579455	0.260666	0.44785	-0.24073	0.205771
P50443_SLC26A2	1.88067	1.8737	1.34691	-0.49259	1.72053	1.26445	0.9582	-0.476443	1.13837	0.683108	0.108195	-0.341415	0.486911
P50452_SERPINB8	2.65214	3.30591	3.68042	2.52016	2.59451	3.52287	3.47845	2.45767	2.38582	2.97675	3.44695	2.66331	0.882326
P50453_SERPINB9	0.682018	1.63882	1.76041	1.20436	0.807096	1.70912	0.812495	0.685042	0.789738	1.36812	1.21517	1.70294	0.579187
P50454_SERPINH1	4.69263	3.43592	3.80234	5.32817	4.97717	3.28666	4.0167	5.39211	5.02842	3.85193	4.02176	5.2813	0.920945
P50479_PDLIM4	3.42071	2.7797	2.44247	3.89224	3.05678	2.91033	2.97116	3.87065	3.36411	2.68393	1.50506	3.70199	0.705767
P50502_ST13	3.95572	4.07404	4.00792	4.36041	4.03074	3.93579	4.2367	4.31247	4.01468	4.50852	4.17743	4.43842	0.483783
P50552_VASP	3.36146	3.45252	3.46243	4.06977	3.56228	3.31685	3.68463	4.00692	3.49242	3.57924	3.24531	3.84145	0.895163
P50570_DNM2	3.18473	3.54494	3.55377	3.16075	3.46201	3.34335	3.54773	3.16609	3.15046	2.99371	3.12123	3.15753	0.130447
P50579_METAP2	-0.183688	0.335977	0.68687	0.706183	0.0459368	0.262019	0.846715	0.733155	-0.0610436	0.581165	0.878933	0.728975	0.88226
P50583_NUDT2	0.0170864	0.555956	0.169107	-0.103383	-1.14744	1.3218	-1.22605	-0.729209	-0.879966	-1.2617	-1.78162	-2.2072	0.0239667
P50750_CDK9	-1.49124	-1.29816	-0.91749	-1.17761	-1.56184	-1.53649	-0.9218	-1.70978	-1.41934	-1.49158	-1.01625	-1.57213	0.608468
P50851_LRBA	1.0312	1.24629	1.36119	0.898386	1.2584	1.11657	1.26192	0.962434	0.848304	1.15136	1.20927	0.770639	0.572641
P50895_BCAM	0.677249	1.11437	0.159011	1.12157	0.808054	0.951722	1.08664	1.03505	1.23973	2.44723	1.1297	1.60762	0.0487515
P50897_PPT1	-1.47628	-0.608538	-0.506078	-1.19683	-1.4205	-0.975678	-0.458711	-1.11356	-1.4307	-0.518371	-1.06151	-1.14215	0.955103
P50914_RPL14	2.16492	0.854329	1.15051	2.39238	2.44414	1.31179	2.06778	2.60453	2.28886	1.31793	2.21257	2.56361	0.486839
P50990_CCT8	3.48098	3.68598	3.68378	3.52409	3.5082	3.67778	3.62778	3.55954	3.48777	3.51055	3.96316	3.70237	0.816504
P50991_CCT4	3.28617	3.64944	3.49444	3.40402	3.32409	3.71147	3.28448	3.39228	3.32893	2.99375	3.42135	3.48514	0.607119
P50993_ATP1A2	0.264067	0.845992	-0.0729217	1.36752	-0.17074	0.201046	0.668354	1.39337	0.512086	0.48979	-0.909213	1.37382	0.899633
P50995_ANXA11	3.69892	3.47661	3.13235	3.76572	3.64907	3.89734	3.24092	3.85207	3.60201	2.57675	2.62008	3.79234	0.272946
P51003_PAPOLA	-0.941686	-0.7408	-0.436199	-0.80767	-0.892676	-0.719724	-0.458012	-0.945555	-0.933118	-0.743037	-0.297433	-0.735981	0.914467
P51114_FXR1	-0.636902	-0.316788	0.0653502	0.331029	-0.547331	-0.676492	-0.115059	0.523005	-0.678042	-0.0968743	0.109764	0.286782	0.946224
P51116_FXR2	-0.48594	-0.253118	0.00906769	0.071509	-0.577871	-0.345375	-0.248161	0.205485	-0.605401	-0.678185	-0.0716383	0.0449038	0.795213
P51148_RAB5C	2.44816	1.87481	1.72585	2.44175	2.60806	1.7792	1.94937	2.45416	2.42602	1.79357	1.75228	2.48972	0.949696
P51149_RAB7A	3.12864	3.24197	3.28232	3.44528	3.37412	3.46135	3.1507	3.41535	3.19673	3.02184	3.32824	3.4502	0.737823
P51153_RAB13	0.279666	0.659389	0.75367	1.05853	0.717931	0.651827	0.520838	1.06433	0.41223	0.934469	0.596067	1.21026	0.909992
P51159_RAB27A	2.49593	1.95155	1.48856	1.46474	2.56576	1.61618	1.50536	1.33299	1.60656	1.03724	1.13345	1.31065	0.187923
P51178_PLCD1	-0.411795	0.11621	0.333745	-1.05898	-0.0213359	-0.269672	0.163714	-0.825911	-0.476311	-0.0151062	-0.353691	-0.923592	0.807294
P51397_DAP	0.250634	0.35081	0.282594	0.760451	0.866382	0.36512	0.761361	1.10498	0.665876	-0.0334547	0.465304	0.923627	0.322932
P51398_DAP3	0.0663431	0.352663	0.796842	0.177897	0.103708	0.689098	0.401284	-0.015027	-0.0678674	-0.825739	-0.653644	0.0638452	0.0331908
P51452_DUSP3	2.75436	1.93456	1.23487	2.983	2.52339	2.25812	1.88634	2.85824	2.72943	0.66392	0.539322	2.56255	0.403618
P51531_SMARCA2	-0.257353	-0.206386	0.0799101	-0.0955277	-0.0516442	-0.0708219	0.260952	0.0284829	-0.257059	0.15676	0.279294	0.213839	0.367809
P51532_SMARCA4	0.167721	0.679638	1.22642	0.945764	0.414378	0.581628	1.10456	1.13432	0.52018	1.01123	1.39115	1.21154	0.601922
P51553_IDH3G	2.17522	2.39084	2.18915	2.30699	2.22297	2.30159	2.07618	2.29616	2.0622	1.74032	1.66163	2.1307	0.0389974
P51570_GALK1	1.74976	1.76409	1.84603	2.13432	2.09925	1.65767	2.00414	1.99619	2.09606	1.84887	2.19155	2.19043	0.388077
P51571_SSR4	1.30619	1.8736	2.10836	1.89778	1.6944	1.95101	2.21752	1.99707	1.33711	2.0956	2.26008	1.888	0.789849
P51572_BCAP31	0.644045	2.10895	1.67528	0.745949	0.746472	3.79134	1.10966	0.635006	0.895744	1.31406	0.814986	0.485331	0.574898
P51575_P2RX1	-3.09222	-2.84493	-3.45092	-2.6705	-2.72372	-2.9273	-3.26477	-3.85705	-3.139	-1.10999	-1.76972	-2.51176	0.0585831
P51580_TPMT	1.2479	1.42489	1.21859	-0.0369275	1.53824	1.38958	1.50606	0.0908771	1.04891	1.31653	1.25054	-0.0851996	0.861296
P51589_CYP2J2	-2.92163	-1.87867	-2.48207	-2.86662	-4.01608	-1.43336	-2.71501	-2.8048	-3.24947	-2.5361	-3.05667	-2.78044	0.741971
P51606_RENBP	-2.7589	-2.33635	-4.37112	-3.24819	-2.60351	-2.2989	-3.20129	-3.33939	-2.67851	-1.47966	-3.33615	-3.87036	0.797974
P51608_MECP2	0.285975	1.19695	1.03476	1.03527	0.449201	0.770344	1.01847	1.03393	0.517877	1.51001	0.768519	1.33022	0.748526
P51610_HCFC1	2.42405	2.66144	3.01539	3.06307	2.80061	2.37571	3.04447	3.01061	2.66752	3.10018	3.11342	3.3371	0.44104
P51636_CAV2	0.220995	-0.196186	-0.84064	1.13089	0.144566	-0.862876	-0.357636	1.17043	0.234336	0.812613	0.36951	0.87639	0.479839
P51648_ALDH3A2	1.29607	1.93466	1.84995	1.41367	1.47928	1.70251	1.98202	1.21669	1.40554	1.53967	1.69734	1.64881	0.970866
P51649_ALDH5A1	1.44209	1.15684	0.572243	0.812774	1.09611	0.904011	0.627172	0.544386	1.09692	0.696445	0.867786	0.335921	0.562378
P51659_HSD17B4	1.34849	2.41797	2.90221	1.77113	1.6822	2.22222	3.03308	1.78025	1.60931	2.37009	2.93785	2.20666	0.922336
P51665_PSMD7	1.52303	1.80976	2.21293	1.94222	1.73952	1.63494	2.29533	2.06209	1.57626	2.23246	2.28895	2.0581	0.765458
P51668_UBE2D1	0.501791	0.197593	0.12171	0.948017	0.687661	0.082616	0.578165	0.921899	0.574846	-0.32729	-0.228945	0.748301	0.485159
P51674_GPM6A	-5.21066	-3.44064	-3.17983	-2.07597	-3.46093	-3.76251	-5.15707	-1.89246	-4.63795	-3.20702	-3.30888	-2.14158	0.954791
P51687_SUOX	-0.336775	-0.201213	-0.386237	-0.177282	-0.630847	-0.441895	-0.217864	-0.237744	-0.807131	-0.0818485	-0.490368	-0.284656	0.710037
P51688_SGSH	-0.424258	-0.489933	-0.548302	-0.474716	-0.518879	-0.606128	-0.483491	-0.525331	0.0283972	-0.608015	-0.189484	-0.553865	0.396699
[truncated: 3,835 more rows]
