# Supplementary material for: Integrated quantitative proteomics and phosphoproteomics analysis reveals USP46-POU4F1-HPSE signaling axis in the pathogenesis of Hirschsprung disease: USP46-POU4F1-HPSE signaling axis in Hirschsprung’s disease
Source: Acta Biochim Biophys Sin (Shanghai). 2025 Apr 18;58(2):406–20. doi: 10.3724/abbs.2025064 (PMC12900701; doi:10.3724/abbs.2025064)
Supplement: 25198Supplementary_table_2 [file 25198Supplementary_table_2.xlsx]

## Sheet: Phosphoproteomics
Phosphosite	Normal_1	Normal_2	Normal_3	Normal_4	Megacolon_1	Megacolon_2	Megacolon_3	Megacolon_4	Aganglionic_1	Aganglionic_2	Aganglionic_3	Aganglionic_4
Q12774_S1004_M1	385570	198337	172863	137693	451355	168692	205152	179205	221773	142510	64285.5	118586
Q12774_S606_M1	199926	99902.4	40889.4	26134.4	266938	84067.5	68938.4	107013	137914	37243.5	78646.7	19713.3
Q12774_S1126_M1	89442.7	62059.1	85900.1	49441.2	94015.9	37557.7	79356.2	54372.8	48836.4	65939.2	74559.3	52784.2
Q12774_T59_M1	10408.6	50362.4	30545.9	16155.4	13427	34993	28074.9	10061.5	14680.5	8518.63	11545.5	8748.73
Q12774_S57_M1	10247.6	50327	30450.2	16138.7	13425.7	34991.3	28048.8	10062.6	14651.8	8513.74	11572	8761.74
Q12774_S11_M1	63801.5	23868.3	72996.5	21536.4	26766.9	71025.8	92091.6	32639	140837	78996.7	32957.7	107722
Q12774_S21_M1	88775.4	23868.3	111828	26874.5	309843	80932.3	64200.2	32639	161093	71166.6	29126	96868.1
Q12774_T668_M1	9581.99	5520.3	5900.42	11087.1	17722.4	5951.06	NA	10090.5	18620.9	6616.81	13899	12059.6
Q12774_S983_M1	7389.23	3932.32	1395.27	4285.5	8375.86	4459.69	15661.6	15851.1	6634.83	3495.18	4050.35	2006.62
Q12774_S978_M1	2956.52	1169.71	2826.57	4207.31	5093.11	2751.22	3091.98	2664.4	4508.94	649.882	5094.2	4181.96
Q9BTL3_S36_M1	37247.8	26329.1	20246.7	6430.07	25004.7	43744.1	5153.28	9119.72	18686.5	22763.5	7572.62	8439.31
A0AV96_T519_M1	169201	207434	404848	189814	262882	251624	258479	184176	239591	207138	333920	137486
A0FGR8_S691_M1	83470.9	121667	94659.9	180073	99481.2	92472.5	102637	198651	107421	132935	154514	113092
A0FGR8_S693_M1	111692	136338	112521	223852	139118	94144.4	132982	217738	157923	166909	171833	158090
A0FGR8_T705_M2	57244.5	115390	116880	63258.9	132826	107282	78021.8	29386.3	23223.6	121033	49496.1	82953.5
A0FGR8_S693_M2	150007	192107	161258	167405	205672	173307	172378	156665	155696	232824	76911.8	208161
A0FGR8_S688_M2	47215.2	49302.6	43922.8	76570.1	62544.8	50818.9	41905.5	66991.2	66976.5	65664.5	32455.9	61974.4
A0FGR8_S691_M2	48440.6	52595	44668.1	78927.3	62937.9	54785.8	52450.3	70667.8	77036.1	75809.4	30047.5	63232.9
A0FGR8_T705_M1	16164.1	10377.7	14917.9	27414.1	17669.1	15270.2	13449.3	25190.2	28057.2	33877.8	16449.3	29725.5
A0FGR8_S711_M2	2893.01	25179.7	44212.9	51351.6	52636.6	39580.1	NA	10380.6	11539.8	29683	35087.7	NA
A0FGR8_S739_M2	64893.1	101391	79322.4	114534	87357.6	120031	86082.7	106631	65714.5	56155.1	68899.5	110854
A0FGR8_S738_M2	113526	146076	113964	172726	128515	187180	121669	161330	117389	66070.7	107023	163407
A0FGR8_S738_M1	18452.2	52829.2	62669.3	91289.5	44880.7	31309.6	37430.2	175887	40218.6	56448	85598.4	61876.3
A0FGR8_S739_M1	35538.2	52212.2	61827	91280.2	44863.9	52759.2	37035	109024	40222.9	72082	85598.4	42839
A0FGR8_S743_M1	44800.9	47588.5	40960.7	57330.6	49740.9	42287.6	44649.2	65505	49696.4	54639.4	60302.3	33486.7
A0FGR8_S761_M2	5193.63	16438.5	8712.18	32159.5	12905.3	8120.42	20213.3	25323	4860.15	14574.4	18311.9	19004
A0FGR8_T753_M2	8594.96	21791.4	12296.3	43112.3	16818.2	10253.1	28561.2	34575.5	6843.19	18190.3	23569.1	25281.2
A0FGR8_S758_M2	4375.95	8057.39	4355.32	16163.8	5638.26	3477.67	10106.8	12246.1	2541.13	7122.18	9003.01	9573.6
A0FGR8_S761_M1	5421.54	8433.53	5047.19	2491.12	2578.94	9301.58	4363.06	11746.3	2929.79	3532.16	7585.5	2169.94
A0FGR8_S755_M1	9676.91	9264.11	9459.64	5452.46	4720.19	12192.3	4324.84	16487.3	4480.54	9513.01	11586.6	5683.91
A0FGR8_T753_M1	8375.74	10566.3	11350.5	11400.8	4841.67	9302.57	9253.94	12797.2	12041.3	24239.4	6611.6	4684.14
A0JLT2_S235_M1	25502.3	51048.1	63113.8	49379.6	44431.5	45738.3	64497.5	29769.2	45067.9	37729.5	68836.9	49822.4
A0JLT2_S226_M1	43821.6	74287.9	98010.4	74785.8	70570.5	67783.3	112093	46928.8	66189.6	56342.8	77573.7	62947.4
A0JNW5_S989_M1	47698.2	56228.1	57240.6	33648	41472.2	47030.9	57516.6	37552.2	29353.9	57855	44186.8	33493
A0JNW5_T429_M1	NA	325.367	2134.15	12876	2186.98	5048.44	4208.18	20888.5	2955.48	1082.82	3611.3	12007.8
A0JNW5_T420_M1	NA	742.711	571.728	6290.46	1635.21	1783.08	1649.8	2214.48	2763.94	NA	1270.15	701.276
A0JNW5_S418_M1	NA	742.46	571.822	6290.44	1635.38	1781.67	1649.72	2214.47	2764.24	NA	1270.3	701.082
A0MZ66_S494_M1	205237	220806	308401	200956	261795	245534	233350	204977	504619	500066	615651	360259
A0MZ66_T496_M1	188716	195084	269496	184055	232015	230553	204809	188996	449591	456834	556988	332455
A0MZ66_T475_M1	2288.24	4993.96	2201.05	10942	2349.1	6415.58	7890.36	3222.89	2981.54	901.871	NA	NA
A0MZ66_S506_M1	16594.3	20937.8	14468.9	7669.89	24312.2	15908	10539.3	6761.36	6155.2	780.506	4534.03	2652.21
A1A5D9_S277_M1	40779.5	88630	52535.6	15053.8	25035.7	58593.1	41484.2	12552.3	37967.9	25151	15611.9	14905.9
A1A5D9_S252_M1	8324.72	16339.2	8569.74	5036.56	6231.54	9598.49	7943.8	3163.58	4701.38	2983.16	2999.04	NA
A1A5D9_S349_M1	5456.06	15623.9	9111.46	1893.93	NA	16252.3	3739.66	219.108	1757.88	2107.98	2941.21	613.774
A1A5D9_S351_M1	6476.62	20929.9	16660.2	4017.19	NA	24851.3	10897.7	NA	4462.83	4275.24	3905.71	2344.71
A1L170_S223_M1	109640	72329.1	60622.1	44067.2	NA	84287.7	69101	61921.9	69432.8	74393.8	155783	5288.23
A1L170_S223_M2	107245	142829	148140	103308	87041.8	131410	125876	107605	80693.6	107164	92662.8	83466.1
A1L170_S222_M2	107245	142829	148140	103308	87041.8	131410	125876	107605	80693.6	107164	92662.8	83466.1
A1L170_S18_M1	19046.6	28870.4	38908	26823.8	24010.1	21491.7	32849.9	33978.4	13289	19674.5	16991.1	18207.7
A1L390_S741_M1	485126	384529	278157	175585	337524	275812	270511	235082	194315	179988	207922	148181
A1L390_S1028_M1	205431	99130.7	62920.5	108956	92621.1	56273.8	66833.4	87779.7	73750.2	67637.2	93929.4	100409
A1L390_S1081_M1	226713	171095	88982.1	101646	204474	119211	109963	148899	157056	98704.2	97493.8	54325.6
A1L390_S827_M1	21482.3	13729.3	21626.4	12980.4	17378.7	13864.2	15655.6	20694.8	21500.5	18651.2	14236.4	25881.3
A1L390_S631_M1	108930	58700.1	26534.8	60428.9	95365	39643.9	35991.3	80548	55243.8	54796.5	17592.1	29541.7
A1L390_S433_M1	14826.4	18341.6	16314.3	9742.06	16781.8	13316.9	17485.9	12327.9	20456.1	10340.4	4984.19	12029.1
A1L390_S432_M1	15135.8	14780.2	14383	8186.61	17258.3	12551	12966	10633.3	18836	9524.2	4154.45	5730.91
A1L390_S643_M1	16569.4	17654.8	12936.2	4299.13	19584.9	16056	12331.6	13071.4	7717.85	20926.3	39215.5	8305.39
A1L390_S647_M1	17971	16479.8	17577.2	16591.2	16638.2	15677.8	16833.2	15665.3	14703.7	4474.76	21772.9	13697.5
A1L390_S640_M1	8845.19	10837.1	9912.15	1022.8	7261.33	3349.86	12378.3	5300.97	2804.94	NA	9486.54	NA
A1L390_S1037_M1	NA	1750.07	1449.42	NA	2855.67	14088.4	2086.53	NA	4827.24	NA	3812.29	2876.34
A1L390_S76_M1	14281.8	6057.81	9659.88	6621.4	11342.1	7853.26	NA	11297.8	10399.6	7436.02	11262	10583.2
A1X283_S293_M1	108226	33715.5	61047.8	154681	77867.9	29759.3	71208	178613	146583	132406	189753	246412
A1X283_S291_M1	103958	34271.4	59341.5	151149	79340.1	30664.5	71189.5	195635	158176	128548	190451	252569
A2A2Y4_S416_M1	10336.2	6320.43	5126.67	10508.1	10590.4	7800.62	4643.49	6177.04	10928.4	19366.2	18426.3	7825.64
A2A2Y4_S429_M1	8598.07	12110.5	8987.82	8948.25	13492.7	17248.2	10864.9	7026.76	15617.6	14503.2	8083.38	11630.6
A2AJT9_S17_M2	3.03083e+06	1.36763e+06	635375	1.83437e+06	1.6507e+06	924666	671309	1.30171e+06	1.12913e+06	950500	229445	1.77878e+06
A2AJT9_S15_M2	3.03083e+06	1.36763e+06	635375	1.83437e+06	1.6507e+06	924666	671309	1.30171e+06	1.12913e+06	950500	229445	1.77878e+06
A2AJT9_T544_M1	38443.2	9638.41	3821.61	7405.78	9820.06	7710.13	7633.36	7222.23	8030.7	12240.7	NA	146938
A2AJT9_S17_M1	9.85721	714.894	NA	311.774	NA	214.649	573.051	NA	531.567	NA	13103.6	NA
A2AJT9_S402_M1	12134.6	8469.9	16600.2	6415.1	16315.4	13119.7	20404.2	11744.5	11048.3	10630.3	11380.8	7930.89
A2AJT9_S192_M1	4828.1	3880.77	5322.93	531.528	3039.52	2756.7	6923	3294.81	3323.09	1644.68	1194.22	761.201
A2RRP1_S475_M1	117613	135149	149988	126582	98470	127023	146098	151824	115726	126956	204396	148345
A2RRP1_S473_M1	101209	115868	124167	107769	83258	104235	115110	126780	113694	106303	183803	122988
A3KN83_S214_M1	44098.5	35972.7	22385.7	26161.5	44908.4	34603.6	46755.2	32789.2	31972.4	26423	38627.6	18831.8
A4FU49_S375_M1	3173.86	18453.6	8926.09	NA	13071.4	13845.4	14467.4	7854.62	NA	17553.7	2823.07	NA
A4FU49_S380_M1	9177.5	11541.1	7330.16	NA	7393.16	8458.77	15167.8	5021.23	1981.32	7401.5	2144.55	NA
A5PKW4_S1019_M1	3283.34	9454.38	1241.79	17380.6	2917.62	4289.26	NA	30728.6	915.509	NA	NA	6878.28
A5YM69_S450_M1	6722.21	7622.78	733.177	11331.1	13371.5	5890.64	11110.7	6471.15	6185.07	6056.87	11822.6	NA
A6NC98_S597_M1	25965.2	41204.1	65337.1	38143.1	22227.2	46731.5	33433	25249.9	27245.2	44504.4	42634.2	43707.6
A6NC98_S603_M1	22073.6	47019.1	71945.8	48481.6	23331	50833.4	40660.1	30102.7	31491.6	49385.5	45762.3	51395.9
A6ND36_S634_M1	36179.9	61112.8	68109.4	21153.1	41558.4	50307.7	76640.3	24850.9	31296.2	51161.2	80357	11511.8
A6ND36_S650_M1	86325.4	103576	113648	30433.8	96653.5	88438.3	159715	43590.6	45408	88471.1	72888.6	17748.4
A6ND36_S356_M1	69992.5	79837.3	72909.9	22923.8	57453	51863.2	99941.9	33622.7	31315.7	40211.1	50234.5	14601.2
A6ND36_S760_M1	24694.7	19685.1	31592.9	4001.79	29528.5	20214.4	746.829	14913.7	3811.31	5510.27	15705.3	NA
A6ND36_T689_M1	11039.2	24245.4	21120.5	777.206	11612.8	24618.8	33621	6227.71	3857.24	1814.24	1991.97	4866.3
A6ND36_S127_M1	6382.67	3685.92	NA	9555.02	14995.1	NA	4807.75	NA	NA	16533.6	NA	NA
A6NDB9_T301_M1	15189.1	33159.3	15554.4	10710.1	14664.3	23197.6	26945.7	6571.32	33691.4	18376.9	13992.3	25141.7
A6NDB9_S303_M1	15173.4	31042.9	12647.9	7343.44	13991.6	20789.9	25240.1	6477.41	28994.9	20212.2	14534.6	21686.5
A6NDB9_S302_M1	15204.8	29189.4	12488.8	7345.46	14677.4	19867.4	22667.3	6477.39	29026.7	21416	12379.7	21644.7
A6NDB9_S420_M1	20829.2	31169.1	22998.9	16978.1	17808.3	21772.2	28627.3	15951	31537.3	31401.5	21552.6	39382.2
A6NDB9_S375_M1	2096.35	1186.57	11243.2	3454.25	596.782	NA	5804.96	NA	6130.03	NA	NA	6404.07
A6NEL2_S271_M1	87360	92414.4	99851.2	77940.8	80327.2	101868	101442	74101.9	71878.3	90164.6	101264	62439.4
A6NEL2_S499_M1	52446.3	41705.9	9482.33	4941.02	28938.7	8851.74	15640.3	NA	19929.1	5334.79	5792.42	18339.2
A6NFI3_S10_M1	283629	273830	276563	327254	304674	347370	298790	333456	283465	326499	310216	342002
A6NFI3_S112_M1	88452.4	60330.3	51512.3	58346.4	60868.1	53318.5	66981.3	59962	65534.2	82265.4	69962.6	59291.5
A6NFI3_Y199_M1	32191.1	8000.69	19007.3	26096.1	NA	11284.3	NA	25076.2	6411.43	10531.7	NA	NA
A6NGB9_S383_M1	3144.16	NA	6040.19	5964.89	NA	NA	NA	8583.61	1481.35	NA	NA	8833.76
A6NGC4_S235_M1	91174.9	114485	104545	66429	172598	172521	150086	162866	86647.5	144031	119437	106019
P14598_S348_M1	44673.8	39203.3	81010.2	48060.8	40095.9	28542.9	79024.3	41185.2	38223.3	57038.8	64447	56179.5
P14598_S345_M1	23622.2	18705.8	29001.7	12859.9	12522.1	16930.5	35029.9	12973.5	17485.9	30089.4	51510.6	25140
A6NKD9_S246_M1	157624	321902	242276	213623	177867	293184	288207	256585	155134	201698	31754.9	179568
A6NKD9_S191_M1	61100.8	74413.3	43385.6	83442.7	65411.1	82479.9	72874.5	100089	67613.5	51896.5	58979	111422
A6NKD9_S187_M1	20963	53520.3	58280	3588.3	40419.6	72354.9	41572.6	51116	40369.5	58384.1	76911.6	51434.6
A6NKD9_S185_M1	21835	59160.4	67097.7	3588.3	40460.1	69955.6	41249.2	50315.1	22992.4	55903.5	73179.7	2132.34
A6NKD9_S179_M1	13437	52281.1	55011.6	3588.31	20580.5	39654.1	20851.2	20214.3	15132	50968.7	58237.9	NA
A6NKN8_S9_M1	6912.46	319.591	NA	2391.48	2097.93	3467.81	NA	3054.72	1999.41	NA	NA	955.922
A6NMZ5_Y287_M1	4976.04	3532.11	1462.88	2647.83	9371.68	6191.11	12454.2	4331.69	3395.12	NA	2892.6	2063.46
A7E2V4_S1155_M1	13286.7	12799.1	13311.5	25832.5	12966.9	14685.4	14065.4	21084	14552.6	15547.4	15337.6	14626.1
A7E2V4_S1156_M1	13286.7	12799.1	13311.5	25832.5	12966.9	14685.4	14065.4	21084	14552.6	15547.4	15337.6	14626.1
A7E2V4_T1151_M1	11500.2	11648	12025.6	24752.3	11901.4	13456	15058.9	19277.4	13804.1	13544.4	13762.6	14175.2
A7E2V4_S1130_M1	16255.1	21537	22391.5	31030.5	33335.9	21728.3	25023.6	43804	16163.7	30574.3	8605.48	17443.4
A7E2V4_S53_M1	6575.19	5719.45	6020.2	5420.3	7046.28	10967.3	6615.08	6102.93	7808.5	5742.65	8378.92	10473.8
A7E2V4_S48_M1	1640.06	980.097	1042.84	1354.06	2533.64	1042.06	920.265	1075.61	1904.37	1902.35	4047.9	3206.56
A7E2V4_S567_M1	54531.9	38835.8	50882.4	67994.3	34104.7	36516.5	44946.4	57567.1	35894.1	43693.9	35529	36153.6
A7E2V4_T55_M1	NA	562.076	409.593	205.488	977.68	NA	1350.68	327.559	1739.63	217.332	1057.91	1570.6
A7E2V4_T55_M2	387.695	NA	960.964	972.333	177.569	NA	NA	1238.72	NA	1500.3	1834.26	1726.2
A7E2V4_S53_M2	387.695	NA	960.964	972.333	177.569	NA	NA	1238.72	NA	1500.3	1834.26	1726.2
A7KAX9_S712_M1	54630.8	92453.5	86592.6	35742	57133.8	104568	102492	42411.8	48107.9	85784.8	95349.6	44899.4
A7KAX9_S706_M1	47725.5	83182.9	76874.6	33913.8	49848.1	93796.3	95734.7	36096.3	43637.7	77717.5	86421.2	37589.9
A7KAX9_S709_M1	46327.7	82525.6	77728.5	33921.4	50129.4	91888.6	95953.7	34286	41929.6	75416.5	84573.9	37468.6
A7KAX9_S682_M1	51003.7	43435.5	38452.8	31916.7	34888.6	33883.2	56283.1	26418.8	36171.9	25871.2	44678.4	13583.9
A7KAX9_S952_M1	7408.31	14020.4	14180.8	4056.04	10255.3	13388.4	11384.3	6346.21	11166	20031.9	16063.5	5474.36
A7KAX9_S892_M1	41298.1	5233.01	26290.1	25108	37085.4	12634.6	6116.42	15273	31514.3	5469.02	15654.6	38271.8
A7KAX9_T1236_M1	9519.75	1650.45	1584.39	4919.72	13708.4	890.306	1368.88	3278.75	20487.5	1413.23	6226.08	1981.16
A7KAX9_S871_M1	NA	1698.44	1613.19	2082.2	2218.87	NA	6177.11	NA	5607.22	9044.56	2347.15	5397.27
A7KAX9_S592_M1	1121.74	NA	735.145	319.016	3019.28	NA	NA	1429.64	5927.43	NA	1672.47	594.334
A7KAX9_S655_M1	4824.73	3735.97	6816.49	NA	3724.05	621.225	4110.74	NA	3018.99	3844.54	NA	1139.79
A8CG34_T424_M1	116184	126771	114012	109002	79697.3	122136	102937	112422	81914.7	90254.6	201871	78783
A8CG34_T424_M2	3366.47	6009	7230.69	6204.08	3594.35	7816.41	4938.27	5920.46	5153.65	6197.89	7773.65	6083.18
A8CG34_S422_M2	3366.47	6009	7230.69	6204.08	3594.35	7816.41	4938.27	5920.46	5153.65	6197.89	7773.65	6083.18
A8CG34_T375_M1	43759	13334.4	5999.89	20095.9	30237.7	24679.1	6220.83	26171.3	30824.2	19539.1	123346	29315.6
A8CG34_S357_M1	9295.46	7461.91	20672.8	9745.53	11904.7	11494.5	27580.4	9173.54	4604.12	2844.34	19853.4	18336.7
A8CG34_S358_M1	7187.19	7416.93	17618.9	8715.5	9648.82	9077.2	25059.6	7754.12	3924.54	3181.19	17278.2	17228
A8CG34_S674_M1	4306.97	NA	6020.61	10158	7742.44	4155.43	8201.56	6512.54	11259.2	2566.12	6174.19	14597.2
Q8IUC4_T606_M1	49799.2	32860.9	27310.2	24483.9	40211.5	19857.8	25790.9	35102.6	17086.9	21998.6	27585.7	NA
B0I1T2_S992_M1	3107.39	2823.72	1829.36	NA	1766.17	2345.28	1398.26	3408.19	74.5019	8512.42	5382.04	3059.05
B2RTY4_S2294_M1	33241.7	21328.2	20153.7	31588.4	28952.2	23794.9	13138	34019.7	35640.7	27299.5	19743.4	26582.5
B2RTY4_S1299_M1	51997.5	29946.5	27736.3	37488.6	36854	40946.5	24875.5	54926.7	38895.2	26973.7	27012.1	49456.4
B2RTY4_S1301_M1	28580.6	22503.5	24431.8	21316	20089.1	35875.7	7408.91	25100.9	20511.3	17596.7	15344.6	22904.2
B2RTY4_S1258_M1	14357.7	13009.9	7208.31	2979.98	11156.3	6105.94	11459.3	8010.77	9920.39	17857	546.473	3748.56
B2RTY4_S1733_M1	NA	NA	4181.44	2644	5141.88	NA	NA	12974.7	4965.92	6590.49	3662.36	3929.85
P0DPB3_S117_M1	28162.4	13884.7	12758.4	46580.9	19315.2	2644.71	15940.2	66182.6	23211.4	9394.16	4919.03	26849.4
P0DPB3_S330_M1	15174.7	NA	NA	15018.3	12163.8	5036.94	NA	16940.7	9605.21	8625.96	1842.83	12114.5
Q99613_S39_M1	1.70945e+06	2062727	2.71737e+06	1.75273e+06	1.81668e+06	1.65053e+06	2.8334e+06	1.82823e+06	1.31085e+06	2.16182e+06	2.16426e+06	1.80863e+06
Q99613_S166_M1	8059.28	11083.5	12345.6	8282.07	7913.09	8921.39	8113.92	10974.6	7605.38	15522.4	22184.6	9137.64
Q99613_T24_M1	21190.3	18213.6	23530.4	25905.5	21436.9	38765	NA	25871.6	27431.1	32725.2	28925.3	28522.3
Q99613_S18_M1	9532.99	7029	11557.6	25036.6	7648.69	25955.1	NA	11272.8	18998.2	19037.7	15243.8	16619
B7ZBB8_S84_M1	26310.7	16414.4	932.1	32120.9	43298.5	5429.45	16632.5	4211.38	23626.1	29010.3	30731	20909.4
B7ZBB8_S86_M1	23930.8	16335.6	931.944	28956.5	38014.2	5147.36	15131.9	3721.74	21695.8	26216.9	28392.3	19106.3
B7ZBB8_S166_M1	54215.4	17673.5	11752.4	29147.5	54854.3	23434.6	20373.1	40012.4	26843.8	20346.2	17697.2	19480.2
O43374_S588_M1	21974.9	14578.4	7136.69	52302.6	15717.5	7229.18	7032.34	68554.2	10083.5	2707.42	177.51	31187.7
O43374_T759_M1	26356.7	18670.6	4468.53	41783	14855	11807.5	NA	52646.9	18197.6	20829.5	7398.58	64020.5
O43374_S760_M1	19128.9	7791.44	171.035	25142.7	6100.53	NA	NA	38554.6	10201.2	7411.71	7110.16	46203.6
Q8IXS6_S351_M1	32349	3736.99	9736.94	53947.6	7673.16	7528.81	7569.4	49072.1	19414.7	2961.31	31733.3	21554.8
Q8IXS6_S358_M1	5843.61	6273.63	2222.45	5258.72	3380.36	9070	NA	9256.12	2712.08	13792.9	20252.4	3095.09
C9JI98_S124_M1	25761	17250	10720.2	339.093	11257.2	42791.2	3207.05	NA	6627.98	1713.35	671.284	NA
C9JLW8_S21_M1	185699	118629	126107	139166	115810	141564	125565	141984	179559	135168	87580.6	200427
E9PAV3_T2024_M1	234544	350563	274505	251323	232541	379734	331803	346054	263676	324510	724411	252631
E9PAV3_S2029_M1	267372	293751	233626	252143	262873	329293	285814	349479	271068	300376	614795	246278
E9PAV3_T2020_M1	69119.4	137080	65301.1	106715	69048.2	105928	77365.9	89563.8	104305	110922	189499	149632
E9PAV3_S949_M1	170246	58553.7	27446	265312	114074	100375	53083.8	323343	152471	36276.8	32227.6	371657
E9PAV3_S995_M1	170246	58553.7	27446	265312	114074	100375	53083.8	323343	152471	36276.8	32227.6	371657
E9PAV3_S1089_M1	170246	58553.7	27446	265312	114074	100375	53083.8	323343	152471	36276.8	32227.6	371657
E9PAV3_S1319_M1	170246	58553.7	27446	265312	114074	100375	53083.8	323343	152471	36276.8	32227.6	371657
E9PAV3_S1135_M1	110103	27422.5	14648.2	148896	77466	50698.9	24279.9	213392	100349	10512.8	23668.2	179129
E9PAV3_S1158_M1	110103	27422.5	14648.2	148896	77466	50698.9	24279.9	213392	100349	10512.8	23668.2	179129
E9PAV3_S1181_M1	110103	27422.5	14648.2	148896	77466	50698.9	24279.9	213392	100349	10512.8	23668.2	179129
E9PAV3_S1204_M1	110103	27422.5	14648.2	148896	77466	50698.9	24279.9	213392	100349	10512.8	23668.2	179129
E9PAV3_S1227_M1	110103	27422.5	14648.2	148896	77466	50698.9	24279.9	213392	100349	10512.8	23668.2	179129
E9PAV3_S1250_M1	110103	27422.5	14648.2	148896	77466	50698.9	24279.9	213392	100349	10512.8	23668.2	179129
E9PAV3_S1018_M1	84452.9	27952.1	9924.03	121616	44121	40355.6	19166.7	157821	88960	14648.8	10517.2	182696
E9PAV3_S1342_M1	84452.9	27952.1	9924.03	121616	44121	40355.6	19166.7	157821	88960	14648.8	10517.2	182696
E9PAV3_S874_M1	15289.4	5906.15	4766.17	19333.8	3734.58	17037.4	2665.8	17359.8	17167.5	4743.09	2424.43	46802.9
E9PAV3_S972_M1	27406.1	12250.4	2151.25	45976.8	13730	23784.5	NA	62429.2	28116.1	7740.6	7700.5	73374.6
E9PAV3_T1630_M1	4622.14	2438.58	7045	15219.2	6488.37	11535.9	2499.17	16279.1	8270.98	2700.6	NA	19089.3
E9PAV3_S1296_M1	7403.17	NA	NA	19064.5	2496.64	9264.87	NA	29691.8	14703.4	1043.89	1635.76	42015.1
E9PAV3_S1411_M1	8866.61	NA	NA	7137.18	3162.85	7743.34	NA	10582.4	7075.37	NA	1125.6	11235.7
E9PAV3_S1042_M1	15985.7	4867.89	NA	21244.6	8839.94	7565	NA	29518.3	13926.9	NA	NA	28501.6
E9PAV3_S1581_M1	13304.2	1876.15	NA	17042.4	4832.4	8956.73	NA	20216.2	7219.55	NA	NA	23414.7
E9PAV3_S1112_M1	14154.3	NA	NA	13370.8	6574.05	4864.36	NA	13909.8	12901.5	NA	NA	22976.8
E9PAV3_S1474_M1	18767.3	3630.44	NA	26993	NA	21129.9	NA	33176.8	8019.54	NA	498.861	39596.5
E9PAV3_S1639_M1	835.365	645.939	NA	19890.7	1.17542	16368	NA	8397	5076.83	NA	NA	21033.7
G9CGD6_S381_M1	47116.1	37685.6	22020.8	68767.2	39970.3	36290.4	47769.6	66966.2	48991.2	55153.5	29831.6	55056.3
G9CGD6_S383_M1	47116.1	37685.6	22020.7	68767.2	39970.2	36290.4	47769.6	66966.2	48991.2	55153.5	29831.6	55056.4
G9CGD6_S873_M1	12824.6	24707.3	35606.2	12842.9	9587.62	18416.5	25613.2	10313.8	10819.5	26547.8	12637.9	41730.3
O00116_T74_M1	6955.81	3924.67	2362.14	3937.62	3035.53	5929.21	5261.18	3995.87	4009.8	4200.59	9816.82	NA
O00148_S37_M1	11658.7	22733.4	29490.1	16722.6	19669.3	12854.9	22802.6	24683.8	15830.7	7675.65	26136.4	20248.2
O00148_Y38_M1	11659.6	22733.4	29148.9	16720.8	19669.7	12863.9	22802.6	24679.3	15316.2	7675.65	24897.9	20216.8
O00151_S90_M1	1.4791e+06	177271	322842	615647	917781	121712	258097	775985	528291	121092	137505	712052
O00151_S130_M1	20727.1	NA	13124.3	32392.9	24349.7	3497.51	15656.5	42075	17845.7	3680.26	3405.71	38057.5
O00151_T316_M1	2834.98	NA	NA	1787.88	2618.2	1511.51	602.893	2092.98	1920.1	NA	NA	4218.67
O00159_S408_M1	125691	69127	86515.2	102727	112550	101257	102262	139874	88021.1	84179.7	33832.1	144812
O00159_S864_M1	74035.7	71977.8	57747.8	76950.4	66517.2	61845.3	75791.9	76740.8	68097.8	49623.9	7146.33	78563.5
O00159_S736_M1	6667.52	25420.1	1.00396	1969.6	29772.7	5276.88	24839.1	NA	27149	10352.5	21794	7195.32
O00159_T786_M1	9156.82	19152.5	1765.14	6715.74	3826.53	10361.7	1153.58	19219	3711.64	3375.01	797.443	5971.79
O00160_S1023_M1	19292.5	10158.4	21935.1	5495.42	15946.6	11803.5	7733.99	9200.25	13074	23598.2	7640.69	5296.87
O00178_S25_M1	NA	176.365	2699.87	2095.44	2066	2608.29	2687.09	1227.53	4567.51	636.541	825.361	1837.71
O00186_T322_M1	840.038	NA	497.408	NA	923.818	1372.23	NA	NA	1346.29	1032.41	1368.27	NA
O00186_S323_M1	840.038	NA	497.408	NA	923.818	1372.23	NA	NA	1346.29	1032.41	1368.27	NA
O00192_S343_M1	84803.8	47049.2	47128.6	101304	60334.4	52227	60886.4	80291.5	58592.1	55591.6	33840.5	47937
O00192_S345_M1	41384.4	23236.8	17443.2	8280.94	28359.2	20358.8	3252.76	43077.9	24854.5	26953.3	20098.2	8057.25
O00192_S345_M2	2939.28	2337.02	405.128	1650.38	1652.57	2822.64	1333.27	1254.57	1217.74	2248.23	1504.93	471.519
O00192_S343_M2	2939.28	2337.02	405.128	1650.38	1652.57	2822.64	1333.27	1254.57	1217.74	2248.23	1504.93	471.519
O00192_T642_M1	1735.09	1329.72	1605.65	651.928	1338.83	NA	1819.03	2027.6	1302.98	2047.12	2522.18	991.139
O00192_S267_M1	3356.55	6394.71	6504.19	17468.1	4416.45	2067.07	26692.1	33662.1	4470.69	7236.38	NA	2550.19
O00193_S15_M1	1.09238e+06	992861	1.07942e+06	1.17653e+06	972465	1.3595e+06	895586	1.37705e+06	1098982	795979	494473	1.16545e+06
O00193_S17_M1	1.08848e+06	994844	1.07538e+06	1181877	971007	1.36343e+06	896203	1.37747e+06	1.09441e+06	796019	498637	1.16308e+06
O00203_S276_M1	285385	359554	346694	284533	323537	396531	345904	298527	251740	257460	225564	268660
O00255_S492_M1	207108	80731.3	131798	112680	131692	72519.4	118138	84287.8	148528	117181	196460	153061
O00264_S54_M1	6797742	9282387	7.52383e+06	7737865	7.21971e+06	9415584	7530770	6.30955e+06	8167471	9191304	8060406	7502737
O00264_S57_M1	7.3084e+06	9983377	8016540	8.22285e+06	7796102	10387690	8.06614e+06	6890750	9073807	10170325	8967694	8023484
O00264_Y180_M1	20015386	21869526	14959680	15785376	19662576	25464704	16524759	16767574	22130970	20334548	20139790	16007137
O00264_S181_M1	20097682	22121426	15237467	16058347	20069340	25886654	16828856	17176780	22489148	20673518	20531860	16403165
O00264_T74_M1	8183.46	30461	NA	6201.23	6592.21	16500.3	NA	4407.55	12654.9	11594.1	28824	8466.12
O00267_Y54_M1	78379	101015	113128	84307.7	95105	116819	75818	107402	94115.3	155961	218179	99320.3
O00267_S32_M1	59361.5	69893.6	77259	59132.4	62823.9	88843.3	40722.1	85411.8	67081.9	122470	140876	61478.2
O00267_S36_M2	28081.9	40091.7	50618	34164.7	31482.7	54380.9	36547.1	45608.6	32263.3	46733.4	20435.7	40825.7
O00267_S32_M2	55015.9	83442.7	101982	73853.9	56736.5	108764	82431.5	92032.5	57349.7	79657.4	24735.9	78527.5
O00267_Y54_M2	26934.1	43351	51363.6	39689.1	25253.8	54383.2	45884.4	46423.9	25086.3	32924	4300.25	37701.8
O00267_S671_M1	107430	55215.5	66965.1	35821	100855	64878.3	79225.8	32603.1	79305.9	86392.4	63756.8	50418.2
O00267_S670_M1	23510.7	13761.1	1848.23	5802.54	18180.6	7484.49	12911.2	4319.47	10252.8	14187.1	8782.3	5033.94
O00267_S666_M1	6851.55	4031.31	14297.6	NA	9249.87	4261.94	10195.6	4623.24	7099.89	7656.84	10698.6	11960.5
O00273_S315_M1	284068	223171	202073	122615	243968	294585	191378	99722.3	174232	122704	149782	116026
O00308_S211_M1	53595.3	41788.8	49560.2	47579	48423.8	44625.7	51024.9	56595.6	49152.9	66586.3	60289	36582.3
O00330_S157_M1	12154.5	17108	14737.7	9830.02	9205.85	16000.3	NA	6412.88	9352.74	8614.08	9649.69	NA
O00391_S426_M1	1162.34	3894.09	304.169	59.3252	1050.8	3712.38	NA	515.976	1422.47	2009.25	NA	NA
O00400_S22_M1	9371.33	3282.26	5356.1	1605.59	11327.6	1330.42	3683.57	8299.47	7859.42	3116.84	34757.6	390.761
O00400_S20_M1	4696.95	3128.71	3814.78	2704.63	9423.35	1770.95	2672.02	1224.43	1527.55	222.987	34850.7	1308.8
O00409_S389_M1	10482.8	9736.37	14390	14995.3	10618.6	11409.7	12243.9	22272.5	11287.3	7888.36	8546.79	14655.4
O00409_S391_M1	10990.3	9730.21	13705.7	15179.7	11885	11157.4	13072.5	22905.2	11569.4	7142.44	8722.23	18347
O00409_Y366_M1	763.863	1361.2	1382.16	1027.69	2344.69	2759.51	NA	4464.91	1026.48	2393.82	797.116	619.341
O00418_S18_M1	124001	94348	108037	72742.6	127197	70491.3	128124	74113.7	140222	120737	150036	109710
O00418_S445_M1	13302.9	14658	13440.5	9597.04	13281.6	12593.4	14194.2	9943.06	10726.1	9092.24	15743.3	8441.02
O00418_S474_M2	3959.51	11999.8	5254	3952.56	5970.62	5943.36	4065.44	5915.43	18069.4	7808.1	9941.4	5431.06
O00418_S470_M2	5568.03	11085.5	9389.1	4832.54	7628.3	8578.56	4066.44	4996.92	9273.3	13046.4	8715.75	7656.23
O00418_S474_M1	11706.8	18905.3	22641.5	3168.14	16612.5	25071.8	25253.1	3918.46	12849.5	11789.4	37379.5	12206.6
O00418_S477_M1	2114.99	2094.66	2968.3	1649.94	2266.69	3939.98	7374.1	1767.68	4601.7	3674.28	13383.9	2639.22
O00418_S477_M2	1608.52	8213.94	4135.1	879.985	1657.68	2635.2	NA	6377.79	17013.2	5238.28	7975.78	2225.16
O00418_Y468_M1	396.154	1528.02	1202.72	NA	NA	NA	NA	980.838	641.314	1516.54	7691.41	NA
O00418_S470_M1	1025.84	1732.95	2425.36	NA	NA	1011.58	NA	NA	2447.94	4484.27	15594.5	NA
O00418_S500_M1	4619.91	17168.2	21946.6	7469.54	NA	12305.1	NA	NA	13175.6	20072.9	24029.2	NA
O00423_S113_M1	402795	375568	263505	804106	329119	470523	468921	1.1102e+06	642924	976628	622761	1.41825e+06
O00423_S140_M2	337401	323032	194483	565245	327426	238959	277640	558185	375989	302249	102764	534675
O00423_S135_M2	121557	115470	68272.8	205924	117194	83817.5	98685.4	200095	136528	105441	36796.9	191226
O00423_S136_M2	118077	112799	65246.9	198285	113032	82946.7	95720.8	195321	130947	103439	37046.3	187083
O00429_S616_M1	563519	276749	321474	415356	401999	364075	280779	395390	539316	171742	238433	425462
O00443_S338_M1	58855.4	37132.4	25379.6	50667.3	64838.5	29163.2	23695.9	63050.2	38581.1	32531.6	33898.6	30996.2
O00443_S259_M1	58787.9	21202.2	31976.2	40435.7	41092	21165.8	23594.6	44754.2	45495.1	46236	46336.6	60748.7
O00461_S583_M1	10633.3	30781.9	10535	16062.3	14942.2	28895.5	6536.86	16504.7	29919.3	47843.9	26288	12599.2
O00461_S538_M1	24002.7	13781	10849.3	9469.44	11965.2	12883.3	6694.7	8832.59	14204.7	36852.8	5835.29	10545.9
O00461_S364_M1	8082.87	15316.9	11279.6	NA	6591.66	22681.3	13307.1	8212.69	8682.29	27192.3	20411.1	8402.56
O00470_S194_M1	303180	175843	112514	293791	196612	92006.8	158430	282309	216839	208665	123809	210227
O00470_S196_M1	364977	202186	136048	325889	210168	88982.7	231421	311871	265424	234282	158745	233394
O00470_S198_M1	327508	202019	122205	286945	196615	105873	209680	273984	235788	208818	137780	218074
O00472_S503_M1	NA	1136.95	NA	1135.66	577.02	1695.47	1228.1	1198.87	1267.2	3307.26	4725.08	837.865
O00499_S298_M1	2.45008e+06	2467134	2196500	2.05422e+06	2.54949e+06	3.29966e+06	2933036	1.89926e+06	2.6223e+06	3.76708e+06	3893963	2.43865e+06
O00499_S296_M1	2.26512e+06	2282501	2.0507e+06	1.93819e+06	2.34848e+06	3.05477e+06	2.77204e+06	1.77003e+06	2.4351e+06	3499624	3.60912e+06	2258561
O00499_S303_M2	833891	1.02637e+06	695730	894628	850255	1.10643e+06	750683	763168	976632	886983	658415	860307
O00499_S298_M2	854813	1.04233e+06	730142	913919	870835	1.12813e+06	764774	782169	1.00915e+06	923561	726510	894663
O00499_S303_M1	286022	314504	349165	358821	320924	459825	415959	327725	419786	401629	859291	450615
O00499_S296_M2	130676	182615	266665	227725	166822	208225	228062	168607	200755	255494	402726	288682
O00499_S303_M3	7012.66	12485	19574.6	35086	13099	17723.9	11498.5	25223.1	22391.3	17997.8	9083.78	28898.4
O00499_S298_M3	7012.66	12485	19574.6	35086	13099	17723.9	11498.5	25223.1	22391.3	17997.8	9083.78	28898.4
O00499_S296_M3	7012.66	12485	19574.6	35086	13099	17723.9	11498.5	25223.1	22391.3	17997.8	9083.78	28898.4
O00499_S331_M1	16057.8	20343.9	16000.1	37339.7	41850.2	30226.9	50284.8	60764.3	33236.6	3406.7	NA	25447.8
O00505_S60_M1	311190	354452	286665	296361	214176	296507	321747	366486	236114	278795	358431	334367
O00505_S56_M1	244448	273615	271946	232588	168873	271775	336872	272599	201174	246019	275718	281986
O00512_T155_M1	24393.1	21134.7	23863.5	33918.1	29726.5	26900.1	22310.8	27626.1	31761.9	20860.7	30108.4	13282.1
O00512_T162_M1	20992.2	18416.1	21468	27434.1	26645.7	24417.9	19428.9	24579.2	30205.3	18255.5	25484	12942.5
O00512_T167_M1	5778.1	8641.61	7871.91	9941.71	5825.92	9667.85	6735.13	7498.6	12712.9	11375.3	13201	6264.06
O00512_S687_M1	70008.6	35900.8	49491.6	36771.5	56994.8	33278.5	40868.2	51494.9	64706.2	64493.7	59184.3	52233.3
O00512_S278_M1	45815.6	42340.5	36235.3	35810.4	44636.5	48756.7	38403.1	32852.5	41659.8	39347.4	40166.1	29542.3
O00512_T257_M1	33251.4	21569.6	24775.3	44706.1	37932.1	46034.3	26273.8	42561.7	50550.3	36989.4	52217.1	33941.5
O00512_T315_M1	8518.21	4855.67	4803.62	6254.72	8152.06	8127.13	3802.62	6040.85	7885.12	5936.58	7271.96	4881.75
O00512_S104_M1	11102.8	8211.9	NA	NA	NA	20716.9	NA	2822.79	6497.07	2627.31	5343.03	848.253
O00515_S64_M1	1510843	998613	2492964	622740	1.40324e+06	958269	1.31016e+06	871152	1.30289e+06	1.80438e+06	1.66434e+06	801793
O00515_S177_M1	1.66418e+06	1.38444e+06	1354527	775599	1.57219e+06	1.40788e+06	1.56464e+06	834905	895341	690428	1.17965e+06	765807
O00515_S123_M1	106109	75857.7	223157	121414	216914	144844	176357	118188	166971	152413	278556	158319
O00515_S272_M1	139544	81774.8	213598	109279	163534	87799.5	203617	136127	201098	109579	321351	184270
O00515_S365_M1	33269.8	11980.2	7562.7	5998.82	32033.3	6881.23	16754.8	10585.5	13169.4	918.164	8196.45	4270.54
O00515_S356_M1	1.28723e+06	1.18789e+06	1.54698e+06	750653	1.48906e+06	1.21918e+06	1344906	888880	882448	619257	1.10699e+06	768934
O00515_T358_M1	240185	213755	273847	120644	254061	202502	239183	148047	151057	104667	183803	124608
O00515_T19_M1	112755	52282.7	55842.9	12751.5	70890.1	23313.4	56846.9	38911.4	29470.5	21827.5	59005.2	13909.7
O00515_S485_M1	16724.4	5656.67	1291.69	2317.11	10653.4	3227.49	2314.64	3666.28	5349.8	12032	895.301	854.134
O00515_S512_M1	8778.85	5684.64	5408.01	286.616	2970.8	1451.45	4873.29	1302.5	1176.93	4819.73	2979.85	NA
O00515_S355_M1	525120	488993	616809	301861	603324	488001	546287	352684	355216	206637	441337	311483
O00515_S347_M1	3866.37	919.63	4519.23	4492.66	133.475	3704.19	9704.88	619.143	NA	8980.95	11831.3	1568.38
O00515_S394_M1	479806	214140	268742	185961	354385	176321	339261	196951	311289	47690.4	88438.9	119004
O00515_S392_M1	479404	262046	175434	186219	367570	187727	340460	203867	313867	47627.6	88505.7	211548
O00515_S38_M1	82292.2	33921.7	34216.3	8152.55	73103.2	19709.3	23411.7	15692	43069	19600.1	47456.2	10046.4
O00515_S39_M1	66723.9	27171.6	25971.9	5869.35	60683.4	15757.7	19950	11968.7	34479.3	14855.5	18547.1	7772.73
O00515_S39_M2	91900.1	67422.4	33698	10661.7	80890.7	23943.5	50980.4	19054.3	74639.2	27584.6	40914.7	2753.3
O00515_S38_M2	57370.2	66930.8	31083.8	13957.5	71816.5	22104.6	52524.6	16953.4	64861.3	25547.8	36524.3	6987.67
O00515_T40_M2	57398.3	54630	27672.8	13952.6	65978.9	22456.9	52508.3	16500.5	64700.3	23264.2	32880.6	7061.5
O00515_S385_M1	4225.18	2587.81	1105.1	2538.35	3853.5	2314.8	1035.69	2496.25	NA	783.949	NA	903.3
O00533_Y1136_M1	49816.1	134471	104958	40336.8	53598.2	132336	121472	55243.3	73462.5	144166	117948	114390
O00533_S1137_M1	37028.2	100623	84754.9	20833.5	36134	106410	80560.7	42183.7	49148.7	114288	72435.4	70456.6
O00533_S1139_M1	37480.4	110004	84833.3	1581.66	39927.5	109730	88051.6	39169.2	54127.4	108515	72596.3	78111
O00533_S1147_M1	12134.3	33355.3	21413.6	18414.2	12500.1	28525.9	31241	15373	20931.5	31463.2	40901.6	39580.1
O00533_S1139_M2	9597.3	44799.5	25906.4	13576.9	11957.5	37728.6	32640.7	10154.2	21073	43853.1	32366	22282
O00533_S1147_M2	2253.81	15875.1	8443.25	3084.06	3637.47	13548.6	10337	2371.88	7447.5	16924.6	12060.3	7572.93
O00559_S36_M1	52181.6	37098.2	53398.5	42013.3	36904.5	55174	56555.5	37044.2	33470.8	33793.5	82545	56132.1
O00562_S621_M1	85192.5	306939	167159	220152	224368	225252	276842	168527	156152	35093	67600.6	124643
O00562_Y317_M1	4800.9	4539.02	4673.84	2966.81	1757.55	929.588	NA	4476.68	2547.81	2090.71	1339.83	5491.03
O00567_S563_M1	2218831	1.12959e+06	1.1258e+06	575387	1.22493e+06	989734	893223	515630	1.52486e+06	1.72117e+06	2.03108e+06	1.029e+06
O00567_S570_M2	424301	445476	457163	223713	354539	418410	424896	272453	328299	700570	576802	239364
O00567_S563_M2	160671	90993.4	109256	54254	119011	77927.7	73145.8	56387.4	159369	155530	130941	111201
O00567_S569_M2	363590	406564	405205	193104	308630	384626	390428	243147	261587	639418	537194	184559
O00567_S570_M3	33232.5	28555.1	49584.2	24138.4	31561.6	33144.1	32088	19068.7	55948	61889.4	31942.3	39796.1
O00567_S569_M3	33232.5	28555.1	49584.2	24138.4	31561.6	33144.1	32088	19068.7	55948	61889.4	31942.3	39796.1
O00567_S563_M3	33232.5	28555.1	49584.2	24138.4	31561.6	33144.1	32088	19068.7	55948	61889.4	31942.3	39796.1
O00567_S570_M1	624693	756987	599970	293136	548375	663348	595634	314244	377669	774291	589677	260384
O00567_S569_M1	295319	374578	295459	167555	268526	325464	295613	160804	192613	365659	119224	140193
O00567_S519_M1	107432	133024	126486	113629	101005	137870	131696	91615.3	81203.2	133734	162796	100477
O00567_S520_M1	151614	204505	189037	152201	156337	183732	195886	150136	122572	249435	263816	160535
O00567_T543_M1	18663	33463.6	30350.4	16260.8	24964.6	26527.5	13724.4	13341.5	28478.6	54429.7	30275.9	37187.8
O00571_S594_M1	16059.7	9342.96	14160.1	15057.8	15203.1	10259.9	12015.2	20457.1	22825.2	35304.6	15960.3	10187.5
O00712_S312_M1	167711	111922	122692	94724.2	219846	130874	121836	101713	278032	257448	198024	170366
O00712_S325_M1	87624.2	81026.8	91815	107351	108838	97457.9	97913.9	101511	143523	135555	195149	141057
O00712_S326_M1	88603.6	79779.1	100483	105971	105312	96333.3	106769	101044	145391	144389	202844	140274
O00712_S328_M1	63655	53203.9	72256.2	80196.1	72858.7	67227.5	75052.3	72843.5	109729	102453	155876	102266
O00712_S332_M1	28637.9	24821.2	35533.4	31931.1	41396.1	31639.1	32496.6	30955	51951.7	38217.5	33276	39329.2
O00712_S264_M1	62764.4	46820.6	30049.5	59249.2	81037.2	38115.3	41754.9	62352.8	103044	59026.2	78044.6	32946.4
O00750_S155_M1	208131	94102.5	196213	150241	229652	171362	310417	218240	173125	139265	477719	204161
O00750_Y1453_M1	25416.4	32922.6	36654.4	75300.9	NA	27595.9	12001.3	38954.6	27534.8	44080.5	19814.9	125578
O14492_S117_M1	968.119	2200.06	3088.16	2412.27	1876.31	3096.71	2118.22	1570.82	1694.28	5463.31	1145.69	2339.12
O14493_S194_M1	334757	171758	88241.4	109324	370892	91633.9	172511	188901	292445	169782	222296	114915
O14493_S202_M1	61427.1	30808.1	17845.9	33318	58647.9	37811.8	22473.6	38881.8	44694.9	12119	5800.77	39067
O14494_T271_M1	3328.55	10213.5	8093.23	5948.24	2794.58	6274.83	8378.11	6710.03	4597.61	7333.83	1773.97	10762.3
O14494_Y278_M1	349.028	252.281	1039.3	1550.43	689.142	1370.17	649.151	661.682	1265.38	882.501	1503.78	769.381
O14497_S696_M1	248794	290827	357082	272185	242107	312898	433690	230586	200360	259947	529170	204574
O14497_S702_M1	107625	124954	161336	120139	109974	134739	182572	100005	85083.3	21567.6	48764.6	95318
O14497_S705_M1	65932	76944.4	105800	84235.6	69291.8	81063.4	127336	66692.4	53525.1	77638.6	48914.4	78205.3
O14497_S698_M2	NA	4500.75	4222.8	18539.1	NA	15283.5	3602.5	7801.34	19925.8	3296.69	21753.1	49479.9
O14497_S696_M2	NA	4500.75	4222.8	18539.1	NA	15283.5	3602.5	7801.34	19925.8	3296.69	21753.1	49479.9
O14497_S363_M1	220540	183155	176916	259252	274769	179092	168785	218890	326328	269360	189560	193318
O14497_S366_M1	182664	161101	147332	220961	233735	162149	141134	193078	276726	238059	163638	172470
O14497_S367_M1	185092	148128	125977	197897	212555	146907	125760	168221	254410	215572	141553	163469
O14497_S769_M1	86662.8	46515.7	75768.3	73684.3	85429.4	76054.2	86824.5	75793.9	53434	101094	78132.4	72876.3
O14497_S772_M1	86367.4	42526.6	91672.7	77497.6	82969.2	66312	103438	75453	53495	99988.6	86451.9	68528.3
O14497_S382_M1	54728.5	16632.5	39609.8	41721.6	45869.1	17209.7	36621.6	44203.4	61518.4	42083.9	56626.6	63137.8
O14497_T1883_M1	5238.91	10721	9307.7	3434.11	2471.2	5577.56	11072.9	7922.51	3123.32	7375.2	12946.5	7681.62
O14497_T1892_M1	5238.89	10837.7	9307.64	3433.56	3393.38	5577.14	11074.1	7920.55	2548	8447.32	15503.6	7720.31
O14497_S1751_M1	17030.7	13632.5	16291.7	12199.8	17725.8	4792.43	4572.64	26890.4	8747.86	12489.3	26275.4	16913.6
O14497_S1944_M1	803.146	589.532	3095.86	1053.81	1184.33	1899.25	2410.24	573.203	1574.52	452.823	2138.18	1782.12
O14523_S667_M1	21541.4	36547.1	16187.1	11898.5	14868.7	16978.3	13885	15271.9	13187.3	45977.6	12580.7	11070.7
O14523_S662_M1	16691.1	22473.9	13240.8	7020.5	10940.8	11074.9	14057.3	9825.94	13215.2	39747.4	9891.95	6534.51
O14523_S660_M1	17290.9	22021.4	12367.5	8376.14	9358.56	9589.39	9360.3	11029.2	12231.7	39821.4	11410.6	8088.97
O14523_T417_M1	18314.5	15700.2	16205.1	10911.1	16142.5	14870.7	18206.3	12299.7	13609.6	18953.9	18319	10377.3
O14523_S619_M1	6209.24	7043.75	4015.7	4290.84	4612.63	9279.31	5151.58	3108.1	4543.51	6582.34	7694.59	861.814
O14523_S613_M1	6791.71	9889.07	11598.2	3802.45	3373.81	16774.2	11073.1	8589.65	9674.7	12701.9	14433.4	NA
O14523_S470_M1	1121.37	298.444	288.681	179.582	605.461	441.838	NA	NA	903.341	1465.34	1714.87	321.859
O14545_S325_M1	392830	302647	410293	329997	237687	428840	452756	374766	254959	387495	400390	333097
O14545_S327_M1	392355	300248	403318	329775	234170	428462	450833	374165	254305	381629	402465	333854
O14545_T437_M3	39989.2	16374.4	28317	31465.1	41069.7	28490.6	53423.9	46276	21183	46732.3	44600.5	57849.3
O14545_S431_M3	39989.2	16374.4	28317	31465.1	41069.7	28490.6	53423.9	46276	21183	46732.3	44600.5	57849.3
O14545_T414_M1	726048	588624	878870	854931	578736	879804	1.07629e+06	788798	578039	618514	763319	951056
O14545_S415_M1	650837	547898	783314	772429	528007	813868	965029	698433	529917	582997	721346	848020
O14545_S415_M2	20966	14666.2	15413.9	15736.1	28216.2	11271.5	15819.1	17949.7	37111.5	16559.8	9542.37	30008.2
O14545_S409_M2	42155.4	27429.3	39115.3	32060.4	51483.5	20280.1	38762.4	36030.1	55113	33514.4	21338.6	55431.9
O14545_T414_M2	21189.5	12763.1	23701.4	16324.3	23267.4	9008.58	22943.4	18080.5	18001.4	16954.6	11796.2	25423.7
O14558_S16_M1	4512459	2.67161e+06	1.11344e+06	5.32884e+06	6.72944e+06	3.25582e+06	2.12014e+06	9787031	5100896	1.08375e+06	939727	1.89818e+06
O14558_S84_M1	13320.4	6507.81	20470.1	32004.1	16006.8	12734.4	53344.4	28594.8	11792.9	71180.8	5389.94	18886
O14576_T176_M1	20834.2	40761.9	22755.8	32138.9	23555.8	70743.1	29378.6	29584.8	38882.2	24386	28593	42047.8
O14576_S179_M1	20938.7	39380.6	22685.5	29810.9	23557.4	70463.5	29372.9	29565.9	38954.7	24400	28582.7	41457.7
O14576_S191_M1	19901.3	38996	22757.3	30937.3	22453.4	61465.2	26954.3	28611.2	40235.2	25105.9	28761.4	40464.4
O14578_S1971_M1	59855.7	100952	180055	76814.9	41945.9	70617	279670	84658.6	28234.2	71636.1	227141	60710.5
O14578_S440_M1	1223.04	2904.34	7380.24	5800.49	NA	3950.72	6383.86	1430.41	1171.79	4127.03	8885.71	NA
O14579_S99_M1	22317.6	24445.5	29269.1	12314.2	31188.7	46061.7	48160.9	11500.5	10411.4	10779.3	10649.3	45477.8
O14607_S1008_M1	NA	NA	172.734	333.478	NA	NA	315.962	NA	735.847	NA	974.854	130.641
O14617_S829_M1	138149	322461	331360	422760	245056	278562	469503	450465	246665	322463	492902	380806
O14617_S827_M1	19953.3	22601	24376.5	41083.6	22412.9	28690.6	51806.4	42074.9	21980.8	21973.6	29811.6	52841.2
O14617_S658_M1	344028	568157	298648	226544	326214	290385	253852	227625	290502	164883	148529	184147
O14639_S431_M1	877251	531527	706825	736040	751859	398369	687461	955475	532352	781102	768196	689928
O14639_S435_M2	56376.9	56402.1	58877.6	40600.3	67166.5	34576.5	48517.1	45019.6	49553.2	62474	50443.2	42888
O14639_S431_M2	86651.8	88570.4	95556.1	64668.7	106979	53670.2	78744.2	70319.6	77965.6	98915.9	79878.8	69559.9
O14639_T433_M2	30274.9	32168.3	36678.5	24068.5	39812.1	19093.8	30227.2	25300	28412.4	36441.9	29435.6	26671.9
O14639_Y439_M1	3056.89	3241.51	693.576	NA	3614.85	3157.13	1093.44	5841.75	3144.67	5696.84	8226.08	NA
O14639_S352_M1	368841	688029	574789	368955	510815	566027	669602	346027	506114	1.02137e+06	571863	548269
O14639_S353_M1	409618	723984	545369	351794	578481	610227	725748	348713	565225	1.05885e+06	594969	563654
O14639_S367_M1	386909	305875	410457	481463	463116	263609	521472	445534	511420	532971	591628	554929
O14639_S655_M1	451116	224480	224650	281891	551731	228306	299177	370013	332650	205407	292236	291372
O14639_S586_M1	314958	470543	348857	265215	363894	529974	428602	268115	351729	338535	109255	285979
O14639_S587_M1	283688	424962	336278	242416	331896	481394	396394	246821	316867	313392	98330.7	263132
O14639_S422_M1	53146.4	57094.1	37628.9	32659.2	58108.7	46056.9	59448.7	37601.1	46065.8	93156.3	85910.5	38653.2
O14639_S426_M1	4602.25	NA	2350.31	7442.8	10043	NA	NA	9007.19	11739.5	20188.1	18839.9	5208.69
O14639_S490_M1	7151.9	7991.02	11700	7967.4	9137.61	8959.71	3348.31	11260.7	6020.11	10472.4	13084.1	5800.12
O14639_S706_M1	12419.7	6246.17	6126.43	9247.06	13043.4	6734.55	8214.43	9308.87	9350.55	6734.69	6086.44	9034.95
O14639_S540_M1	NA	3492.56	1266.11	404.389	1570.29	2273.46	NA	476.58	NA	446.809	NA	NA
O14639_S452_M1	192591	247937	267090	247806	232041	185522	292601	286620	261867	235628	334496	275581
O14639_S455_M2	25287.8	53046.7	44704.9	18386.8	59983.6	48095.3	21170.2	34111.8	47115.3	58040.4	46733.1	14723.7
O14639_S452_M2	13922.8	29420.1	24213.4	8730.21	32001.9	26321	6679.12	18297.8	25380.4	32658.8	26792.5	780.194
O14641_S618_M1	7799.13	4201.65	3147.46	4006.4	5868.03	4884.69	2636.64	5120.37	6739.94	4758.37	4642.55	4798.84
O14646_S1689_M1	14385.3	9713.37	12280.1	13969.9	21242.4	7644.54	16010.1	10357.8	9045.58	6506.19	NA	2228.2
O14646_S1396_M1	4527.48	2493.01	NA	3705.94	2902.63	NA	NA	2314.81	4642.2	10223.2	6066.16	5873.12
O14646_S1385_M1	4575.93	NA	2958.79	4222.58	949.295	NA	NA	2811.75	2812.51	NA	1617.63	3977.2
O14646_T1394_M1	2154.59	1197.37	2047.9	2772.5	1711.27	NA	NA	NA	1714.78	NA	1321.51	NA
O14647_S1801_M2	161095	120081	130395	139390	128159	160373	99820.2	109209	180966	105793	82714.3	133181
O14647_S1799_M2	116255	64239	61335	92907	71200.4	91791.6	55785.7	50970.7	131453	56788.6	50760.1	74731.5
O14647_S1795_M2	44839.7	55841.8	69060.3	46483.4	56958.6	68581.1	44034.5	58238.2	49513.2	49004.3	31954.2	58449.7
O14647_S1728_M1	15431.2	6082.52	4746.05	9225.88	17252.8	2045.9	2352.94	18121.1	14319.6	3227.41	5371.24	15387.7
O14647_Y1736_M1	11759.8	6075.7	4756.95	9716.91	12241.1	2120.72	3918.1	13352.5	10125.9	3994.29	4524.44	14010
O14647_S1365_M1	18454.7	12856.2	16876.5	12630.6	12492.2	11148.2	13069.3	20894.5	12086.6	19143.7	25841.7	14520.6
O14647_T1089_M2	164.946	671.785	1588.97	2129.31	1445.43	1511.33	903.202	667.084	1984.09	1684.08	1658.56	841.641
O14647_S1087_M2	270.217	1220.99	2785.88	3554.07	2328.77	2618.47	1498.03	761.276	3665.27	2836.46	3396.47	1382.7
O14647_S1085_M2	105.271	549.205	1196.91	1424.77	883.345	1107.14	594.827	94.192	1681.18	1152.38	1737.91	541.058
O14647_S1373_M1	5197.07	650.004	2697.81	2665.16	4999.44	5519.06	2989.83	12876.5	13155.3	16778.9	31614.9	10342
O14647_S1373_M2	3217.46	16011.1	8880.08	14199	7479.17	15252.9	9299.22	10127.3	12065.7	8759.12	5783.09	13747.1
O14647_S1369_M2	3217.46	16011.1	8880.08	14199	7479.17	15252.9	9299.22	10127.3	12065.7	8759.12	5783.09	13747.1
O14647_S208_M2	5689.66	9908.58	14543.8	11454.2	11871.6	12647.4	10930.7	12210.9	13576.4	11268.3	7413.02	13063.7
O14647_S207_M2	5689.66	9908.58	14543.8	11454.2	11871.6	12647.4	10930.7	12210.9	13576.4	11268.3	7413.02	13063.7
O14672_T719_M1	44314.9	28726.3	8093.49	39740.5	43346	11061.5	5693.13	70771.5	32061	17828.9	18347.8	18054.3
O14672_Y741_M1	7125.55	4005.34	NA	6781.05	4434.69	927.387	NA	13057	2930.38	6184.44	NA	5935.17
O14681_S316_M1	32068.9	80259.4	101896	94530.9	87325.8	101442	99743.1	94013.6	53315.2	37794.2	91812.1	94759
O14681_S326_M1	99463.9	109178	141091	126649	125904	120373	134139	126178	115348	79727.8	158491	152230
O14681_S330_M1	123129	88766.3	119849	96506.5	129330	89391.7	89019.4	122848	121952	82968.3	137691	151010
O14681_Y310_M1	25329.4	51508.9	76270.5	53524.9	54425.7	61093	72912.6	57109.2	42477.5	32476.8	63076	60424.6
O14681_S330_M2	71491.8	3967.79	18704.4	16128.7	26667.7	4682.44	10811.3	46756.7	41457.3	14638.7	28749	48196.7
O14681_S326_M2	71491.8	3967.79	18704.4	16128.7	26667.7	4682.44	10811.3	46756.7	41457.3	14638.7	28749	48196.7
O14681_S46_M1	6872.79	2139.42	NA	592.523	5080.62	3495.22	1.05072	2791.62	4660.97	1085.91	815.519	NA
O14683_S14_M1	4.48527e+06	5517823	3.43619e+06	2247999	4.05273e+06	3.80701e+06	5.45278e+06	2763828	3.01234e+06	1.79419e+06	3.23844e+06	1.81336e+06
O14686_T2229_M1	130659	151222	163586	107399	148885	178501	195438	109622	132074	151076	173714	112654
O14686_S654_M1	136332	147073	167545	104660	117927	154098	144862	121537	129799	176104	181065	137526
O14686_S1671_M1	68584.7	88808.7	101174	90252.4	66320.5	76489.6	134357	83142.5	71058.2	116876	204873	100371
O14686_T1195_M1	58880.8	78401.5	78788.9	95857.3	71977.1	49197.1	107252	139996	55188.6	61592.4	76210.4	97971
O14686_S4738_M1	50468.7	85680	56945.8	13951.3	41417.4	104699	84348.9	53857.1	21787.9	28286.1	88600.9	6455.09
O14686_T2240_M1	34568.7	26654	31387.9	14858.1	31492.9	34856.1	23153.3	19257.9	25483.5	9622.12	14805.5	6561.54
O14686_S2239_M1	34541.2	26706.3	31330.1	14852.3	31441.1	34952.8	23140.9	19243.1	11522.3	9624.07	14955.9	6558.05
O14686_S2640_M1	14707.4	8356.08	8082.16	4460.71	11515.3	8325.12	5405.72	8012.32	7975.95	14598.1	20551.5	7727.68
O14686_S1606_M1	11716.2	13572.9	20538.8	17656.7	13834.3	16438.4	25408.6	10220.6	11995	12537.1	14770.4	14609.3
O14686_T1843_M1	10735.2	8355.6	9802.07	8254.3	6925.52	8357.87	11200.8	7080.96	4640.14	15665.5	18713.3	6282.77
O14686_S4359_M1	1521.57	6342	16061.9	2945.89	3523.69	17042.3	1068.29	11357.5	8482.87	5697.51	5033.08	1897.56
O14686_S4325_M1	62253.6	87408	65636.1	115876	104375	123068	75106.2	151914	60647	79301.6	92619.7	NA
O14686_S4321_M1	3252.1	4167.99	2357.73	NA	491.214	3691.68	1876.06	NA	1228.15	3191.58	3556.01	NA
O14713_S41_M1	4951.48	4818.96	3532.59	5471.89	6689.4	2575	NA	7294.6	4203.33	9308.23	4984.5	NA
O14733_S61_M1	1830.86	537.379	2001.8	7944.64	531.114	5486.13	78.1223	9571.09	4263.4	1300.19	2169.07	10352.7
O14737_S119_M1	132854	139017	129962	57194.7	78775.8	227425	95940.6	105791	107040	21020.5	14426.6	78942.6
O14745_S280_M1	1.01431e+06	448698	582843	327498	1.2054e+06	286884	583581	359399	745172	583589	882146	471620
O14745_S269_M1	40392.6	47752.5	48743.4	21721.8	40474.1	40871.7	58923.6	29867.1	16166.1	28880.4	19833.4	32837.1
O14745_S2_M1	59622.2	54365.8	48842.3	9672.76	45458.3	44896.7	50808.6	9470.3	20084.3	39361.7	11845	17360
O14745_S280_M2	23564.3	7510.05	9329.11	3561.61	23254.9	5818.28	7754.24	7713.63	14255.6	6846.85	7566.26	10284.8
O14745_S269_M2	23564.3	7510.05	9329.11	3561.61	23254.9	5818.28	7754.24	7713.63	14255.6	6846.85	7566.26	10284.8
O14745_S288_M1	1.8062e+06	3.11896e+06	2.56994e+06	1.03716e+06	2.20055e+06	3136009	2.63166e+06	1019502	1.63111e+06	2.11827e+06	1.27865e+06	1.32885e+06
O14745_S290_M1	1.80387e+06	3133680	2.55145e+06	1.03596e+06	2192568	3.13735e+06	2624519	1.01664e+06	1.63828e+06	2.09323e+06	1257934	1.32459e+06
O14745_S291_M2	NA	53867.5	55461.6	27198.6	43627.6	57083.7	30038.9	42703.7	32691.8	82607.8	61078	40084.2
O14745_S290_M2	44353.9	81253.6	77350.4	11131.4	73312.1	98556.2	53110.8	77511.7	36493.2	90046.2	32735	78017.2
O14745_S288_M2	44353.9	99195.5	63798.8	19903.3	98117	116777	55475.9	77395.7	48501.5	99353.4	66043.5	65770.1
O14770_S198_M1	27942.5	14020.6	9581.44	45768.2	34176.5	20557	27134	56983.8	23485.6	7129.36	NA	22447.4
O14770_S204_M1	15924.3	4156.69	NA	19993	17932.7	4368.75	1822.48	36850.8	8412.47	NA	NA	31054.3
O14791_S311_M1	184565	268958	147716	100302	190263	262127	145753	79513.7	130428	495873	239047	77254.2
O14791_S314_M2	105754	167964	105269	60117	108893	145685	110018	46807.5	86482.6	265878	139896	63378.8
O14791_S311_M2	105754	167964	105269	60117	108893	145685	110018	46807.5	86482.6	265878	139896	63378.8
O14791_S314_M1	55300.6	181839	56255.8	20747.7	69030.2	106510	55374.1	22747.1	85014.3	220212	92586.9	56001.1
O14795_S254_M1	78956.7	23770.6	38773.8	24304.3	34354	14362	18524.6	41037.2	62452.7	108448	113662	13858.2
O14795_S231_M1	13252	7141.44	8038.76	4412.71	11825.3	8993.22	2343.58	8378.53	6795.87	10011	12391.8	582.544
O14828_S76_M1	259826	82632.9	70909.2	189437	199140	104951	116209	206252	178615	44077.1	134680	206424
O14867_S443_M1	95188.6	70799.2	83088.1	81188	91288.5	63733.3	84511.5	82294.5	65390.4	74665.8	79248.9	81505.1
O14867_S445_M1	93832.4	70803.2	83101.7	81145.3	91346.4	63730.3	83360	82310.8	65420.4	74697.9	79250.1	81505.1
O14874_S31_M1	808020	680476	500468	794931	899043	842959	592372	931152	854160	592472	241077	750765
O14896_T425_M1	29972.8	2869.1	14173.6	5095.2	11494.9	3789.5	12256.1	9454.94	14007.8	11954	19385.6	16623
O14908_S225_M1	21967.8	10542.6	40540.7	5499.36	30141.7	28199.3	46282.6	21331.4	16767.2	14242.6	23800.8	15286.8
O14908_S232_M1	24690.7	52526	46345.1	32312.2	39080.6	43902	43838.5	35805.6	26115.8	23163	26153.3	24933.7
O14920_S672_M1	23225.4	23038.8	18887.8	19745.2	9133.72	43559.6	11999	19555.5	26741.3	8096.75	15835.1	26299.9
O14924_S850_M1	34041.8	23251.4	18916.9	31091	28198.2	17040.2	20750.1	40802.7	22235.2	36019	23386.3	26260.6
O14924_S172_M1	8235.67	5784.87	NA	8632.23	6513.74	3613.76	NA	9056.36	4130.04	8935.93	7940.92	7815.83
O14929_S361_M1	NA	5790.93	3582.16	4775.42	791.313	10241.4	20741.1	3202.65	1195.45	NA	11772.5	8753.71
P19105_S19_M1	21867.9	26118	43811.4	28733.9	23843.2	71218.9	32654.1	25275.5	160539	96809.5	18729.9	24083.3
P19105_S28_M1	8533.25	11728.4	23702.4	352.006	2206.13	36179.9	5411.54	13708.9	21460.1	6433.44	1780.75	NA
O14974_S877_M1	166821	154545	198396	201487	206303	175919	317054	195825	138186	141327	83809	233348
O14974_S871_M1	188341	128087	86216.8	183268	145999	98658.6	69051.7	226415	88582.4	63120.5	34382.2	163456
O14974_Y446_M1	450711	444199	332820	658035	501535	622817	387335	917437	591184	418263	436925	538571
O14974_S445_M1	420566	415861	316379	604124	464063	587798	360937	861062	547697	395549	414924	507604
O14974_S910_M1	155987	144994	124881	217820	169069	119372	116308	494366	113697	96797.5	56864.1	208694
O14974_S299_M1	224532	171413	219793	585996	187313	180252	196761	691510	325093	262730	236119	601959
O14974_T696_M1	14303	24179.8	20567.3	76155.5	21751.3	20701.8	30653.1	168009	53622	6567.16	24190.5	25093.3
O14974_S507_M1	123973	93656.1	161769	154975	143258	87641.5	133327	203551	105185	142806	24720.2	133790
O14974_S409_M1	41605.5	50905.8	47267.4	83581.7	39215.3	41960.3	52997.8	71876.5	68212.1	47329.9	56693.7	84285.8
O14974_S618_M1	39747.5	28124.7	14810.6	21483.5	29116.3	23871.2	19799.5	31101.9	34053.8	27899.4	4918.99	18516.8
O14974_S422_M1	51308.3	17656.2	5997.01	62167.5	17914.7	17654.2	17975.9	76078.1	25890.3	20393.5	10148.3	73979.7
O14974_S995_M1	7440.58	2623.03	2597.11	4184.52	1873.89	1645.64	2029.29	7738.43	6713.18	26343.5	5028.51	2580.92
O14974_S668_M1	10606.4	3165.38	6683.11	10306.6	15186.8	11694.3	NA	17454.1	33270.9	125693	NA	18463.4
O14974_T671_M1	2556.51	1738.07	6769.83	NA	6573.49	3335.93	NA	9118.81	10730.7	15919.2	NA	10875.5
O14976_S826_M1	94832.8	50624.9	88819.8	101831	91442.7	103266	54553.8	38138.5	99115.9	86376.9	214321	83057.1
O14976_S834_M2	102330	47931.5	26634.9	36800.6	82509.5	64701.8	18145	36646.2	70335.6	93203.9	138640	29801.6
O14976_S829_M2	46344.8	29022.6	24653.9	32987.4	44443	41789.5	14718	40527.1	43801.5	66912.2	114661	33893.7
O14976_S829_M1	35662.5	29152.7	105184	28228	33385.4	108070	20154.5	19921.1	83852.9	96373.8	197937	23585.2
O14976_S834_M1	36891.8	26183.2	60160	13126.1	64388.5	79224.1	10256.6	39554	54277.9	82343.5	194630	16908.5
O14976_S838_M1	24301.9	97894.6	100442	6238.23	5375.47	130448	NA	52978.2	8864.24	68675.1	110065	46063.3
O14976_S837_M1	23844.3	6053.98	50111.5	4286.32	4197.19	77980.3	NA	43978.1	20297.2	63983	108032	4856.38
O14979_S241_M1	20218.6	11196.9	19129.2	20176.7	16484.7	12916.6	12846	15694.5	19866.1	19883	27118.6	19982.2
O14980_S391_M1	25570.8	9505.91	6257.45	9097.64	15617.9	25412.6	11644.8	10844.4	29885.8	12252	34755.5	9998.5
O15013_S1291_M1	9306.93	7752.12	12067.7	24368.3	16542.4	13570.9	13537.3	18827.5	18002.3	4911.96	21383.3	14013.3
O15013_S1279_M1	12940.8	7093.77	9518.98	20814.5	16445	16513	8412.21	15695.4	17258.6	13541.6	18675	12456.1
O15013_S1285_M2	6110.4	5124.57	14691	10973.6	9063.83	9586.09	11692.3	13869.6	7202.17	8399.96	12823.5	8104.91
O15014_S467_M1	88505.6	73798.4	92444.1	84632.1	86153.2	72205.6	72773.9	104773	85277	60674.6	100212	83943.5
O15014_S470_M1	81663.5	60124.5	89767.5	87628.4	83042.3	73369.8	79777.5	101374	81955.1	62166.3	103237	88264.2
O15014_S578_M1	110062	78929.4	102902	94960.9	104766	82618.2	120065	126258	77635.8	79760	97301.3	90488.7
O15014_S576_M1	86941.1	63303.4	73823	77110.5	88410	67318	87266.7	98247.6	64770.4	64762.1	75259.9	74011.1
O15014_S578_M2	17202.4	12485.7	15060.3	18676.9	16229.1	16153.4	20657.1	18304.8	17525.3	12531.1	14959.5	20095
O15014_S576_M2	17202.4	12485.7	15060.3	18676.9	16229.1	16153.4	20657.1	18304.8	17525.3	12531.1	14959.5	20095
O15014_S758_M1	296872	337637	323540	126585	214662	337872	492584	121679	384889	209761	24074.6	101626
O15014_S560_M1	24120.2	30521.3	16680.2	33393.9	28727.6	12221.4	32431.2	16858.5	18511.2	54132.7	72460.8	19040.9
O15014_S1055_M1	192.1	286.989	964.412	440.652	674.886	338.966	619.301	525.994	138.492	662.238	684.66	528.882
O15014_S1313_M1	41114.8	28424.3	25851.5	27150.3	33060.7	27415.9	NA	43646.6	38206.3	24083	31270.9	22683.7
O15014_S842_M1	6592.81	5386.1	9306.78	NA	4467.76	6237.96	4629.59	2286.49	4096.49	9781.63	14967	4405.72
O15021_S355_M2	565229	464747	556373	400945	372608	408257	453728	364335	357015	689252	364294	382434
O15021_S357_M2	565517	391011	554879	190354	244974	294688	458352	363302	186952	690182	268866	370728
O15021_S2520_M1	78396.8	50653.2	49529	47638.4	55574.1	53034.8	47511.9	61543.9	41979	43342.9	30341.6	20044.5
O15021_S2448_M1	1441.24	4376.56	31088.4	37825.1	30678.6	40834.3	45709.6	22671.8	33405.2	14599	11025.8	41579.9
O15021_S2442_M1	3591.75	1260.69	NA	6205.09	3229.63	NA	NA	1133.07	3240.75	1160.27	2227.25	5527.68
O15021_S1860_M1	23314.5	12095.1	9435.41	9583.48	16196.9	9082.1	11966.8	18513.9	14789.5	11732.8	9598.34	19105
O15021_S1391_M1	17619.2	14122.3	8172.22	14856.1	10140.4	8204	8412.78	13301.9	23738.7	8994.61	5352.35	13317.6
O15021_S1467_M1	8016.23	9357.28	3779.52	4733.79	4644.9	5193.82	7904	4158.14	7630.02	4409.76	NA	6486.44
O15021_S257_M2	4172.94	4089.04	2322.99	3976.36	2784.52	2552.37	1620.05	3467.1	4616.38	3493.64	NA	3366.42
O15021_S248_M2	4172.94	4089.04	2322.99	3976.36	2784.52	2552.37	1620.05	3467.1	4616.38	3493.64	NA	3366.42
O15021_S248_M1	578.717	3711.29	849.053	4831.74	1888.91	4947.13	NA	1923.91	2327.79	4383.51	NA	2477.51
O15021_S1779_M1	10592.1	4614.85	2701.51	6311.03	6535.06	5321.17	1148.73	6027.06	12630.5	9504.09	2194.64	4035.76
O15021_S1822_M1	170292	138370	90801.2	220223	223171	221954	85355.6	183312	258770	133887	73921.7	189217
O15021_T1818_M1	169560	140220	90784.9	229836	222144	220751	80439.8	183158	264083	139018	52641.6	187388
O15021_T1422_M1	14264.1	4957.87	840.049	1085.02	3769.75	14361.8	3490.64	21549	16989.5	6750.93	NA	16414.4
O15021_S1419_M1	6019.39	4681.74	450.037	3350.62	4275.01	2457	2.04419	5665.79	1406.79	3414.78	691.531	2060.69
O15021_S1377_M1	12058.4	6419.13	647.992	3436.69	9805.2	7891.55	4580.93	9249.76	12868.4	11945.5	5942.95	7341.82
O15021_S1370_M1	2633.89	3237.86	2769.14	3439.9	3322.38	3486.16	NA	4192.03	3685.38	3309.36	NA	2110.14
O15021_S1523_M1	1219.2	644.647	371.963	1925.6	1916.34	931.949	2958.11	2184.24	1182.54	254.053	NA	835.51
O15021_S266_M1	853.374	NA	NA	989.568	579.459	912.514	NA	799.331	1720.34	695.761	600.644	458.592
O15027_S1327_M1	522596	526366	457528	560287	556664	356226	603538	576190	441032	364489	143852	490630
O15027_T1325_M1	510958	516801	451495	531516	537574	352447	590836	577558	429475	359156	138442	468108
O15027_Y1339_M1	NA	972.892	1357.22	NA	1548.35	1380.54	NA	2035.58	2011.14	1832.26	NA	1312.98
O15027_S1356_M1	134296	116549	164304	96719.8	105095	117598	240688	95734.9	76996.6	86888.2	108318	79101.7
O15027_S1359_M1	137871	115024	171335	51661.9	110012	122659	256217	100276	66262.5	92969	84868.6	85073.6
O15027_S1362_M1	134397	111048	158404	94549	99945.3	108442	233671	99975.6	62477.2	75021.1	89101.6	76123
O15027_S1359_M2	130019	135788	124161	104243	137854	108615	131970	157194	89524.2	131376	104316	138388
O15027_S1356_M2	163882	181889	180230	173257	184415	148717	177248	194208	124730	184297	123666	168526
O15027_S1362_M2	126627	128006	124559	92901.4	136020	101326	131656	150499	82896.9	123662	94937.1	131940
O15027_S1362_M3	14340	31579.5	43129.3	42787	32050.2	31302.4	106025	40142.3	22937	31346.9	7417.44	36506.3
O15027_S1359_M3	14340	31579.5	43129.3	42787	32050.2	31302.4	106025	40142.3	22937	31346.9	7417.44	36506.3
O15027_S1356_M3	14340	31579.5	43129.3	42787	32050.2	31302.4	106025	40142.3	22937	31346.9	7417.44	36506.3
O15027_S2083_M1	186359	95118.3	143885	85496.5	178739	104385	132507	112762	200654	162199	296568	127059
O15027_S2081_M1	147851	80476.1	114673	70647.1	138351	84229.1	100789	89932.5	157134	131057	225728	100924
O15027_S568_M1	84066.3	27375	92016.4	81496.1	58151.6	61937.3	88751.7	70867.5	53234	43712.6	62039.6	59099.6
O15027_T575_M1	42417.3	43962.7	101143	53110.6	39246	40069.9	102170	66878.6	34209.9	42635.8	56043.2	69655.5
O15027_S569_M1	40692.2	25657.6	82428.4	63549.7	43596.3	46410	93228.1	59103.3	39866	38132.5	56428.4	63529.6
O15027_S1069_M1	191767	68830.4	187446	85575.6	172190	278267	126305	101348	167148	294670	626850	71200.4
O15027_S1368_M1	26235.6	50701.5	98571.6	42172.9	47572.1	73519.6	95393	43520.1	47899.2	35036.3	61117.8	38774.7
O15027_S1374_M1	8750.42	28066.4	57442.4	19923.8	21655.2	36942.2	59149.6	26069.3	23501.5	9010.52	32755.4	15962.9
O15027_S1369_M1	10027.9	27230.9	63734.3	21832	24715.3	40637.8	65079.2	28324.2	26520.3	10447.8	33368.9	19283.6
O15027_S2056_M1	122213	58778.1	78554	70184.5	134894	63652.9	71599.6	83847	113590	57844.8	141857	103118
O15027_T2054_M1	104725	47512.6	69329.4	58143.2	118387	54984.8	46437.7	70417.9	88206.4	51211.3	119891	81447.7
O15027_S1226_M1	37939.6	39306.2	78102.4	64125.5	39205.8	34738.5	64655	110735	40060.4	85904	165906	78263.2
O15027_S87_M1	8221.67	4007.77	3169.41	5113.07	7404.77	6475.83	4878.58	6637.76	9023.33	1605.37	4316.91	9077.03
O15027_S1305_M1	735.077	2739.16	3796.75	1382.26	2675.63	1077.64	3521.61	2481.83	1999.98	1535.74	3098.52	14.984
O15027_S1964_M1	NA	4681.26	6456.06	9643.09	16469.2	13347.9	19321.2	3588.78	21811.5	20646.6	23399.2	13647.8
O15042_S934_M3	44660.3	86665.9	68873.2	53090.6	77459.8	120199	98789.2	34499	92183.1	61479.3	25865.7	49078.5
O15042_S932_M3	44660.3	86665.9	68873.2	53090.6	77459.8	120199	98789.2	34499	92183.1	61479.3	25865.7	49078.5
O15042_S930_M3	22330.1	42508	46878.6	30185.1	38834.2	60595.5	37934.5	23958.1	46094.9	33602.9	9553.53	14587
O15042_T931_M3	22330.2	44158	21994.6	22905.5	38625.6	59603.1	60854.7	10540.9	46088.2	27876.4	16312.2	34491.6
O15042_S948_M1	6244.72	2315.64	568.296	702.08	409.065	2567.3	4184.54	2350.09	2188.94	726.025	59135.4	3053.35
O15042_S951_M3	1933.83	3995.27	4291.02	3215.87	4094.66	3354.57	3748.49	3435.75	2872.05	639.101	2822.35	2329.94
O15042_S948_M3	1933.83	3995.27	4291.02	3215.87	4094.66	3354.57	3748.49	3435.75	2872.05	639.101	2822.35	2329.94
O15042_S946_M3	1933.83	3995.27	4291.02	3215.87	4094.66	3354.57	3748.49	3435.75	2872.05	639.101	2822.35	2329.94
O15042_S244_M1	101541	35562.7	21902.6	28436.6	50751.8	15221.3	21105.9	38328.9	61387.2	24360.7	NA	18059
O15042_T487_M1	NA	530.785	1655.01	674.552	NA	1844.76	3955.56	540.363	NA	1238.16	4606.12	1592.26
O15042_S485_M1	NA	6401.79	6049.23	3800.48	NA	5227.39	10719.1	2364.4	NA	6831.3	11892.4	4331.72
O15047_S1153_M1	504460	433992	583318	551813	500483	540919	522521	438471	448933	697984	683336	662687
O15047_T1106_M1	73146.6	94548.6	93568.8	73924.2	76641.3	94889.6	115475	81403.3	79016.1	161644	176167	104588
O15047_S1103_M1	52184.9	62843.1	59044.2	65539.7	48797.4	71259.8	63949.2	57902.9	54827.7	124522	115570	76059.3
O15047_T1106_M2	17065.6	8996.86	16894.5	12079.4	8210.53	6176.72	11273.9	14574.8	16019.4	14486.2	16452	18306.4
O15047_S1103_M2	17065.6	8996.86	16894.5	12079.4	8210.53	6176.72	11273.9	14574.8	16019.4	14486.2	16452	18306.4
O15047_S479_M1	46767.6	48124.7	45202.6	47829.5	50055.9	51776.5	54154.8	45735	49685.1	58352.4	118399	50551.8
O15047_S470_M1	22602.2	21199.3	25348.6	20346	22321.9	24781.7	25335.5	20629.5	25026.3	31934.6	77088.4	19181.1
O15047_S468_M1	22635.7	21203.6	25327.5	19994.2	21194.5	24775.5	25275.4	20617.6	25024.8	31894.8	77131.1	18849.6
O15047_Y1510_M1	68006.9	55417	48971.3	64055.4	54646.9	54257.7	82071.4	61436.9	65693.3	84707.5	82976.2	101301
O15047_T916_M1	57780.1	64959.4	68844.9	69482.2	50061.3	75573.2	62338.2	71194.3	61488.7	81781.9	99328.8	75169.3
O15055_S977_M1	26808.4	46530.3	69955.9	57114	40375.1	46367.5	126835	41267	42973.7	75317.4	107702	57065.3
O15055_T968_M1	6706.79	8305.58	15761.4	16735.9	11231.1	8823.41	35946.7	10574.6	4959.44	11559.5	28621.9	6569.27
O15056_S1124_M1	33439.6	36256.6	38924.5	28489.1	33732.4	22386.8	21125.5	40484.6	34703.7	21776.6	36464.9	37751.9
O15056_S1191_M1	35290.5	87773.6	105107	89037.5	76077.3	87953.2	113072	99971	35980	73964.2	148725	90773.5
O15061_S1049_M1	46362452	39831948	21673088	74241360	31421558	67060560	32958440	70216376	65204768	22662992	5.21292e+06	72162640
O15061_S1044_M1	37931080	32115898	17620422	59681088	25747576	53950100	26466932	56654196	52429740	18124536	4.19492e+06	57409340
O15061_S1049_M2	1.39902e+06	1.50723e+06	1.04661e+06	4156203	1.24729e+06	2.21618e+06	1.10363e+06	6243955	1.78475e+06	736062	82926.7	2177452
O15061_S1044_M2	1.39902e+06	1.50723e+06	1.04661e+06	4156203	1.24729e+06	2.21618e+06	1.10363e+06	6243955	1.78475e+06	736062	82926.7	2177452
O15061_T656_M1	2448110	1.60967e+06	981537	4.16309e+06	1.39436e+06	3.09817e+06	1.18768e+06	4.43535e+06	2.66049e+06	1.37587e+06	278068	3973478
O15061_S653_M1	2.37991e+06	1.55217e+06	896940	4.06381e+06	1.34511e+06	3.02042e+06	1128474	4.3253e+06	2.59679e+06	1.34937e+06	269456	3.92198e+06
O15061_T813_M1	2.59564e+06	3.01888e+06	1.63889e+06	4.63472e+06	2.6842e+06	4.52776e+06	1.89878e+06	5417879	4849801	1.28206e+06	222074	2313937
O15061_S824_M1	2.25367e+06	2.46622e+06	1.29195e+06	3924993	2.18788e+06	3.52434e+06	1.41409e+06	4458166	3.88459e+06	1.052e+06	158780	1.83923e+06
O15061_Y830_M1	2339364	2.48838e+06	1.2549e+06	3.66037e+06	2.28944e+06	3.6372e+06	1.63517e+06	4484804	3844751	1038258	166217	1.90093e+06
O15061_T834_M2	899524	882238	425427	1.46198e+06	762956	1.39406e+06	566641	1.79153e+06	1.4421e+06	649149	85516.8	1221750
O15061_S833_M2	232139	239755	104881	394563	189639	365631	144844	480977	370305	101921	8984.29	305462
O15061_Y830_M2	204923	171479	113162	289215	169902	306825	124379	371864	315246	135847	39653.7	263989
O15061_T834_M1	180937	137913	51923.7	331193	165317	251489	202821	290052	284402	115214	146113	578112
O15061_T598_M1	379424	415501	254374	1.37914e+06	333836	1.03935e+06	398816	2.25153e+06	1.19212e+06	1.57212e+06	333762	1.5774e+06
O15061_S777_M1	66470.9	57330.6	100273	266575	97384.5	424920	108855	198711	481078	170125	53268.2	435524
O15061_T1102_M1	21464.1	33534.7	18494.4	37182.3	22256.5	29559.4	27651.8	20042.4	26353.7	21184	10251.9	42909.2
O15061_T1109_M1	21992.8	35500.3	19114.3	40822.1	24698.9	29128.5	30093.4	21951.5	27955.6	24504.5	11555.1	46711.5
O15061_S1106_M1	20971.7	33049.5	18746.1	36701	22090.1	26776.9	28518.2	20309.3	25714.8	21184	7198.28	42299
O15061_S1114_M1	14188.5	31907.2	11707.5	27135.2	15569.4	19142.2	21965.4	20130.3	23794.4	15064.1	10548.5	36849.4
O15061_S161_M1	76770.2	58827.7	40624.2	170658	79803.8	103928	74681.4	185214	100018	27837.1	6468.37	142052
O15061_S592_M1	210240	28650.3	43243	146416	63603.1	167515	85737.9	56290.2	218681	74325.5	14174.5	376949
O15061_S1163_M1	8868.82	12429.9	13636.3	17820	6443.54	12286.2	27816	36181.4	12740.5	13137.7	7101.84	26023.9
O15061_S1159_M1	5477.66	9588.16	13524.7	15376.5	11441.8	13511.4	26578.1	14033	7785.93	18687	13056.1	15296.1
O15061_S584_M1	18264.6	18608.6	12004.5	17219.7	39999.9	29072.6	8706.26	31153	21693.4	19921.4	11231.2	71849.2
O15061_S580_M1	9468.55	11672	6542.22	10942.2	22010.2	14993.7	6251.79	16662.3	12241.5	9926.33	3169.37	42156.4
O15061_S1508_M1	14699.9	2172.15	659.524	7578.35	11024.8	7454.83	1807.13	6181.82	13149.9	2411.68	NA	5126.96
O15061_S384_M1	3.60125e+06	3.63226e+06	1.21936e+06	9234604	3217362	3.77716e+06	2.10637e+06	12675361	4544177	949401	239795	2853530
O15061_T386_M1	3.1851e+06	3.1957e+06	1.05735e+06	8149772	2.84098e+06	3.33721e+06	1.82145e+06	11268109	4.03603e+06	818168	216580	2397808
O15061_S389_M1	1.9556e+06	1882979	633832	287106	1.71358e+06	2.02423e+06	1.10449e+06	309879	2.4234e+06	501789	133201	1520152
O15061_S1181_M1	3024878	1648374	928042	4.0875e+06	1753251	2389413	1.34951e+06	5571517	2.52427e+06	1.07118e+06	218415	8379405
O15061_S429_M1	124527	92016	46003.2	74944.5	55386.5	162319	45914.5	109687	111324	27363.1	8882.84	67878.9
O15061_Y344_M1	1332.51	3386.04	NA	6726.79	5208.63	9347.09	29646.1	12779	4991.32	10656.7	957.704	12038.8
O15061_S347_M1	15220.8	12056.4	NA	27432.5	17510.8	22200.2	29652.5	38247.4	13921.4	20788.3	958.134	40049.1
O15061_S864_M1	11071.8	8321.33	5006.42	16353.7	11098.4	11844	4109.54	16078.4	13127.5	10525.6	NA	12479.7
O15061_S913_M1	25482.7	26138.8	10442.2	30303.7	15053.8	45670.9	16386.4	52110.3	33549.6	15045.4	NA	49838.8
O15061_S897_M1	5174.99	4417.44	4190.83	5314.49	3043.35	4732.14	3924.5	12320.7	2697.24	8782.88	2848.51	8355.21
O15061_S1087_M1	4262.61	4824.67	1941.65	4604.92	8863.52	14198.8	NA	15598.9	19133.6	5840.16	NA	7203.03
O15061_S936_M1	12939.9	13540.8	8969.49	43646.4	24819.6	13226.4	11745.1	108596	7444.68	1433.52	NA	12937.8
O15061_S1489_M1	5258.41	2005.86	1714.31	82.4289	1525.42	2225.63	4274.06	4693.42	4097.79	NA	NA	7294.48
O15061_Y375_M1	171910	77691.3	57220.2	216995	318430	81758.3	181349	151670	150630	NA	NA	171540
O15061_S367_M1	98517.3	45676.3	5947.78	82152	38191.7	32281.3	31113.7	72862.6	113381	NA	NA	82366.2
O15061_S379_M1	102620	41730.5	4465.2	107838	57621.5	65452.3	21710.8	94482	132154	NA	NA	56609.4
O15061_S1377_M1	23496.9	31773.7	186.288	55778.9	12527.1	59187.5	NA	88633.1	62641.8	27311.1	NA	NA
O15061_S1312_M1	NA	NA	NA	10582	3970.65	5284.26	NA	30970.9	6470.18	NA	NA	9682.35
O15061_S1540_M1	519.518	NA	NA	2329.02	915.844	2097.4	NA	12450.6	8476.05	487.842	NA	1240.83
O15061_S1435_M1	NA	NA	NA	20722.7	NA	12008.2	NA	21474.5	8280.01	22558.7	NA	50124.5
O15061_S484_M1	NA	256.17	NA	426.611	NA	239.785	NA	2320.02	346.871	NA	NA	211.874
O15061_T487_M1	NA	2036.17	NA	8802.19	NA	138.733	NA	16174.9	1929.46	NA	NA	1551.58
O15061_S1485_M1	1668.1	NA	NA	2691.88	2955.79	NA	NA	2855.55	3035.96	NA	NA	4416.19
O15062_S371_M1	9749.04	8986.7	8628.88	8057.42	9470.01	8332.63	12794.2	8079.38	6360.52	11331.2	14368.9	8538.63
O15063_S723_M1	8814.83	1109.87	4005.85	9196.84	6053.69	4075.91	4197.78	11830.4	10477.6	10172.8	6939.01	10379.2
O15068_S589_M1	21995.8	20388.2	12696	6329.08	14163.3	7271.45	7042.62	4203.55	11762.6	5125.27	15957.9	6060.8
O15068_S609_M1	10543.1	3338.33	4198.99	4116.69	6622.48	2981.09	5377.46	2488.33	9252.16	1319.22	1242.49	455.467
O15068_S965_M1	15989	9063.18	5897.62	3901.59	6651.6	18622.9	8300.66	4959.88	33556.2	23078.2	34682.4	6583.96
O15068_S620_M1	NA	NA	NA	760.755	1065.95	2696.54	NA	1205.43	2559.53	2613.37	NA	900.603
O15069_S1303_M1	3310.93	2725.57	2767.69	6133.32	2976.26	4290.83	NA	8835.68	6310.45	3682.82	5456.76	5627.99
O15075_S337_M1	297919	226230	114400	270199	325856	177578	217952	262804	335518	367235	196350	218582
O15075_S340_M1	186939	143936	75501.6	178800	224185	113886	149751	166223	200909	249405	130956	134600
O15075_S337_M2	192107	149850	69530.7	201453	246830	164729	112201	233955	315712	251650	175106	146618
O15075_S332_M2	156032	128182	68122.6	184395	212175	154261	118272	201564	313169	231245	198835	151402
O15075_S334_M1	30918.7	32219.9	7412.18	49439	59888.1	48853.5	7761.64	38724.6	62237.1	65488.2	83402.1	47304.9
O15075_S330_M1	29003.9	32817	4748.75	35447.3	53939.3	37510.5	13126.1	37516.6	80218	61730.2	86693	46257
O15075_S337_M3	99236.4	114993	123947	242535	309501	184096	115587	241548	339502	183200	93114.3	174054
O15075_S332_M3	129310	130780	149264	280886	363374	215769	139454	284820	400289	218335	115420	207124
O15075_S330_M3	129188	147317	149655	292677	391011	238829	139143	309607	436108	236729	119385	214980
O15075_S334_M3	42343.9	50477.8	53304.7	102512	139028	86259.2	47086.3	109490	153603	82048.2	43120.1	74167.6
O15075_S330_M2	105147	85835.5	56301.8	147228	181326	112304	95913.8	146635	227941	133647	134058	124677
O15075_T336_M2	36529.8	31155.9	20890.4	45541.6	60879.5	38266.9	33085.4	47203.7	69680.6	45085.5	42858.2	36714.8
O15075_S352_M1	78639.5	64703.7	47387.7	126150	153866	62241	65899	123280	138213	105393	88359.3	85092.8
O15075_S355_M2	2180.35	5188.01	4927.76	11413.8	17299.1	9963.96	6725.39	16566.4	15184.2	11156	NA	9677.69
O15075_S352_M2	842.917	1936.2	1675.93	3994.86	6214.98	3441.96	2418.03	5828.33	5516.91	3951	NA	3512.47
O15075_T354_M2	842.967	1932.88	1942.89	4282.51	6381.48	3459.65	2190.6	5888.65	5467.56	3950.34	NA	3419.72
O15075_S346_M2	494.463	1318.93	1308.94	3136.38	4702.59	3062.36	2116.76	4849.39	4199.77	3254.62	NA	2745.5
O15075_T317_M1	6990.71	5266.69	30798.2	10754.5	14621.9	8140.82	5548.51	8850.31	16814.2	13458.1	16706.9	7403.67
O15075_S726_M1	9830.8	28758.6	19924	41629.1	20021.7	17599.5	33955.6	25888.4	40410.8	14176	30893.2	29051.2
O15075_S720_M1	9232.91	10089.1	6134.62	21230.9	27772	17782.6	72602.8	4304.93	8571.24	25926.3	27113.1	18485.7
O15075_Y725_M1	16026.1	34201.6	5939.2	35032.8	23445.8	14215.5	10435.5	16633.2	7736.3	21667.8	25699.2	8390.16
O15079_S204_M1	2891.48	4156.29	1882.31	3351.2	1901.54	2594.79	2305.55	1921.98	4786.46	3446.12	NA	3297.39
O15085_T1462_M1	144006	80881.9	66078.4	111610	82373.8	86006	66992.5	121784	103667	63107.9	81400.4	111722
O15085_S1458_M1	145918	87320.6	67644.7	119311	89299.9	94107.9	72932.1	126871	111260	64497.3	84215.6	115928
O15085_T1461_M1	120021	85269.7	64476.1	102073	81001	81347.9	67092.1	95245.9	89065.1	56247.1	72934.8	98564.5
O15085_S1466_M1	82810.7	40374.1	34583.7	44480.8	50071.7	44279.3	26957.9	50660.4	48945.8	35525.6	42738.5	45009.6
O15085_T1462_M2	57552.6	30555.8	27612.2	56276.9	58675.5	34132.1	28406.8	85540.4	52272	38826.7	37400.9	49712.8
O15085_T1461_M2	28952.4	15287.3	13810.7	28078	29370.4	17069.2	14221.6	42768.4	26133.1	19413.1	18668.1	24855.1
O15085_S255_M1	260640	171755	177747	379015	215153	162079	279911	374410	179228	105592	146331	305638
O15085_T1292_M1	93831.1	116283	111206	81456.9	104744	101748	122573	90323.6	60521.9	70351.9	25433.8	67071.7
O15085_S1295_M1	141532	152093	154844	104385	151181	145228	157295	133932	95115.6	102244	28662.5	70476.1
O15085_T668_M2	95335	108026	72645.4	94327.3	94990.9	93974.8	100081	75794.9	78665.1	67920.9	35154.7	53852.2
O15085_S663_M2	95335	108026	72645.4	94327.3	94990.9	93974.8	100081	75794.9	78665.1	67920.9	35154.7	53852.2
O15085_T668_M1	88344.7	52917.7	44321.7	59192.8	72380.4	65737.9	59956	68410.5	67750.8	62942.4	133054	72521.7
O15085_S663_M1	65048.5	48543	44526.2	50398	59758.2	56655.9	51717.7	51511.5	46569.2	60042.8	87586.3	65613.9
O15085_S1480_M1	109436	87163.8	66683.1	71371.4	99062.3	43842.6	65385.7	71800.4	105132	104231	60779.9	80473.4
O15085_S556_M1	23452.2	7684.37	5192.76	25903.1	13767	15536.3	20483	25775.3	17789.9	10537.6	18666.2	25853
O15085_S614_M1	157995	62487.3	57809.7	101819	70552.5	58714.1	91118.7	113599	78852.3	63315.3	41980.5	52575.5
O15085_S633_M1	38956.2	45989.8	56521.7	45926.8	39024.4	32890.8	41769	49744.8	33546.2	26367.4	34560.4	41988.2
O15085_S635_M1	34123.5	41840.4	53616.3	40505.6	36235.1	31681.6	36897.5	44450.3	30133.8	27189.8	32435.6	27131.9
O15085_S271_M1	63262.2	58849.7	100585	61814	76206.2	51418.1	102176	62587.6	47782.6	45383	32129.8	41615.7
O15085_S35_M1	10793.8	15257.3	5133.14	19042	15197.4	6484.99	5932.13	29415.1	15039.9	9904.62	6667.47	1763.31
O15085_T661_M1	1139.66	2085.16	2693.64	1813.16	1436.67	1828.19	1932.2	2250.68	1561.06	1451.19	5475.65	1274.76
O15085_S216_M1	10809.8	1239.14	5332.92	3701.49	3586.46	2404.6	8788.82	5078.53	9936.65	12653.3	30177.2	10161.8
O15085_S213_M1	3266.04	1816.26	5865.33	3806.68	4132.12	NA	7474.96	3981.28	8918.7	11575.8	26012.7	8793.68
O15085_S251_M1	942.628	1206.41	5597.91	2810.35	NA	NA	NA	1051.61	4384.51	2623.62	5606.46	678.045
O15085_S1413_M1	145995	NA	NA	235113	130940	NA	NA	274123	97984.2	NA	NA	229850
O15085_S1413_M2	23701.4	NA	NA	29927.9	30306.4	NA	NA	30990.1	17809.2	NA	NA	31757.7
O15085_S1411_M2	23701.4	NA	NA	29927.9	30306.4	NA	NA	30990.1	17809.2	NA	NA	31757.7
O15111_S576_M1	704.299	472.205	1112.3	592.205	2104.51	2103.03	517.203	826.006	1746.74	515.22	154.451	272.453
O15117_S558_M1	3414.83	9601.9	8799.16	8761.7	3931.03	9515.63	13390.8	7445.46	2757.75	14585.8	6749.36	15339.2
O15117_Y462_M1	12607.3	30277	29109.2	29795.1	46005.5	23105.1	69289.6	58895.8	20088.1	35092.1	34424.1	43269
O15117_S457_M1	180056	119811	110283	16162.7	138128	81719.3	69163.9	NA	98008.5	191806	167613	129968
O15119_S438_M1	8896.46	12649.6	7941.85	12076.3	7608.79	15720	9011.8	9235.45	7521.96	19111.7	15900.4	10110.9
O15119_S707_M1	3383.71	2462.06	1188.25	1224.27	2649.85	3692.72	NA	3052.82	1116.37	4656.41	6671.09	NA
O15127_S319_M1	396609	469457	425612	299026	384326	242744	461709	381741	276294	190137	367590	220613
O15127_S320_M1	393235	451323	376393	286330	351741	236118	428007	353314	272781	172525	331929	203819
O15131_S3_M1	25612.8	20921.1	18402.2	14938.9	15202	23377.9	45033.8	17246.3	17356.1	13792.8	17286.9	18112.9
O15143_T315_M1	92679.8	45991.4	39389.4	25668.6	79164.5	22041.7	42800	43017.9	46418.6	110434	32112.6	33185.2
O15143_S310_M1	79893.9	41976.2	34628.2	22024	69702.7	19395.4	32689.4	35393.9	40516.1	99705.7	27725.7	28799.4
O15143_S311_M1	80164.6	41973.1	34841.1	22027.1	70702.4	19392	32664.8	35689.3	40891.1	98510.9	27725.7	27359.8
O15151_S367_M1	17007.8	12291	10526.4	13463.8	12114.4	12278.2	13183.7	17762.1	10538.3	13965.8	14963.9	17232.7
O15164_S811_M1	168261	145537	162624	106889	142828	145267	164000	86721.8	116137	151890	116774	90231.2
O15164_S1042_M1	253110	168288	151849	93676.5	210288	119236	156054	144382	142443	126820	137196	89981.3
O15164_S1025_M1	5195.97	4371.77	8102.76	3993.59	7011.83	6766.37	5610.89	6133.38	4632.05	3469.61	19171.6	3681.37
O15164_S1019_M1	5041.72	2565.69	6858.23	3181.53	5662.85	7166.61	3962.39	5911.35	4318.68	3683.11	18123.8	3125.17
O15164_S1028_M1	4833.73	2184.77	6860.35	3182.26	5671.95	7162.84	3964.36	4980.48	4318.68	236.206	18232	3126.86
O15173_Y210_M1	1.87678e+06	2.09833e+06	1.38833e+06	1714382	1.91302e+06	2.53799e+06	1.20041e+06	1.71937e+06	2.204e+06	2.13556e+06	2.20324e+06	1.59722e+06
O15173_T211_M1	1.97295e+06	2.26502e+06	1.42801e+06	1.74748e+06	2.02113e+06	2.70444e+06	1246598	1.81523e+06	2305244	2.30255e+06	2.43211e+06	1623695
O15173_T216_M1	1.11674e+06	1.35633e+06	858150	1.03532e+06	1.17036e+06	1.63245e+06	724275	1.07955e+06	1.38429e+06	1.33437e+06	1.4253e+06	927104
O15173_S208_M1	498275	624408	375987	466212	509435	748720	311778	451611	629394	623702	691959	395596
O15173_T211_M2	843.681	4369.9	2998.95	1828.7	2838.71	5517.02	382.781	1692.58	1103.01	5199.09	1716.25	777.817
O15173_S208_M2	843.681	4369.9	2998.95	1828.7	2838.71	5517.02	382.781	1692.58	1103.01	5199.09	1716.25	777.817
O15173_S90_M1	71073.8	60956.9	47117.3	74920.6	48840.8	54989.2	44895.7	78653.3	68193.3	83377.5	92259.6	117449
O15173_S104_M1	NA	2963.68	NA	677.082	1048.54	3733.56	NA	NA	1243.22	3669.93	2832.3	836.761
O15195_S765_M2	119581	105420	59531.6	106161	102221	73627.9	39742.4	113415	92004.8	125842	40907.9	33479.9
O15195_S762_M2	119581	105420	59531.6	106161	102221	73627.9	39742.4	113415	92004.8	125842	40907.9	33479.9
O15195_S762_M1	23577.9	7904.91	2942.94	6444.84	13235.8	2748.03	9902.92	9667.58	11438	15414.7	6508.56	4869.06
O15195_S773_M1	633.234	121.553	1.00077	441.646	331.335	397.813	1.24316	301.009	114.474	256.043	NA	NA
O15195_S363_M1	15661.2	15014.6	4118.64	2628.02	15351.3	6656.36	4168.25	2846.6	5474.81	NA	748.659	NA
O15211_S409_M1	55119.8	19063.6	16967.8	37391.3	53893.4	14460.9	20239.2	54695.7	40590.2	24461.7	16134.9	50402.3
O15211_S748_M1	1817.07	2577.16	1329.56	5521.34	8405.6	2745.85	1876.76	7269.82	7377.47	9385.33	3483.34	NA
O15211_T744_M1	1093.12	2183.12	1331.08	4917.74	5280.08	2064.81	2258.62	7269.34	6836.58	9889.44	3369.24	NA
O15226_S618_M1	922.357	NA	2465.04	NA	NA	NA	NA	NA	2512.98	4234.07	3567.49	3106.71
O15231_T447_M1	64551	75316.5	44785.3	39296.4	60181.2	83493	33119.4	43464.9	66849.4	86596.5	69280.1	32528.5
O15231_S446_M1	68683.5	80087.2	48535.6	48206.7	60216.2	89995	33460	48022.2	73883	92889.9	73482.1	33831.7
O15231_S453_M1	35504	37548.5	28035.3	17045.4	27431.9	51396.7	28552	19859	25060.7	55988.5	30327.9	16396.1
O15234_S265_M1	308914	197610	210935	164384	154931	179522	318337	217794	161877	223351	236101	207804
O15234_T143_M1	18321.1	22027.1	20854.3	20775.4	19295.9	21469.9	29181.3	25290.9	13972.9	16982.9	15666.8	23942.5
O15234_S148_M1	45385.9	42287.9	51092.6	42174.6	42208.1	44374.7	53295.6	55701.9	40830.8	54051.2	42307.9	39059.4
O15234_S363_M1	56132.7	44427.9	44916.6	65144.5	64942.6	56248.5	56399	49758	76098.4	50286.5	68011.2	40433.1
O15234_S126_M1	10409.8	8394.16	6846.7	7641.81	7275.23	7766.61	8642.22	7739.65	7617.25	9895.02	11630.2	6589.88
O15234_T127_M1	9934.34	8084.4	7692.7	7353.05	7200.93	7314.32	8317.29	7982.58	7316.12	10064	11237.5	6250.98
O15234_S125_M1	11097.7	8663.51	6824.92	7844.31	8046.9	7833.7	8938.34	7963.51	7945.79	10274.7	11236.4	6666.08
O15240_S420_M1	271920	69212.8	69895.3	209422	162918	97881.7	111367	126900	270965	189753	50023.9	167780
O15258_S100_M1	101740	155828	167631	93127.1	95111.9	152869	165948	118256	92045.3	168817	183732	119349
O15258_S95_M1	75302.4	136395	135412	76121.9	71206	125429	152902	98688.5	65672.9	169574	163948	105450
O15258_S90_M1	71575.5	129167	129577	73862.7	71861.6	125989	146496	103517	62311.5	162745	152937	16011.3
O15258_S2_M1	42317.7	28871.4	28348.3	38608.2	45477	44024.3	35996.3	43268.1	44140.6	21473.1	11848.9	49380.3
O15344_S96_M1	85964.1	64161.7	32638.7	87230.6	67367.1	41808.9	37209.8	103212	57725	37449.1	27098.5	76767.5
O15344_S92_M1	1914.69	888.494	NA	2624.73	1067.89	519.585	NA	5433.53	613.446	NA	1703.37	1751.84
O15344_S96_M2	418.242	210.752	NA	2491.78	840.353	857.513	NA	4616.66	1439.35	406.315	NA	1491.71
O15344_S92_M2	418.242	210.752	NA	2491.78	840.353	857.513	NA	4616.66	1439.35	406.315	NA	1491.71
O15344_S90_M1	NA	411.96	NA	1786.67	437.506	619.236	NA	5418.61	NA	NA	77.5643	NA
O15357_S132_M1	869259	988501	823094	1.07496e+06	605469	792714	825110	998377	943738	1.06983e+06	1.02435e+06	876006
O15357_S241_M1	519.479	NA	279.234	NA	898.476	503.47	185.093	220.359	1334.59	NA	NA	NA
O15379_S424_M1	31860.1	36538.9	19498.9	48819.2	13134.4	49241.8	38959.4	73626.2	11963	24573	22707.9	25022.7
O15379_Y414_M1	31823.1	36167.1	19471.1	51946.9	18416.1	38810.3	34574.1	77541.4	17416.4	27469.9	15564.5	28566.4
O15379_Y404_M1	2963.17	4206.33	5588.43	4432.09	5707.1	6135.58	12841.6	4402.73	3478.84	9102.95	5512.61	3588.39
O15394_S765_M1	81317.6	188847	76024.6	81704	72941.4	89190.3	135184	75863.5	41632.7	114202	45559	67984.6
O15394_T795_M1	4977.1	8863.75	NA	5836.46	3096	2884.02	3451.55	3507.98	NA	3649.32	3452.02	2550.07
O15400_T79_M1	105237	68799.4	62793.9	55523.7	60004.3	85929	67844.4	63930.1	67651.6	43955	68863.3	54264.8
O15400_S131_M1	16885.5	90357.6	76124.9	46217.6	124413	107910	65390.8	29599.7	100660	9511.19	59146.9	30666.7
O15409_S591_M1	8370.51	NA	1368.73	7332.39	6166.86	NA	2285.9	9775.58	10542.1	9897.3	9387.72	14723.6
O15417_T2146_M1	84651.1	63241	68815	68330.9	81916.9	69536.5	81406	79275.1	52302.1	63300.7	107750	57695.9
O15417_S1540_M1	74609.1	52738.8	41939.9	8561.85	61644.6	63238.6	62765.2	95985.6	61989.4	63214.1	86995.2	53118
O15417_S1359_M1	53793.8	36420.5	47424.3	54182.7	58575	45034.6	57797.5	53963.1	46639.8	55331.4	64258.8	56520.2
O15417_S1127_M1	38718.2	32575.8	39156.8	28326	38164.4	31698.7	41159.8	32519.4	34333.4	59994.8	60564.6	50666.5
O15417_S999_M1	20197	19397.5	22849.1	22641.5	20607.8	26599.4	22149.1	22356	24144.8	36034.1	32440.4	20679.5
O15417_S991_M1	22218.6	15298.9	13962.3	15156.8	16667.8	17437	10196.7	17991.1	14309.4	27122.5	21148.3	26746.5
O15417_S1857_M1	1457.74	1523.14	1746.04	12493	8832.12	2334.22	8281.05	1944.8	9239.41	14234.5	10587.8	11973.3
O15417_S2771_M1	10938.4	7739.5	4519.86	6082.45	13833.9	3748.56	2518.57	9832.02	8357.44	7665.7	4838.05	3300.6
O15417_S1136_M1	1288.44	2959.53	916.764	2844.53	3104.76	2440.24	9004.88	1300.52	2351.82	2226.4	3379.59	1211.95
O15427_S436_M1	6836.18	43159.8	25880.8	25691.7	22221.7	41772.5	30372.7	34474.9	11819.4	21705.7	30421.9	28899.9
O15438_S911_M1	137091	81263.3	38174.8	42287.2	141647	54463.3	20217.2	51935.6	85741.1	58913.6	50567.2	44461.4
O15438_S908_M1	88284.5	49326.3	22174.2	27405	101858	29427.3	13568.5	40412.6	64156.6	35122.1	32138.5	29850
O15438_S908_M2	68252.6	41583.1	23454.6	21046.2	56763.7	11213.1	696.086	20266.9	44821.4	29072	13030.8	17896.9
O15438_S911_M2	33998.8	20791.5	11744	10523.1	28306.3	5734.97	NA	10160.1	22467.2	14533.1	6991.75	9463.89
O15438_S281_M1	66814.6	71423.6	39710.7	27965.4	66921.2	63667	49378.4	34695	43031	78269.7	19367	30813.1
O15439_T648_M1	91400.3	73889.9	85252.6	76641.8	95348.8	60709.1	97204.5	81423.3	95364.1	96906.3	112604	79684.2
O15439_T646_M1	147666	131559	120448	133078	174906	103930	102661	142108	160540	161709	158029	123442
O15446_S488_M1	9974.42	22130.8	24433.3	38237.2	13033.2	25953.2	28432.7	28592	15333	23695.6	29310	15877.8
O15446_S490_M1	9318.06	20693.4	23135.4	34127.6	11680	23491.4	24475.9	25783.1	11174.9	23205.4	25339.4	15848.1
O15446_T421_M1	13657.1	4527.16	14443.3	13690.2	12172.8	11524.4	14319	19897.5	10187.5	8103.14	9821.44	16697.1
O15484_T44_M1	338767	274483	25139.9	327447	182647	566750	445514	73449.5	155116	83347.4	44740.1	566079
O15516_S427_M1	6292.72	NA	3601.82	4167.4	235.306	5017.5	3354.31	3137.58	7192	4702.13	3235.28	NA
O15530_T37_M1	8384.38	4122.84	4859.61	6460.86	7422.12	3673.38	3923.97	10396.7	7430.99	4544.99	7753.34	11293.6
O15534_S704_M1	3754.49	3817.57	1230.51	5008.05	4724.63	3682.8	2568.53	4408.85	5025.81	1166.06	1684.82	4651.23
O15541_S6_M1	189609	85746	102050	105312	146483	87528.2	89923.9	109157	179881	161198	194279	119829
O15550_T827_M1	9382.03	7650.15	10054.8	NA	9100.25	10420.2	NA	NA	15129.5	14160.6	15430.3	NA
O15550_S829_M1	NA	9660.13	4234.36	9279.57	10051.9	11350.6	NA	NA	10510.9	15273.4	15098	NA
O15551_T204_M1	313948	145155	145622	151469	263898	184641	168861	195289	277991	139428	168402	219566
O15551_S209_M2	71981.1	89704.5	85985.4	69577.8	71360.7	79640.9	80059.9	77338.4	85836.9	42329.9	33310.8	92630.8
O15551_S203_M2	149491	169767	150638	131168	133026	148087	154414	147820	165608	88063.4	67157.8	179944
O15551_T212_M2	77510.1	80062.2	64652.7	61590.6	61665.3	68445.9	74354.5	70481.8	79771.3	45733.5	33847	87312.8
O15551_S209_M1	78805.6	14598.7	56826.7	34969.3	70066.2	28471.9	47867.2	42179.2	47379.7	2889.77	106537	33225.7
O15551_S199_M1	1.02409e+06	417443	362771	308600	870546	352058	422556	370294	674055	376642	458311	397327
O43149_S2443_M1	357296	421466	454415	219119	380416	399863	400692	254352	408333	352662	384225	294205
O43149_S2444_M1	368081	446655	495019	252306	402639	405467	436206	300825	410182	383604	392412	322583
O43149_S1501_M1	44607.5	22876.2	3383.87	55596.7	10954.9	56569.2	32525.9	54139	49449.6	4693.56	51005.8	127434
O43149_S1518_M1	15336.9	18376.2	19875.6	21790.8	16798.7	26016.4	37569.2	22006	19670.8	24544.2	27782.2	23071
O43150_S701_M1	631945	709137	468552	443789	616239	543195	550744	447989	442006	640090	418651	414741
O43150_S712_M1	36127	14876.2	10839.5	16631.1	27521	12788.1	5911.37	18464.1	38346.8	23591.7	45735.2	5806.57
O43150_S622_M1	46353.5	258328	353736	974128	280643	57318.5	215768	116758	28152.9	37876.3	NA	399922
O43159_S223_M1	64734.5	39553.9	63729.2	54655.9	45980.3	42925.8	68332.1	70847.2	49830.2	51636.9	93290.8	88019.8
O43164_S309_M1	20172.8	21022.4	21586.6	21109	22744.6	29597	28999.2	21395.1	26066.9	19544.8	31957.7	21289.7
O43164_S253_M1	10716.8	19827.8	12423.9	15838	16116.6	20146.6	15642.5	14811.8	22122.6	6574.36	2360.74	19781.9
O43166_S1454_M1	69547.4	46493.6	122287	89445	81968.7	91199.7	68398.9	119035	62382	50651.7	38892.6	52257.4
O43166_S1549_M1	184006	112782	120774	135190	167671	132269	98622.5	174062	142522	160917	163300	136603
O43166_T1583_M1	100263	72278	99613.6	122678	82360.5	78945.8	113070	149780	64569.3	60886.4	88876	101958
O43166_S1585_M1	100236	72394.3	99591.6	122536	82014.2	78941	113213	149077	64428	60954.7	88897.2	101830
O43166_S208_M1	20026.5	22481.3	26001.9	10935.2	20112.5	16308.2	29779.1	19672.5	10887.4	12379	11179.3	6964.66
O43166_S1568_M1	10625.4	5583.29	12669.8	15345.9	5667.23	7234.61	11022.6	12225.3	13676.2	9915.68	17269.2	21974.9
O43166_S1181_M1	76769.9	36019.1	23500.5	56076.4	38658.1	28133.2	32736.1	69943.2	37037.5	27848.2	18005.2	36414.5
O43166_S1433_M1	13954.6	7847.28	4929.16	8632.32	11674.2	5226.08	863.158	27257.2	12401.2	4187.52	3596.78	7829.9
O43166_S288_M1	43190.2	35114	28525.4	26513.8	42441.1	27785.9	28903.2	34537.1	41125.4	20612.8	22841.4	17228
O43166_S1114_M1	19230.5	12275.2	12102.1	17535.1	28585.7	12521.6	14627.6	23382.9	22637.4	16402	16119.4	18871.5
O43166_S1528_M1	2951.81	2945.19	571.451	9531.03	617.724	2221.21	1236.11	14474.1	3711.27	NA	3814.01	3590.77
O43175_S371_M1	5073.14	2278.95	9244.19	9421.79	7955.09	2295.09	9907.38	16220.7	3350.84	NA	2344.11	31386.5
O43182_S667_M1	4076.94	5425.94	NA	NA	5052.82	7904.68	NA	12899	5083.75	NA	NA	NA
O43194_S256_M1	35985.4	19002.8	2344.81	3589.56	32071.4	11092.1	3021.66	6488.32	35165.7	44980.7	14442.2	3044.19
O43194_S427_M1	59037.7	9541.15	4840.1	3670.42	35826.9	14693.8	5114.49	NA	29336.2	17028.9	14581.4	10308
O43194_S430_M1	58192.8	9404.9	5366.88	2745.03	33911.4	16637.5	NA	5353.91	26049.3	15248.6	9469.23	14005.4
O43237_S406_M1	32441.8	20228.1	32086.1	43347.4	41816.6	22752.5	20949.7	48727.8	46880.4	23542.8	36162.8	39654.1
O43237_S407_M1	32344.4	20232.5	30380	42827.2	40927.4	22663.6	19817.2	48608.2	45809	23216.4	36162.8	38951.2
O43237_S446_M1	55873	18960.5	19476.1	29344.1	77014.9	28107.5	11214.1	33154.4	85013.1	19898	29461.4	31925.8
O43237_S443_M1	45678.5	16455.1	15878.3	25916.5	53347.8	22651.4	11569.1	23798.9	66558.3	16200.3	21112.5	27995.5
O43237_T488_M1	16909.5	7506.48	6947.24	5284.37	15204.6	7511.97	3609.77	7248.66	13522	14155.1	4678.06	8767.46
O43237_S486_M1	16909.5	7509.03	6960.73	5284.37	15207.6	7883.65	3760.75	6652.13	13523.4	14155.1	4690.37	8767.48
O43237_T484_M1	13175.5	7590.5	5986.87	3359.79	14114.4	8175.26	3540.09	4195.25	9755.92	12280	4152.62	7084.93
O43242_S47_M1	2315.8	1922.51	2276.51	1510.88	1481.26	2864.14	1986.05	1628.52	2453.26	1977.21	2103.45	1154.82
O43281_S298_M1	43472.6	18513.8	29888.4	NA	45899.7	14521.4	NA	18097.8	43616.1	42262.8	36077.1	1893.25
O43290_S448_M1	1.5417e+06	1600889	1.86783e+06	1.34503e+06	1.45705e+06	1.52895e+06	1.43194e+06	1.7204e+06	1.3201e+06	1.41355e+06	1505186	1.27728e+06
O43291_S237_M1	1145.95	7647.27	2426.88	3835.12	4677.62	4071.32	2036.25	4205.92	1680.11	NA	NA	4588.1
O43294_S137_M1	4.04701e+06	4.03876e+06	3060310	11146667	4.26028e+06	4749531	5.33438e+06	9199062	5025554	4.10468e+06	4614721	8763704
O43294_S143_M1	5081340	5238853	2.90528e+06	9553841	5.0302e+06	7.67697e+06	5577375	8192476	6401077	3883865	1.93458e+06	6648144
O43294_S143_M2	4.82336e+06	5.51864e+06	2840474	10609395	3.53626e+06	5.9002e+06	4571441	10734301	4415911	3.9875e+06	3083229	6778212
O43294_S137_M2	12601163	9602177	6.36035e+06	17460586	7380520	9594664	8762605	17834080	7531555	9592451	5.87024e+06	13577919
O43294_S141_M2	7.86568e+06	4.10671e+06	3.39678e+06	6009667	4.05605e+06	3972359	3.81758e+06	6.35404e+06	3.36416e+06	4585383	2.76421e+06	6.3168e+06
O43294_S140_M2	2.75241e+06	1.67489e+06	1.52589e+06	2.75496e+06	1.62608e+06	1.66141e+06	2.00042e+06	2.76417e+06	1.41786e+06	2.0106e+06	1.16664e+06	2901397
O43294_S143_M3	4722024	2.86574e+06	2121523	6803554	2.63645e+06	2.88228e+06	2.83177e+06	6.18834e+06	2334414	2.16814e+06	985560	5246040
O43294_S140_M3	2.80926e+06	1.70152e+06	1298514	4081496	1.61417e+06	1.70528e+06	1725986	3771610	1.38676e+06	1.28796e+06	587308	3.21671e+06
O43294_S137_M3	3.78453e+06	2.33426e+06	1.65247e+06	5.43579e+06	2023096	2.30446e+06	2229489	4778936	1.88205e+06	1.73763e+06	789737	4.05643e+06
O43294_S141_M1	2.14115e+06	953203	704025	1329321	1.21598e+06	1.39251e+06	1.40576e+06	1125319	2.10822e+06	1.2187e+06	635324	2.48801e+06
O43294_S141_M3	2.85025e+06	1.69571e+06	1.29206e+06	4089824	1.63563e+06	1.75483e+06	1.70807e+06	3.82614e+06	1.40002e+06	1.31069e+06	594074	3.21893e+06
O43294_S194_M1	2.20348e+06	1.43352e+06	1.04487e+06	5398918	1.63793e+06	1.69954e+06	1197959	4757423	2502093	1.25348e+06	556535	1.85024e+06
O43294_S177_M1	2.23287e+06	605604	885615	5562764	1.45955e+06	758812	1.18623e+06	5.48401e+06	808605	1.1511e+06	409197	1.61669e+06
O43294_S192_M1	1.80824e+06	1180881	893858	4360145	1.25856e+06	1329710	1.02764e+06	3.80426e+06	2.05989e+06	1.02817e+06	450164	795488
O43294_S186_M1	777606	1.41954e+06	1.06026e+06	4.23413e+06	1.60835e+06	1.71855e+06	998072	4659392	2436250	657580	432674	778408
O43294_T180_M1	747662	516159	782944	4.75455e+06	1095757	998537	434476	4342601	2234927	621335	412989	724453
O43294_S194_M2	1.66274e+06	1.27578e+06	747927	4206703	1.13409e+06	1783168	960248	3.93973e+06	1.52966e+06	1.06986e+06	686580	1.66471e+06
O43294_T188_M2	774398	589022	342010	2.01609e+06	490743	860269	440694	1908452	718248	474798	285677	697442
O43294_S192_M2	692676	491169	297496	1.65645e+06	439188	660862	380344	1.57933e+06	617304	406004	263578	660160
O43294_T180_M2	559680	469651	276605	1480850	419561	626838	331800	1.3497e+06	545870	393888	296862	626750
O43294_S177_M2	682332	585557	328919	1.5227e+06	473029	906945	446635	1.4963e+06	559014	507302	334021	536375
O43294_S187_M2	322277	227386	146401	826509	191086	347129	173532	789311	305067	181016	116098	258725
O43294_S186_M2	181823	128029	82712.7	604884	151900	145379	76819.1	501385	224266	113118	96157.2	287388
O43294_Y38_M1	152802	167038	116205	317602	126723	261579	108564	283737	232682	165972	120934	242252
O43294_T33_M1	156373	172090	128392	324960	134327	267205	115285	296874	245245	172390	128704	245503
O43294_T152_M1	16692.1	9174.81	7518.29	18730.4	6432.88	8468.26	9319.37	19840.9	7379.42	15718.4	10403.3	27254.3
O43294_S164_M1	1586.54	179.108	1105.11	1096.35	688.311	872.254	986.351	1976.24	1647.86	470.903	990.588	3068.21
O43294_T206_M1	22495.3	35739.3	27525.7	1168.99	18278.4	23176.9	13453.4	64159.3	3906.95	NA	751.033	NA
O43294_S203_M1	22495.3	35739.3	27525.7	23997.4	18278.4	23176.9	13453.4	64159.3	3906.95	NA	751.033	NA
O43294_S122_M1	1428.06	509.642	NA	1711.13	219.842	934.646	221.587	1972.1	280.85	618.839	NA	1759.67
O43303_S641_M1	93953.5	96840.9	51125.4	71641.4	56261.9	223131	50204.6	54752.1	91419.8	34374.5	12798.5	47352.3
O43303_S372_M1	10632.9	6839.14	8131.09	17652.6	3306.06	2662.82	3106.38	31849	13544.8	4120.08	6035.02	9673.72
O43306_S54_M1	732865	617675	662544	448974	725580	561603	584248	566377	604332	696995	851110	473204
O43306_S576_M1	108261	125624	117457	66653.1	93518	93883.2	135690	84657.6	64463.8	131369	90305.5	73977.4
O43310_S299_M1	184710	164067	129118	296612	145672	197151	221703	271272	258751	190044	157959	340846
O43310_T302_M1	169236	137643	101448	221830	130940	174286	123517	224734	231442	172356	127179	212367
O43310_S18_M1	73708.9	68378.7	61089.8	66422	67521.7	84754.7	55250.6	62866	53846.9	75284.9	24113.3	73427.4
O43314_S38_M1	126192	234393	169305	129054	171004	126634	162294	115858	132364	81833.8	108754	90491.7
O43314_S1108_M1	2623.56	1563.42	3133.04	485.616	1868.25	1544.15	2463.91	1342.34	986.823	1806.04	1799.8	679.508
O43314_S1006_M1	15409	11283.4	165.65	22848.1	13742.3	13438.7	7663.05	25168.3	13427.3	20316.8	8853.18	9391.82
O43314_S1016_M1	8334.11	NA	NA	1263.86	844.324	NA	NA	3865.84	6365.98	NA	11731.8	3009.98
O43318_S439_M1	202631	187859	142110	296019	178449	196965	158273	286256	219275	172832	102626	294612
O43318_S375_M1	131539	76414.4	158488	8107.95	68426.4	57903.3	296754	7041.8	15491.9	40048.8	36529.1	143198
O43318_S389_M1	118249	92363.4	101435	105698	91631	85718.9	92009.6	121048	88045.4	107694	37176.6	102374
O43353_S363_M1	7499.01	11794.2	15932	14434.6	7042.32	9622.56	23912.4	12855.9	7100	6417.28	7267.11	10363.6
O43353_S176_M1	17813.2	11117.1	25742.3	14637	16115.7	10831.6	29358	18452.5	6972.82	6936.43	NA	12423.3
O43390_S23_M1	3799.33	2585.14	856.752	3105.6	1040.41	2311.63	2047.43	2930.09	4485.2	990.238	565.836	4022.83
O43390_T25_M1	2414.07	2123.94	498.685	2228.62	836.405	2029.32	2162.78	2190.7	3166.89	1484.58	450.019	3411.47
O43395_S619_M1	173956	202426	209401	167058	174445	194859	196076	186098	176758	251162	306748	212838
O43396_S9_M1	NA	NA	7902.63	6067.12	NA	7075.56	2485.64	5620.1	5401.86	17167.1	9128.88	17807.6
O43399_S12_M1	90769.9	27244.5	36394.3	19558.5	47416.8	29282.2	27069.7	21801.9	72534.9	27609.4	41558.4	47324.7
O43399_S166_M1	122374	49202.4	38524.6	53101.9	89342.9	64663.6	76542.7	72891.6	40679.5	7198.99	2561.96	28819.8
O43399_S96_M1	8772.16	7330.56	8294.6	8293.46	10046.5	8706.7	9049.09	10069.9	13862.2	1665.66	NA	12290.8
O43399_S21_M1	8064.79	6385.7	NA	21257.5	5528.97	13808.5	6953.82	11468.5	16739.2	1162.79	NA	11179.4
O43399_S19_M1	8064.79	6385.7	NA	21257.5	5528.97	13808.5	6953.82	11468.5	16739.2	1162.79	NA	11179.4
O43426_T1349_M1	24875.1	16474.2	27685.4	22433.8	30365.1	22880.8	55559.2	24086.9	36811.1	23283.1	61565.5	35607.5
O43426_S1565_M1	17480.2	7364.36	5125.52	10953	13914.8	11081.8	1558.01	17455	13780.6	17889.3	14139.8	18913.9
O43426_T1220_M1	18277.9	13584.2	18093.7	18012.8	21254.4	10642.9	16857.6	22350.8	13730.3	18976.3	21591.8	9917.22
O43426_S982_M1	754.484	4705.04	29923.7	3063.01	3684.53	13620.2	32669.7	3468.92	1465.78	NA	NA	10165
O43426_T1092_M1	24485.9	NA	NA	NA	30140.4	NA	30857.2	44656	NA	21243.4	34106.4	15741.8
O43432_S232_M1	436848	317801	266912	269798	385720	316240	326832	280425	237001	257215	206312	193432
O43432_S495_M1	208090	284849	324619	307604	214642	320574	364176	319615	212196	209392	237630	270429
O43432_T168_M1	195619	196520	204827	177886	264238	225854	193039	231859	168424	226341	205183	151091
O43432_S1156_M1	28514.9	31212.6	12935.6	23229.1	27563.8	32617	24322.7	24696.1	20093.4	13277.1	16356.6	14498.5
O43432_S1157_M1	25818.8	32878.7	16929.7	20329.2	27796.4	30276.5	24017.9	20681.6	21298.9	12209.4	16794.1	14777.1
O43439_S409_M1	2884.99	3878.91	6267.97	4415.56	3160.3	3958.1	4445.35	3006.26	4780.73	2844.79	6245.46	4633.65
O43439_S33_M1	7224.09	5161.4	6040.34	6334.08	7392.59	7836.97	NA	11512.5	8262.07	7460.3	10720	5885.25
O43474_T316_M1	NA	4071.46	1677.9	12804.1	11331.2	2405.05	8913.9	1264.9	12144.6	13293.7	18628	10853.6
O43474_Y242_M1	47504.2	49928.2	25438.9	56714	33883.5	NA	32316	NA	51729.6	NA	26468.4	31984.5
O43491_S715_M1	507022	332418	435399	370037	440898	356908	499965	404153	489396	742185	546440	667777
O43491_S718_M1	54404.8	41889.1	31745.1	41135.4	56263.6	41890.3	34310.4	47282.5	46198.4	63316.6	21017.4	36014
O43491_S87_M1	276647	240477	206644	186326	317334	171607	261698	273956	297151	143211	114596	121374
O43491_T89_M1	261954	230098	198283	182033	298935	166142	248681	253761	276879	135850	105524	117736
O43491_Y88_M1	158468	114013	105214	113082	175824	77142.1	146358	162776	156857	61287.4	57010.6	59507.2
O43491_S499_M1	361819	338989	247197	248712	380510	314866	288909	226613	388991	455940	278948	309629
O43491_S39_M1	85255.3	86581.3	89548.6	78585.7	89965.4	101336	66012.6	90937	114227	146523	69374.3	87324.9
O43491_S47_M1	33069	40462.9	33435.6	67907.5	54639.8	71753.3	16544.8	50493.2	64224.4	36202.9	43572.1	33224
O43491_S55_M1	26378.1	62120.5	21326.2	15479.3	39207.4	58177.5	7288.04	88266.7	93530.8	58349.3	24044.6	45305
O43491_S58_M1	57467.5	81148.5	15375.9	48221.9	78675.2	73211.9	24355	98128.6	81556.5	66387.9	41995.6	33996.7
O43491_T679_M1	182.34	8420.97	4766.45	3330.69	6862.53	4125.6	98.203	1354.29	11236.3	10522.7	5917.51	NA
O43491_T673_M1	83.3253	6421.92	4463.89	1781.98	6571.54	5335.95	NA	1118.18	9275.5	12129.2	4536.58	NA
O43491_S682_M1	83.6837	6969.82	4476	1802.26	6070.63	4033.02	NA	1118.61	9392.6	11377.9	4550.64	NA
O43491_S386_M1	7089.64	13771.2	10514.3	8392.5	9054.97	10178.1	24037.2	10686.7	8634.56	14428.2	9829.97	8624.58
O43491_S402_M1	8193.69	4426.44	2307.7	3952.23	6112	5532.89	4950.79	2215.9	5405.59	21929.1	7257.42	1104.9
O43491_S550_M1	2112.29	5359.54	NA	10117.5	12908.3	NA	11947	3024.36	14099	23234.2	5629.17	11557.2
O43491_S16_M1	1.09388	NA	2515.11	NA	2585.54	3718.49	1730.7	1428.56	2468.54	5512.76	4601.32	560.958
O43491_S598_M1	7806.65	2890.45	5368.97	1070.24	9709.66	4486.99	1821.33	852.682	5564.97	818.924	459.579	1982.68
O43493_T296_M1	987838	554939	500488	347906	766850	634652	513829	357488	624600	897811	380058	272663
O43493_S298_M1	915494	554006	523185	348457	751028	663178	517081	361446	610432	897515	390294	249955
O43493_S71_M1	567281	507530	416430	379133	617021	731914	424745	382787	715993	953956	596196	389796
O43493_S351_M1	28101.6	10373.1	3272.52	4155.48	17933.1	8537.38	10310.6	4251.51	17387	16052.8	7395.42	5035.98
O43520_S1223_M1	13313.1	22352.7	10557.6	NA	13313.7	14690.5	7561.2	NA	2604.04	4654.02	5411.38	NA
O43524_S294_M1	155841	68254.1	49151.3	43592.1	121584	45440.7	42812.6	52885.5	64877.9	48263.6	29854.5	47295
O43524_S280_M1	8875.93	7767.63	1230.41	8141.52	11628.8	4323.85	2669.27	13488.9	13964.9	6541.51	5587.55	6604.56
O43524_S286_M1	8192.05	6278.24	745.951	7658.1	9212.38	6578.64	2671.56	11505.3	13338.4	3754.56	4630.82	1415.8
O43524_S289_M1	8192.05	6278.24	745.951	7658.1	9212.38	6578.64	2671.56	11505.3	13338.4	3241.53	4630.82	1415.8
O43561_S224_M1	57449.9	99867	105370	26654.5	30178.3	69323.9	73703	18383.3	40311.9	142322	105110	81153.9
O43566_S203_M1	34446.3	45367.3	46895.7	8638.89	20626	53071	54056.9	18022.4	24170.6	78446.6	87016.7	29713.7
O43566_S288_M1	8823.02	23263.3	29608.5	5871.78	5984.19	10455.4	9478.99	4923.9	6804.58	24471.2	6133.82	16178.7
O43572_S187_M1	34787.2	17037.8	20687.2	23041.9	25512.1	12641.7	23933.6	24639.9	26249.6	33706.6	36638.9	29693.2
O43572_S189_M1	39261	15788.2	16027.6	16803.4	29659.5	10890.7	19817.7	23033.8	24901.2	49381.1	63857.1	29435.8
O43581_T58_M1	41968	44941.5	34068.7	19476.9	43950.9	34348	18553.4	26687.1	25472.8	26525.2	40973	10879.8
O43581_S61_M1	24748.4	20062.7	17020.9	10387	28098.4	19839.5	17486.9	14381.1	17027.1	15071.4	26690.3	11584.8
O43581_Y49_M1	26882.8	32038.9	33759.3	14001.7	13969.4	23840.5	5907.27	24016	21788.4	24715.7	29284.8	18745.1
O43581_S52_M1	32818	31860.2	34797.2	14997.6	13822.9	23846.2	5907.31	24027.1	13358	25751.4	29255.5	18753
O43583_S73_M1	218182	138603	172615	161219	181610	152445	185029	178954	141079	198173	213814	128267
O43583_S81_M1	47826.5	23760.3	35836.9	41135	48076.9	37178.6	26937.8	45399.1	23936.6	24639.6	35840.6	18230.4
O43583_T69_M1	48182.8	23760.6	35157.2	41229.6	48335.1	37170.1	26957.3	45624.2	23923.9	24629.5	35325.6	18214.3
O43639_S90_M1	6630.38	21505.1	13039.4	25029.2	21512.4	23068.5	NA	18183.1	22300	6333.49	18381.1	15552.9
O43639_Y99_M1	2527.21	16283.5	NA	17404.9	19528.5	25764.8	NA	13836.3	23774.6	15573.7	15870.6	17669.7
O43680_S67_M1	40343.9	10786.6	8997.97	18107.9	28717.6	8496.52	10260.7	18160.1	36885.5	9702.49	5491.4	22354
O43707_S909_M1	2241.7	NA	NA	3764.29	NA	1918.19	NA	4558.37	1176.64	NA	NA	1766.25
O43719_S642_M1	1.04107e+06	1343951	1.17995e+06	950763	970100	1117723	1.10309e+06	853702	868946	1524271	1.47796e+06	857490
O43719_S676_M1	482477	745243	663366	578176	548842	721529	665182	516069	537793	847380	819842	575225
O43719_S579_M1	391503	591239	495129	385326	396904	577640	491518	370616	443201	878359	745875	364240
O43719_S529_M1	85614.5	121843	100266	137164	98395.1	163814	97195.5	107950	159123	281949	259179	165710
O43719_S387_M1	337085	289694	238243	296850	279703	131882	188137	221316	189546	97414.6	132514	244179
O43719_S624_M1	67979.3	139569	129772	58577.9	97757.6	194748	109932	103370	71667.7	196451	444886	72623.4
O43719_T633_M1	13176.5	38747.2	36525.9	21433.1	28272.6	49636.3	38587.8	30214.9	18157.6	48791.5	111966	25013
O43719_S616_M1	50002.2	63154.5	78741.7	34254.4	55620.7	71813.4	53490.3	50288	38767.8	126613	194436	30898.3
O43719_S713_M1	8322.17	17263	12497	7329.31	11727.6	12999.7	9066.89	6535.45	12451.6	21018.1	74903.1	6150.56
O43719_S714_M1	6390.48	14909.5	7869.32	5731.19	7043.16	13285.1	7304.3	5556.55	9103.43	14102.4	63614.1	7362.41
O43719_S498_M2	4768.47	6611.21	5739	5358.35	6948.67	7468.28	6450.24	7586.49	5697.8	6363.97	3370.2	6624.84
O43719_S494_M2	4768.47	6611.21	5739	5358.35	6948.67	7468.28	6450.24	7586.49	5697.8	6363.97	3370.2	6624.84
O43719_S702_M1	61876.2	88124.7	89221.6	50086.3	54784.8	84669.2	60240.4	48929.7	65658.3	147543	150512	55892.8
O43719_S721_M1	3345.45	4324.91	5959.65	2525.55	4001.63	5071.69	NA	1690	2980.35	10415.1	7114.93	5396.52
O43719_S624_M2	63859.8	68615.7	91958.9	38882	61261.6	86695.8	71209.4	58162.1	43251	81817.9	96173.9	38747.7
O43719_S616_M2	63859.8	68615.7	91958.9	38882	61261.6	86695.8	71209.4	58162.1	43251	81817.9	96173.9	38747.7
O43719_S403_M1	16673.8	255.121	314.123	6167.41	4917.16	NA	NA	5378.79	11516.5	NA	NA	NA
O43741_S184_M1	122902	81115.3	109555	156900	91113.5	93030.7	60962.1	135476	145858	111323	115761	112461
O43741_S183_M1	10522.4	5332.27	7267.72	10898.9	8634.44	8586.84	3735.14	9127.86	23945.7	7447.11	6191	12674.3
O43741_S182_M1	10522.4	5332.27	7267.72	10898.9	8634.44	8586.84	3735.14	NA	23945.7	7447.11	6191	12674.3
O43741_T40_M1	12877	7012.53	NA	11243.7	7855.4	6634.68	NA	10938.5	1145.92	NA	NA	10247.7
O43741_S39_M1	17633.4	8133.17	NA	6180.84	7646.14	2440.79	NA	17185.6	2218.74	NA	NA	1589.33
O43752_S2_M1	4187.21	3063.77	230.683	2647.13	1509.7	3378.75	4999.64	396.863	5349.83	1657.99	NA	2540.96
O43760_S3_M1	9894.82	68861	55606.7	24397.4	39634.6	69990.5	70765.8	41171.8	6845.1	NA	20190.6	24371.3
O43765_T81_M1	149643	124035	108957	142971	137872	226631	160408	147740	171803	55407.3	162928	180866
O43765_T81_M2	69068.6	60594.7	73598.2	72410.8	78568.2	58900.9	55415.6	63877.7	77927.9	53784.6	33034.8	59681.1
O43765_S77_M2	102092	80411.6	101570	94675.2	113205	80045.1	82634.4	82075	107156	66127.3	38019.7	88304.7
O43765_S77_M1	236726	105408	129313	115798	186358	157040	89792.2	120553	139460	93428.5	178235	176988
O43765_S84_M2	33023.4	19816.8	27971.3	22264.4	34637.2	21144.3	27218.8	18197.3	29227.7	12342.7	4984.9	28623.6
O43765_T303_M1	27640	13517.2	13056.1	15643.1	22956.4	11464.3	12832.7	13102.9	26921.8	16787.9	21296.3	13556.7
O43768_S109_M1	261587	164656	155461	100983	173682	289356	153986	258165	206510	127128	58084.5	75028.7
O43768_S2_M1	186256	80274	104760	50155.8	105275	158705	57617	88371.5	253834	68565.7	30953.5	166083
O43768_S67_M1	18346.9	18989.1	25757.2	7216.26	24195.1	16912.9	22366	13151.6	16768.5	1941.63	NA	2292.09
O43768_S43_M1	9370.85	6409.41	9708.47	10931.3	8305.27	13769.7	4037	9002.4	6822.47	7890.81	NA	6427.14
O43776_S88_M1	49314.1	63785.2	24249.1	45006.2	53819.7	34594.2	31311.7	45859.7	19100.1	13257	19751.1	23576.2
O43818_S53_M1	NA	NA	NA	NA	2787.39	8214.02	NA	NA	8057.21	12056.3	31000.7	25324.1
O43818_S50_M1	NA	161544	NA	NA	131085	58452.9	NA	NA	11988.2	14176.8	54877.8	24142.9
O43818_S53_M2	906.377	NA	37725.4	NA	NA	15117.7	26161	NA	7182.89	15200	271099	19378.1
O43822_S136_M1	18295.2	22091	12494.2	20506.1	15463.9	18141.5	21205.6	19396.5	16245.8	21095	14221.8	24149.1
O43823_S112_M1	385.007	1021.99	3842.46	1033.1	174.353	1481.8	2179.19	210.07	1040.6	1323.66	316.54	1478.75
O43823_S328_M1	18204.3	38584.4	60323.5	25205.7	25273.5	51523.5	45203.4	35060.5	45188.4	46954.9	166730	43780.4
O43823_S323_M1	7538.02	16160	31372.5	9286.6	10189.8	29770.2	20218.5	19929.7	15271.3	18585.6	85890.1	14719.4
O43847_S94_M1	579183	861465	989466	500926	509630	992626	1.24154e+06	523470	476507	796102	1271750	529561
O43847_S86_M1	6638.36	7941.44	10180.2	3537.2	2949.49	6364.5	12013.9	4924.2	5929.7	15145.8	18653.3	4859.37
O43852_Y47_M1	45273	30730.5	5742.5	21627.9	43125.4	10946.7	8448.68	34203.7	15051.7	4802.43	1408.4	4266.5
O43852_S44_M1	43618	26059.4	6623.31	18910	34614.4	12176	16650.7	31429.8	15149.4	7689.75	1408.2	8818.43
O43896_S915_M1	318287	301775	352275	350555	319291	423993	395107	397526	286021	199678	178002	309677
O43896_Y1081_M1	195205	116658	287988	178008	265165	101818	416653	221846	96879.5	110494	123228	115876
O43896_S1033_M1	117496	97401.3	91310.5	87084.7	81231.8	99556.9	106923	113710	82403.4	82384.6	79453.8	49866.9
O43896_S676_M2	50171.6	68334.3	62973.1	66430.7	61310.3	58172	79364.5	94453.2	70088.3	62737.1	49820.8	58531.9
O43896_S674_M2	25112.5	34918.8	32443.8	33654.4	32105.1	30167.5	41091.7	48380.7	36043.7	31817.7	25249.6	30615.8
O43896_S676_M1	4340.49	3035.25	3176.44	6446.51	4291.5	1946.85	5292.55	3585.05	1378.53	3869.09	12395.6	6517.8
O43896_S680_M1	2172.04	905.546	2316.62	2807.85	2788.96	590.315	3687.16	4060.3	487.887	1680.08	6593.23	3520.86
O43933_S1211_M1	58039.2	92262	112396	52650.7	58971.7	80161.4	110596	40078.5	73976.8	66870.3	76824.9	44516
O43933_S1209_M1	42615.3	69391.8	81729.6	36778.4	50305.7	67606	78565.3	36150.6	46200	47850.1	55356.9	34989.1
O43933_Y1207_M1	8704.81	7649.01	11930.6	7633.18	8100.88	5642.68	8213.85	7201.32	9723.58	5643.17	9601.22	NA
O60216_S545_M1	1852.16	1360.78	1030.11	438.793	1660.88	1592.33	1191.13	1080.51	2714.29	2707.33	NA	850.432
O60231_S160_M1	25266.5	34955.1	49217.5	31526.4	27926.9	46220.7	48961.4	28488.1	26472	46895.4	30322.2	31155
O60231_T155_M1	21378.3	29613.8	41296.9	26826	23833.3	37311.1	41346.8	23849.6	21199.6	37215.5	23983.4	27231
O60231_S103_M1	22785.2	36921.8	51646.2	46512.7	22929.4	25058.8	35935.5	38245.6	24502.7	32991.8	59962.2	48720.8
O60231_S106_M2	12755.5	14085.8	42406.7	NA	NA	14734.3	4312.29	25952.4	13442.4	15322.9	50024.7	NA
O60231_S103_M2	23582.8	18839.7	71393	NA	NA	27459.7	4312.29	49716	21394.3	28456.7	100960	NA
O60231_S107_M2	10827.3	4753.85	28986.3	NA	NA	12725.4	NA	23763.6	7951.89	13133.7	50935.1	NA
O60237_S842_M1	59921.7	46808.7	27895.3	46508.7	41834.6	30310.5	14616.1	77259.8	69262.5	50059	12756.9	60315.7
O60237_S839_M1	57876.1	42876.4	24160.4	43073.4	39228.1	27584	14437.8	71303.5	67073.9	45067.5	13297.7	54951.7
O60237_S947_M1	81005	74273.7	36994.6	87732.4	51437.1	84898.8	34198.9	187499	103287	121334	20340	74189.9
O60238_S120_M3	37689.6	88302.2	384586	110421	202138	73119.7	84807.1	91793.9	63103.5	12346.1	28933.9	146563
O60238_S118_M3	37689.6	88302.2	384586	110421	202138	73119.7	84807.1	91793.9	63103.5	12346.1	28933.9	146563
O60238_S117_M3	37689.6	88302.2	384586	110421	202138	73119.7	84807.1	91793.9	63103.5	12346.1	28933.9	146563
O60238_S118_M1	54891.7	59361.5	56993.2	58457	50319.6	51885	47068.7	58701.1	48575.6	59235.3	62675.5	30299.3
O60238_S120_M1	52991.5	57161.3	52873.7	54185.4	67088.8	50836.2	39336.1	54065.9	59400.1	55235.8	68642.9	42422.9
O60238_S120_M2	3539.32	5493.76	5850.84	4196.12	5175.3	4790.25	10236.9	3864.74	10718.4	5153.26	4917.45	4517.65
O60238_S118_M2	3539.32	5493.76	5850.84	4196.12	5175.3	4790.25	10236.9	3864.74	10718.4	5153.26	4917.45	4517.65
O60238_S166_M1	100318	44981.7	36544.6	42985.9	104130	29170.6	33861.3	77377.7	48725.7	24062.1	36262.8	43594.2
O60238_S164_M1	8133.99	6426.7	28303.3	37266	5414.52	4018.9	22950.6	59870.4	5462.83	6193.18	20277.2	30164.9
O60238_S65_M2	10439.6	11937.9	11119.4	15118	17403.5	9372.71	6631.54	19677.9	16500.8	7666.8	8876.11	16146.7
O60238_S63_M2	5549.9	6353.86	5471.31	7236.69	8588.05	4852.4	3122.36	10282.9	8020.32	3652.56	4381.78	7445.97
O60238_S65_M1	3673.92	7285.83	4585.88	2531.65	1925.43	5380.09	1468.24	2982.15	4161.54	2944.07	9216.28	1300.88
O60238_S62_M1	2046.22	2692.54	1079.58	2914.03	3047.19	2494.74	2163.29	2343.13	3574.81	5534.8	10844.7	598.904
O60240_S382_M1	563.178	2102.99	21543.3	NA	1406.6	1151.04	101796	NA	1536.22	NA	3858.04	NA
O60244_S1136_M1	13141.4	10924.7	15063.9	18897.1	11141.9	6475.96	18548.6	12644.6	14078	6380.9	16176.2	14932.9
O60244_S1133_M1	13148	10924.2	15036.8	18899.5	11125.7	6470.95	18524.4	12646.6	13951.1	6380.65	16218.8	14850.8
O60245_S974_M1	15624.3	11187.2	8262.44	11652.6	14333.6	10143.9	9306.85	22624.5	18673.9	93373	12529.7	8407.84
O60245_T1013_M1	43210.2	43052.8	79549.5	50546.9	55333.3	52561.7	52437.4	40778.9	57557.1	81703.1	82304.7	37109.4
O60245_S1011_M1	30047.4	22140.9	16296.2	30787.7	30612.3	23462.5	19100	29991.5	42693.5	65520	22776.7	12473.8
O60245_S989_M1	12926.9	5486.22	4273.17	4129.54	9019.84	3880.28	7287.66	7650.31	10448.7	11277.3	NA	NA
O60256_S219_M1	604329	660400	417838	325906	543962	849572	415829	351193	481128	355182	521431	351830
O60256_S227_M1	1.31163e+06	1.26874e+06	790297	624220	1.01237e+06	1.70198e+06	786920	654770	974757	824753	1.08653e+06	688058
O60264_S116_M1	749387	480171	587309	502310	487249	339538	605195	609439	547938	973886	1398230	513870
O60264_S66_M1	54193.5	55124.4	114091	74226.5	47193.9	40487	98141.7	78598.4	27196.5	37298.2	60683.2	46207.3
O60268_S279_M1	24201	18942.7	20098.5	19392.9	21192.4	14401.1	19650.5	18363.1	33683.9	18772.9	26752.4	35599.1
O60268_T276_M1	6819.21	10114.5	7304.26	8093.47	9045.57	5477.22	NA	5508.44	12107.6	4602.59	8397.77	13063.5
O60269_S122_M1	140258	51838.4	28046.7	25995.2	100699	17624.4	37908.9	35360.8	55795.1	30126.4	28363.1	29019.5
O60271_S732_M2	239524	274616	250577	181852	224666	250270	247344	227027	155956	271731	147711	166366
O60271_S730_M2	264500	305374	275068	197613	249802	283040	274611	247250	173705	298938	163199	181377
O60271_S733_M2	349481	393352	361091	264491	322414	355744	358149	313503	229290	394458	216889	234974
O60271_S733_M1	106134	103339	117855	117727	96308.9	119099	184268	97585.2	94522	135512	199920	103671
O60271_S730_M1	12625.5	6367.26	6850.72	9981.06	8712.38	9877.48	11659.7	9066.33	8816.22	12347.4	53759.8	4532.47
O60271_S183_M1	8533.3	4769.2	12678.3	6917.08	10401.3	2866.47	5262.5	4218.76	8217.15	4583.34	4298.64	3655.88
O60271_T217_M1	12557.5	9875.93	3575.03	16532.3	17851.2	4433.64	5317.96	4086.54	5272.47	9643.4	12980.4	10864.1
O60271_S203_M1	6096.74	5006.66	1372.47	6006.84	10762.5	1944.45	5586.62	1841.67	3470.24	5215.94	5280.52	4536.38
O60271_T226_M1	6909.49	NA	14579.3	4034.57	25802	2210.44	18131.5	5608.66	11812.9	12719.5	2858.22	4504.33
O60271_S329_M1	6950.3	2172.29	4922.87	2016.78	6398.24	853	3487.96	1765.56	5958.63	2456.43	4986.94	2420.71
O60271_S332_M1	1765.11	4546.23	5352.45	3012.22	1059.22	4406.17	4790.2	1670.66	2142.29	4516.33	2894.15	2113.42
O60271_T330_M1	816.013	2138.83	3098.22	1661.95	247.134	2636.38	3222.07	1309.05	698.807	4207.16	4112.28	1242.43
O60271_T1264_M1	7131.78	3544.84	3317.88	5714.55	5697.16	7242.68	9212.71	6620.65	8507.35	7898.24	13859.7	9057.91
O60271_S705_M1	2904.14	3560.1	4956.5	4638.75	2699.23	1493.31	3488.59	3555.43	3911.86	217.673	6725.27	3387.71
O60271_T290_M1	33752.8	20703.5	91110.9	31602.4	14792.6	20619.7	NA	35192.6	15969.7	33524.8	21154.5	34403.4
O60271_S1188_M1	1768.37	744.361	249.948	5039.04	2522.62	625.435	NA	9385.33	1806.48	469.766	NA	863.291
O60282_S935_M1	28769.1	46200.7	22384.7	42960.3	93405.5	35941.7	34319.4	37772.3	102111	13593.5	43715.5	53171.1
O60282_Y931_M1	23036.1	39220.2	16804.6	37324.1	75840.7	29946.9	18547.2	32081	75353.7	10943	20720.8	40045.8
O60291_S106_M1	998.125	693.428	2250.76	3755.45	1677.5	1058.44	630.759	3630.68	4403.25	2336.16	3039.98	5645.13
O60291_Y100_M1	892.593	NA	2252.38	2501.07	1473.45	891.043	631.284	2293.91	2331.81	1267.64	2071.04	3877.78
O60292_S146_M1	82432.9	122939	124628	50569.1	108268	86711.9	124705	50929.7	60064.4	57603.3	13856.5	53748.1
O60292_S1364_M1	48308.7	32624.7	28389.9	33011.1	55978	30828.6	22058	33604.2	55707.6	15167.5	34776.9	12246.7
O60292_S317_M1	533.41	183.067	NA	341.479	445.75	104.049	NA	NA	1499.98	NA	NA	1404.58
O60292_S97_M1	3154.5	1561.28	654.239	2749.25	3901.96	1541.93	1422.4	2170.39	5444.38	2844.95	NA	256.572
O60292_S100_M1	2423.12	595.021	1119.56	2156.41	4327.44	1730.01	491.901	2287.47	3863.46	NA	NA	214.215
O60292_S1382_M1	8032.99	2893	NA	1233.57	7565.56	1246.29	NA	1352.24	8293.84	2586.15	1895.1	3258.9
O60292_S1175_M1	2122.81	NA	2224.06	979.516	1521.91	2704.11	1022.39	NA	4446.53	5409.46	11169.4	6291.59
O60292_S451_M1	468.647	NA	8055.02	7769.26	4304.22	NA	7900.47	189.735	8849.76	9353.25	717.423	7568.02
O60293_S949_M1	16124	19459.4	27736.7	21197.8	24818.3	18863.4	35361.7	23436	15170.8	10140.5	17436.6	16037.8
O60293_S948_M1	15987.7	18059.3	27785.9	21018.9	24604.8	14863	35175.3	23027.2	14665.3	10302.9	17333.2	16653.7
O60293_S352_M1	17347.7	10396.6	19729.5	5880.01	13590	17078.2	27760.2	8194.15	27078.7	13516.5	11651.4	9884.71
O60293_S354_M1	20916.6	9541.99	21176.1	7448.44	16559.6	18892.6	29103.2	9538.43	13057.2	13556.6	10899.2	9936.62
O60293_T766_M1	36283.4	39133.1	26272.3	29033.2	25536.4	23813	21838.5	33333.4	31636.3	26347.9	56482.9	33909.7
O60293_S194_M1	7042.86	3737.43	19972.1	9503.98	9385.14	8259.21	25375.9	17117.2	9521.93	12384.6	23165.7	7504.97
O60293_S655_M1	3355.91	2182.05	4804.54	2067.82	3115.93	8554.8	3890.92	3816.15	2589.98	8607.53	9043.72	31771.6
O60293_S1303_M1	3896.88	2160.87	3501.47	NA	1123.16	4613.34	NA	4850.67	2422.19	2857.16	8445.01	825.166
O60307_S135_M1	23918.7	42267.7	32305.2	13832.9	23424.6	42595.5	29064.6	15293.8	12092	20130.2	3492.24	14798.5
O60307_S728_M1	3331.58	16240.6	12809.9	28173.9	5081.11	9556.06	28384.1	9601.61	2698.9	12082.3	3313.18	24453.8
O60307_S793_M1	28197.8	14381.5	5598.94	NA	22956.5	8159.68	6261.92	NA	10755.2	2552.35	62687	5581.92
O60307_S146_M1	3213.95	5245.84	2478.48	468.111	2084.98	4203.12	2127.84	NA	5080.57	5206.06	4313.33	895.688
O60315_S1203_M1	15959.3	13170.9	12659.7	11800.1	15723.9	8435.17	11770.9	4662.92	18268.1	26162.4	4540.96	12978.6
O60318_T530_M1	100954	85108	77326.2	95042.5	85066.8	79764.5	85283.7	89953.3	103869	92288.2	108156	96842.9
O60318_S527_M1	76460.8	62246.5	62327.5	77880.8	66597.1	66143	66079.2	70978.4	84548.5	74613.9	94509.8	82234.5
O60333_S1454_M1	136891	103568	117861	121079	119293	110306	172330	145934	101287	123880	94762.9	97734.4
O60333_S1057_M1	28740.3	36400.9	39078.9	35996.6	28424.9	32035.6	38301	39710.9	19394.2	31796	30903.3	27807.2
O60333_S1613_M1	21678.2	11503.1	20512.2	17327.1	17901.1	9606.8	19923.6	21598.4	24349.8	24846.6	37158.9	31239.8
O60333_S1487_M1	10267.1	9288.01	9547.99	13693.7	3586.48	14536	18984	6311.64	16637.4	9933.81	4437.21	13627.6
O60341_S166_M1	53087	111701	127964	147635	112198	129013	57435.8	130829	102249	125365	178286	155279
O60341_S172_M1	52969.4	136477	131670	88135.4	80181.9	114861	58988	131185	104613	124910	177164	158689
O60341_S851_M1	15344.8	7056.28	11922.8	10355.1	16011.9	7748.04	5243.77	17357.5	24046.8	12954.7	16512.9	14481.5
O60341_S849_M1	11462.4	9049.91	8896.64	9213.33	12127.5	5547.97	8082.12	12230.2	17954.2	8689.71	12819.3	12779.8
O60341_S131_M1	1317.63	NA	NA	NA	1866.39	4215.09	NA	2055.01	247.78	NA	9950.16	2206.73
O60343_S341_M1	40592.7	24382.5	17389	20158.4	45938.5	14632.2	11384.7	17540.3	42777.1	14832.7	14419.1	9697.02
O60343_S787_M1	11045	21408.3	18962.7	13307.7	9519.77	20611.3	15969.8	12108.2	12662.6	14034.5	17546.9	12544
O60343_S588_M1	21710.8	16725.2	28001.4	8191.94	21592.7	10946.8	23649.1	12897.1	14300.8	25839.3	30321.4	9505.43
O60343_S591_M1	8701.65	15367.3	16030.5	12939.5	8070.24	12348.6	19998	12147.9	8090.65	9144.46	12967.4	NA
O60343_S666_M1	1580.83	NA	NA	827.779	569.07	901.559	991.049	840.915	720.895	NA	NA	697.558
O60343_S570_M1	974.852	957.832	2826.68	292.27	444.6	1035.45	NA	1394.64	588.645	NA	NA	667.447
O60381_S135_M1	14906.9	2398.48	3303.27	12865.9	17793.3	3140.86	1459.95	20785.7	14170.5	15179.7	7027.66	12426
O60381_S430_M1	3127.79	829.03	880.092	2302.31	1047.35	88.1037	NA	2467.86	1102.54	105.205	822.44	2464.76
O60437_S14_M1	30740.5	62643.3	48016.8	28405.6	52909.6	54839.6	68322	27114.6	47653.3	38213.8	55948.1	44386
O60437_Y13_M1	29482.4	56589.3	41395.4	25888.4	52848.5	49331.9	66984.4	23748.1	45882.9	32823.7	52539.2	35681.6
O60437_S1657_M1	2638.5	24271.7	14477.5	9240.73	16308.5	23664.7	27693.3	5416.28	19287.5	84706.1	24242.4	15335.1
O60447_S689_M1	24480.1	43122.3	20767.9	25950.1	32344	49717.1	26355.1	13777.7	33047	30274.1	37357.7	21664.1
O60447_S687_M1	19310.9	36126.2	11936.2	22574.7	26020	41067.9	22945	10888.8	27562.4	25229.6	30445.2	19773.5
O60449_S1702_M1	184289	112941	66916.4	40789.3	222176	53981.9	65154.5	51338.9	113028	75954.2	47526	67344.9
O60449_S1703_M1	183489	111795	65895.7	38945.2	220469	53663.5	60367.7	51291.4	111285	76142.1	46786.8	65822.1
O60486_S978_M1	1128.11	1787.01	2563.51	NA	1360.22	627.269	937.738	967.951	481.891	3855.32	3505.1	580.379
O60493_S72_M1	7430.65	2894.63	5498.19	3512.69	5599.33	4988.83	4374.36	5320.2	4270.75	2192.85	4613.03	3351.33
O60496_T285_M1	13094.6	9491.76	32743.8	8750.7	33308.6	4141.64	13164.4	11244.6	44492.4	33218	56983.8	25766.1
O60504_S605_M1	1.50735e+06	356593	439598	549030	977198	301352	527098	761046	905132	710479	355503	1.19215e+06
O60504_S606_M1	1.36378e+06	361773	448089	558205	854254	306371	535655	635549	753051	665792	351051	1.09516e+06
O60504_S545_M1	3.17773e+06	1.15957e+06	1.10261e+06	2360340	1.96728e+06	1.30143e+06	1.59042e+06	2.74517e+06	2.14689e+06	2.58301e+06	2.03696e+06	2.31696e+06
O60504_S545_M2	178270	71224.4	55052.2	174203	117069	47474.2	61324.7	266724	140057	78139.7	88955.7	339024
O60504_S544_M2	178270	71224.4	55052.2	174203	117069	47474.2	61324.7	266724	140057	78139.7	88955.7	339024
O60504_S348_M1	14194.2	15391.7	22490.1	19207.8	31731.8	23882.6	41775.7	27841.2	28284.5	92695.2	19046	35204.5
O60504_T529_M1	1291.62	3053.78	15771.2	19020.5	10486.7	8557.22	15236.4	13706.1	7643.98	8302.8	4013.21	18640.9
O60504_S373_M1	13139.6	16113.1	9704.71	20589.7	19355.8	19072.5	13229.8	23759.2	2774.78	19980.1	18873.1	16866.1
O60504_S395_M1	8571.71	4154.73	6263.06	6984.82	7069.74	7866.73	930.934	5688.21	9085.59	11316.1	4035.51	7423.26
O60504_S593_M1	1674.81	3805.1	2424.77	2194.16	2305.52	7746.32	3980.65	3286.23	4844.29	8964.81	11121.9	4169.36
O60504_T80_M1	948.72	6835.54	1606.78	11049.2	2353.85	11.2916	NA	3464.18	2509.37	10553.2	NA	4149.48
O60504_Y78_M1	1454.98	348.185	2590.51	NA	2767.56	NA	3547.45	5752.79	1897.8	9203.91	NA	4567.33
O60506_S264_M1	305.03	1125.48	1821.31	NA	1253.87	262.929	NA	572.191	6514.1	1473.33	15911.8	NA
O60508_S49_M1	11890.7	9522.34	14459.7	7518.52	10398.2	11251.2	14938.9	10828.6	14764.9	21586.4	29685.1	8204.39
O60524_S833_M1	66843.3	20749.8	50530	26290.2	52893.6	21373.1	22335	29098.5	43228.9	66090.7	74301.9	42298.6
O60524_S831_M1	43980.4	15608.5	40801.2	20441	37038.5	17447	23400.1	20832.2	32010	46730.1	54946.9	32062.3
O60524_S798_M1	959.289	171.43	NA	74.2844	713.434	NA	NA	197.794	639.266	329.128	438.483	NA
O60547_S14_M1	355983	213465	267400	286457	246571	197853	267000	257852	175091	216940	132621	138864
O60548_S96_M1	20693.2	17876.5	28286	13653.1	21277.2	16265	30544.7	17561.8	14521.4	10606.1	19182.9	NA
O60551_S38_M1	111109	109602	92979.7	94931.9	131500	111378	89246.3	97221.4	110401	131220	76473.4	98359.3
O60551_S70_M1	1466.63	970.785	NA	1361.98	985.065	1849.99	231.498	463.882	3108.24	826.237	2724.94	192.573
O60551_S68_M1	3429.03	2408.25	NA	3221.58	2245.9	2809.49	556.315	1005.87	4323.62	800.477	4183.81	1377.6
O60565_S77_M1	629941	222253	239707	816548	566434	573616	349334	837285	2.06462e+06	1.63458e+06	1.24292e+06	549426
O60565_S44_M1	2528.9	2756.13	3842.01	14582.8	10417.2	30642.2	6262.42	28186.6	34195.8	46847.2	4180.1	2476.09
O60565_T47_M1	4487.78	2956.57	3805.18	14583.1	10445	30651.1	6259.33	28219.8	34195.8	47337.7	4028.12	2476.09
O60565_S49_M1	2525.68	2053.57	2218.04	10120.5	5273.81	18210.6	4351.13	18790.1	22636.8	30467.8	3576.72	2055.3
O60573_S13_M1	2584.87	NA	5512.47	6576.06	2836.33	6679.05	6526.9	4595.79	4341.82	5828.64	2039.48	6765.47
O60583_S601_M1	8673.13	11388.3	13416.6	8795.96	10977.9	10108.7	11008.5	10867.8	18574.1	7779.49	17915.4	15555.4
O60583_S606_M1	6676.56	6299.19	7660.36	8108.58	6471.29	7842.19	6860.19	6126.05	11921.7	6076.94	8844.68	9055.6
O60583_S548_M1	17803.9	19134.7	16450.4	10807	18070.4	16582.8	20320.5	18373.7	13093.6	10979.3	2141.38	10348.5
O60583_S549_M1	13735.5	14012	11558.9	8143	13106.8	12427.8	13595.3	13568.5	8984.51	7472.63	NA	7414.87
O60583_S480_M1	11744.2	8155.08	12836.7	12344.6	9478.72	9976.96	12561.5	9764.7	12653.2	12547.2	16463.5	10318
O60610_S22_M1	4529.63	NA	8585.28	NA	431.986	5014.52	4430.74	5984.86	8873.17	6921.84	17705.1	9016.23
O60641_S300_M2	35016.4	30312.1	25160.7	34455.5	32140.1	38961.1	35714	1524.4	52855	NA	NA	27047.1
O60641_S296_M2	35016.4	30312.1	25160.7	34455.5	32140.1	38961.1	35714	1524.4	52855	NA	NA	27047.1
O60641_S300_M1	828.92	10345	12599.4	938.741	3589.68	5812.65	NA	4763.68	5829.53	NA	NA	4774.57
O60658_S20_M1	71908	20501.3	9239.87	15211.3	60892.1	17948	12457.3	16807.8	96957.6	43568.6	66759.3	23525.1
O60658_S27_M1	3452.07	4811.6	4540.69	NA	10183.6	6399.53	NA	904.107	8123.32	6942.65	2679.7	NA
O60658_S457_M1	38897.8	66759.1	45004.1	21271.2	26263.4	39675.9	44539.8	19498.3	26213.9	53665.9	43670	18127.5
O60664_S130_M1	63631.1	34929.9	43215.8	33111.8	49556.3	22360.7	40960.2	37175.1	31701.3	20860.9	20280.8	41211.7
O60664_S241_M1	4184.52	1658.44	1082	NA	3120.92	2562.89	NA	1467.19	4241.33	878.277	NA	798.18
O60669_S457_M1	6015.07	10695.2	8805.16	7240.2	4131.81	6376.77	9714.84	8907.04	4829.55	10784.4	NA	6344.41
O60669_S454_M1	974.871	6860.88	7139.55	3409.07	3276.74	3922.53	6656.56	4422.56	4220.88	8767.87	4974.76	3765.61
O60683_S261_M1	6502.14	17143.5	13544.9	3997.37	10279.5	18845.3	17289.2	3181.99	3114.32	8231.18	6430.45	849.656
O60684_S6_M1	22668	16081.1	31522.7	23906.2	25375.1	22934.2	20770.9	31949.2	29964.9	10061.2	19416.8	30085.2
O60701_S476_M1	402400	1.47169e+06	463125	456414	680909	993378	396840	574110	223326	169049	266048	355031
O60716_S861_M1	563626	875343	767865	660386	674923	625941	1.09511e+06	622055	561585	476698	600567	422269
O60716_S862_M1	815662	849266	1.17432e+06	660386	674924	945314	1.09511e+06	622125	561585	693724	600567	422289
O60716_S864_M1	883494	1279351	1.27761e+06	720185	743920	1.03581e+06	1.19567e+06	677820	612379	749809	971859	469914
O60716_Y865_M1	859924	1.2542e+06	1.24589e+06	704772	717602	1.00874e+06	1.16379e+06	658288	593941	732721	949456	450824
O60716_T869_M2	47235.6	141290	139412	71401	53257.3	90871.4	120852	51074.8	71760.9	48744.3	39142.3	68025.4
O60716_Y865_M2	31495.5	96121	93402.6	45824.5	35678	60272.5	78888.9	32520.4	49117.2	33925.8	27005.7	41788.5
O60716_S862_M2	60217	170223	137074	71705.3	58922.2	104811	123891	54487.9	79415.8	55375.8	45704.2	54846.4
O60716_S352_M2	766785	1.21975e+06	861632	688412	628477	861344	768406	752925	429442	536874	917206	407347
O60716_S349_M2	808674	1.31308e+06	898810	726287	676459	923665	826229	791840	453663	587294	909651	446643
O60716_S352_M3	78079.2	192621	147494	121690	63751.3	151046	88832.2	109501	41197.1	108077	7687.42	56115.9
O60716_S349_M3	78079.2	192621	147494	121690	63751.3	151046	88832.2	109501	41197.1	108077	7687.42	56115.9
O60716_S346_M3	78079.2	192621	147494	121690	63751.3	151046	88832.2	109501	41197.1	108077	7687.42	56115.9
O60716_S349_M1	451494	574469	448210	332178	475419	462135	370300	371680	286689	359118	709714	623106
O60716_S346_M2	133497	211794	106057	109080	130681	169836	100912	113429	67129.5	85755	106383	75079
O60716_S352_M1	47344.4	57536.3	57425.3	51671.8	48427.3	55782.9	47419.4	60770	31621.5	24406.8	126947	24826.3
O60716_S346_M1	233613	274041	303023	234617	213801	221576	288836	242478	119372	117495	181496	172993
O60716_T916_M1	335025	452854	306650	165456	357979	449623	397636	180895	94452.6	233408	79257.7	139093
O60716_S920_M1	925129	1.38072e+06	887662	350386	882965	1.16877e+06	875018	403160	325611	891318	317482	415156
O60716_S230_M1	72065.9	88169.5	71107.6	81982	69067.2	53315.4	63820.5	106369	80893.1	74963.9	23711.9	57349.6
O60716_Y221_M1	27042.1	29212.5	22192.3	34249.3	28882.1	19145.8	21551.7	43318.1	36791.9	27759.3	3410.05	22787.7
O60716_S847_M1	46840.8	77136.7	74744.5	32008.3	49936.3	66134	95926.6	28792.9	35048.1	36288	42147	33144.7
O60716_S857_M1	6177.55	9033.19	19451.6	6417.12	6013.64	7095.52	9709.58	4153.56	3847.62	5876.53	17920.4	NA
O60716_S899_M1	114910	76095.1	40095.8	35640.5	89165.5	53478.7	27103.2	45515	52377.8	51541.5	10822	15176.4
O60716_S252_M1	6003.49	10874.7	17957.5	6130.55	2200.35	2785.64	8102.03	2637.48	7115.3	20202.3	14056.9	694.035
O60716_Y257_M1	3863.5	2786.58	3424.64	704.698	NA	293.53	NA	1655.82	2709.02	3792.75	4805.32	672.023
O60716_S320_M1	24481.5	18948.1	18816.1	11731.2	17349.7	12056.8	10762.3	20153.4	17314.7	1030.34	15964.7	6953.27
O60716_S268_M1	579778	510061	558748	282540	505798	278319	428643	634796	191104	570232	298648	203184
O60716_S269_M1	128409	82358.6	35927.2	26027.3	77964.7	42241.3	45532.7	40375.7	30679.1	43720.3	20266.4	28642.5
O60716_S269_M2	88172.6	69562	37270.1	25908.3	67881.9	39766.9	28110.6	45070	32968.4	50805.2	24082.9	29558.4
O60716_S268_M2	88172.6	69562	37270.1	25908.3	67881.9	39766.9	28110.6	45070	32968.4	50805.2	24082.9	29558.4
O60749_T104_M1	56249	45927.8	25751.2	10440.9	61918.8	21215	29141.2	29864.3	46812.1	39373.9	100630	26344.6
O60749_T106_M1	26188	29102	14020.4	5870.15	36438.3	13667.3	17687.5	23943.5	36011.8	31829.5	56103	19197.2
O60749_T107_M1	13207.3	10621.5	9379.21	NA	10945.5	11990.7	12172.7	8870.93	33751.5	9367.24	16567.6	2897.1
O60749_S185_M1	83953.7	97214.5	110208	85975.4	90279.5	93286.7	122923	95406.1	64336.8	108674	85805.9	63768.4
O60749_S119_M1	33921	61745.6	33618.4	27704.4	45855.6	31361.2	8131.5	37673.2	21304.5	42351.6	50376	29028
O60749_S226_M1	7416.53	5360.78	561.401	989.81	4857.52	9816.75	NA	2927.93	3550.07	3811.77	9436.62	4494.56
O60749_T229_M1	5929.85	2556.86	NA	NA	3873.91	2029.76	NA	2949.23	4357.72	2244.92	6289.73	3979.69
O60749_S227_M1	5637.39	2556.26	NA	NA	4409.58	2058.42	NA	2947.52	3438.73	1421.02	7023.14	4424.34
O60762_S9_M1	162042	57932.5	52636.8	87747.6	128724	72255	101284	98874.8	64466.8	28287	35939.7	64751.7
O60763_S952_M1	328840	405164	257428	229917	338581	455503	264571	267754	382290	351413	628288	151912
O60763_S942_M1	412171	539183	394336	309565	472195	583166	407829	396733	462738	485908	677714	272932
O60763_S48_M1	151915	155919	86500.7	240147	150889	104691	173379	381565	94506.2	213364	135326	202744
O60763_S603_M1	6112.58	5123.45	2092.37	970.96	9651.69	3726.47	3605.98	NA	4516.16	38428.5	35785.5	2163.28
O60784_S473_M1	414006	245073	342767	192290	383803	236787	319687	214363	334251	306767	379238	237184
O60784_S462_M1	633531	407762	560765	271256	620302	400830	498843	307050	574171	471914	588463	334752
O60784_S461_M1	632571	406116	556243	269453	617727	400223	495103	303807	578122	471787	588667	330077
O60784_S464_M1	613279	395856	552991	271414	598502	397727	491868	303337	568737	457390	578280	320897
O60784_S355_M1	22857.8	27293.8	27034.3	5178.26	26902.1	12192.1	22051.3	10159	11349.5	23002.8	24617.5	11578.9
O60814_S39_M1	448.168	3270.55	5662.32	2726.73	1316.3	1892.4	8857.09	1128.56	4835.02	15037.4	25637.8	1773.86
O60825_S466_M1	142140	216788	195936	98810.8	144662	220353	169623	92957.7	84144.3	60167.8	126455	89537.2
O60825_S483_M1	115865	190272	146632	81367.8	123137	158524	134362	102431	75072.1	67415.7	106979	60623
O60825_S486_M1	46053.4	47193.5	29940.3	18060.8	37180.1	38118.6	29008.4	14838	16828	11848.4	24806.5	8654.05
O60825_S493_M1	132170	118474	188448	111476	113799	145219	121106	113027	81985.2	77494.4	147799	111471
O60825_T16_M1	283.982	NA	NA	NA	674.165	67.4862	216.285	1.2115	837.371	864.818	NA	NA
O60825_S175_M1	NA	NA	NA	8523.46	NA	2139.6	NA	3673.28	3787.98	NA	5409	2843.85
O60832_S453_M2	1.31274e+06	2676868	2.89493e+06	2.20148e+06	1.79188e+06	3.22209e+06	2.57622e+06	2.1788e+06	2.07493e+06	2601213	2815196	2.16972e+06
O60832_S451_M2	1.66806e+06	3389511	3659296	2.74432e+06	2251099	4.01409e+06	3.26792e+06	2.75637e+06	2.56262e+06	3.23678e+06	3530441	2.73668e+06
O60832_S455_M2	1.57546e+06	3.13131e+06	3.41774e+06	2.50219e+06	2.07062e+06	3.65883e+06	3.04029e+06	2.55067e+06	2.3249e+06	2.95099e+06	3.23883e+06	2.49662e+06
O60832_T458_M2	1.58556e+06	3.18354e+06	3.43826e+06	2.57045e+06	2.1349e+06	3.77107e+06	3065630	2.58718e+06	2.41529e+06	3032385	3.30475e+06	2.54228e+06
O60832_S451_M1	172194	182626	185258	175626	180807	353075	164328	192721	237955	342992	1183517	334185
O60832_S455_M1	186647	199551	183698	186000	202377	389533	195122	199600	259471	331306	1.01235e+06	349525
O60832_S453_M1	170652	181353	167357	171160	180653	359508	164971	190210	236891	341858	1.18792e+06	325003
O60832_T458_M3	3216.66	1344.96	60567.7	304757	1761.31	52286	43624.9	33642.5	21146.9	6514.05	134959	49431.8
O60832_S455_M3	3537.09	2508.99	77615.2	429285	1762.31	68162.2	81203.9	52121.9	24359.9	8132.01	190348	61040.3
O60832_S451_M3	3537.09	2508.99	77615.2	429285	1762.31	68162.2	81203.9	52121.9	24359.9	8132.01	190348	61040.3
O60832_S453_M3	320.431	1164.03	17047.6	124528	NA	15876.2	37579	18479.4	3212.98	1617.95	55389	11608.5
O60832_S513_M1	1.58256e+06	1.46428e+06	1.99345e+06	1.35246e+06	1.56678e+06	1.56285e+06	2.07585e+06	1.30688e+06	1.19783e+06	2.89322e+06	1.37994e+06	1.52394e+06
O60832_S494_M1	501288	528331	466386	435064	454246	525428	490481	451201	446185	715774	679381	517376
O60832_S485_M1	8434.25	7058.93	6902.67	4361.52	8003.05	4541.56	4611.09	6969.46	5473.39	10955	13567.1	4758.4
O60832_T458_M1	25699.6	16772.9	31867.3	24079	23470.2	91867.9	15260.2	36175.1	47610.2	78849.4	516561	120512
O60841_S214_M1	1.06373e+06	1.65715e+06	1.79515e+06	1.47084e+06	1.19451e+06	1.53329e+06	2.00524e+06	1.58191e+06	983894	1.24577e+06	1.0472e+06	1.25464e+06
O60841_S222_M1	335888	577728	598293	495736	373136	560132	656666	576345	342626	372238	376442	419445
O60841_S121_M2	190744	649451	658368	371382	1.15019e+06	551974	442989	542355	820429	484746	593974	535005
O60841_S107_M2	249277	803017	880024	494347	1.33438e+06	741815	609570	821532	1.19678e+06	700190	617627	757110
O60841_S113_M2	58532.7	153566	221656	122965	184191	189841	166581	279178	376350	215444	23653.1	222105
O60841_S113_M1	72862.7	115398	240000	310724	128298	191326	184025	165863	121029	118914	286657	231500
O60841_S107_M1	75344.2	137123	142351	140145	94254.5	134560	154334	130841	101993	129144	181474	127749
O60841_S137_M1	84844.4	72860.1	274813	128300	134072	67931.7	120603	146690	80917.2	73690.2	252252	92033.4
O60841_S135_M1	86729.1	69668.3	103119	73973.7	105628	51912.3	114543	112247	57830.2	66865.7	168116	80582.8
O60841_Y134_M1	71702.1	59317.7	87502.3	59224.6	85229.6	41166.9	86972.2	83215.6	50185.5	63943.7	142563	66580.8
O60841_S135_M2	NA	NA	22246.7	4127.57	13967.8	7169.12	5738.13	18973.9	NA	NA	41378.5	NA
O60841_S164_M1	101956	170525	192733	132138	124642	166879	213264	145079	97383.5	131670	51254.3	140085
O60841_S1168_M1	13703.6	15808.7	16947.8	10962	10650.9	15589.2	20991	9513.79	9573.84	16950.2	23212.7	7869.95
O60841_T301_M1	70.8961	691.137	585.148	442.572	300.543	387.67	NA	328.039	918.819	637.817	2219.65	1239.14
O60841_S190_M1	12406.5	22129.5	38779.3	27892.9	20722.9	44420	29063.9	19475.9	27676.7	46589	144758	50264.2
O60841_S190_M2	11101.7	3019.51	NA	8166	NA	12442	NA	NA	5899.23	10528.3	89573.8	NA
O60841_S186_M2	11101.7	3019.51	NA	8166	NA	12442	NA	NA	5899.23	10528.3	89573.8	NA
O60841_S186_M1	1275.45	NA	NA	NA	3589.63	4191.37	5218.34	NA	13568.6	4967.6	90204.9	5892.1
O60841_S183_M1	753.876	12330.4	NA	4032.23	NA	6970.84	NA	NA	1093.84	10009.5	57789.4	958.324
O60861_S120_M1	61046.9	76814.8	53218.3	57265.9	91147.4	66290	53676.9	48793.5	91857	123747	69004.1	31640
O60861_S117_M1	41740.3	65787.1	43098.5	44367.6	61897.5	52682.1	40810	41917.2	72097.2	98760.2	45611.7	24550.6
O60861_T153_M1	7143.39	5588.61	14444.8	14387.7	14124.7	11298	8989.23	14680.6	21193.3	23720.1	20471.7	11172
O60885_S469_M1	327503	318832	378365	231295	324359	314365	352434	260469	316210	444559	560746	283320
O60885_S1117_M1	452181	188015	318937	207648	346404	160019	261915	248821	283800	263614	287491	231341
O60885_T295_M1	40149.9	7505.25	26353.6	44096.6	26989.3	7093.56	17972.4	34969	115611	65589.3	135514	84696
O60885_T296_M1	41525.7	9213.81	47851.4	44765.7	12613.9	12306	33061.6	38202.9	135429	62359.2	169037	80548.5
O60885_S308_M1	1816.27	2794.49	6437.52	6037.53	8715.24	3662.19	5453.16	9120.14	17928.6	7988.98	22168.1	11922.9
O60885_S601_M1	60487	78031.2	27748.9	43227.1	29600.4	42794.1	121906	76823.8	17149.8	109552	90507.4	106882
O60885_T598_M1	24612.8	74204.4	89479.4	32276	28052.1	67120	125077	76441.1	42341.7	49366.8	88649.1	98320.1
O60890_S652_M1	75713.2	69157.2	29129.5	83666.8	77208.5	78038	63658.2	86439.5	71635.5	44694.5	31927.8	62962.4
O60927_T102_M1	40550.5	26694	21556.9	11623.1	31643.7	37631	31655.2	43146	52274.3	34256.9	75745	48986.5
O60927_T106_M1	40525.1	9781.75	29306.3	18071.9	34461.9	26408	28934.6	44266.9	52337.9	34250.3	76151.2	49971.4
O60930_S76_M1	923.012	4569.48	6542.8	4161.57	3076.52	7371.92	5300.69	3820.55	3162.31	4453.52	8738.71	4599.35
O60934_S432_M1	53840.1	32857.9	66943.2	45812.9	40891.5	23547.2	41098.9	49460.4	44316.1	38244.6	51202.4	32632.8
O60934_T434_M1	44492.8	49686.5	64229.2	41793.3	35670	22093.4	47174.5	40897.3	36212.5	32355.8	30624.7	40821.2
O60936_S142_M1	26726.7	18767.2	19128.3	5695.68	19428	39609.2	11683.1	6163.8	25770.7	31386.9	25952.3	4852.18
O60936_S147_M1	13473.6	16289.7	13297.7	6909.98	9851	15058.9	9888.64	7149.59	12295.6	13951.2	11515.1	4852.19
O75022_S503_M1	67381.8	69542.2	90735.9	23354.7	58349.4	65857	79231.7	21608.1	39153.7	85188.2	72208.2	25922.6
O75023_S490_M1	35594.3	16827.7	32550.6	19307.8	28769.9	5552.5	23845.7	23939.9	20959.7	25222.6	43145	16685.1
O75023_T489_M1	58639.5	26035.7	58350.2	37684	49166.2	12128.9	47139.7	38163.4	41430.1	37227.5	79423.2	29109.6
O75023_Y58_M1	NA	7175.08	NA	1432.25	2934.75	NA	6632.55	5207.33	5684.63	7132.7	13639.4	12675.7
O75023_T55_M1	17622.6	12591.2	NA	8849.61	9486.58	7633.1	NA	NA	6307.71	8107.58	20373.2	NA
O75023_S514_M1	96609.4	NA	7233.58	722.671	3298.28	7575.2	6968.54	2472.62	14161.4	4471.78	8418.16	NA
O75044_S424_M1	21456.8	24701	14389.4	32343.8	25439.7	13843.6	11595.4	29291.6	13947.8	10707.5	18087.7	13119.3
O75044_S427_M1	19747.2	18940.1	14385.5	30185.3	21466.1	13670.3	19300.5	26357.3	12061.6	9781.99	15238.2	14299.8
O75044_S206_M1	27890.3	8734.26	7093.85	11860.5	18021	7082.14	11517.5	10464	21887.1	24766	8079.06	16468.4
O75052_S266_M1	67537.4	27037.7	45044.4	39825.7	72936.2	19077	47827.3	45696.1	77529.1	46438.6	50564.7	60703.6
O75052_T264_M1	69027.8	27604.3	46820.1	37614.1	76399.2	18959.4	45795.4	45672.3	79130	47612.8	52105.8	61298.6
O75056_S428_M1	4960.39	4613.83	1141.92	12586.6	2318.43	5749.65	NA	14931	3786.87	5769.72	1322.48	9084.41
O75064_S736_M1	61501.6	20023.1	43102.5	34426.8	19671.9	28695.8	46259.6	11543.6	37340.8	45477.5	74290.1	50398.3
O75064_S1092_M1	14342.1	11586.3	8364.67	22083.5	13665.1	9407.73	9818.05	21765.5	9539.7	5763	1241.02	13037.5
O75083_S310_M1	8778.71	12516.1	19058.5	46530.5	9481.04	41963.2	12321	17844.9	9598.37	7092.5	14455.2	58220.1
O75083_Y303_M1	521.879	32.4763	103.223	NA	94.6016	2186.27	584.992	258.595	1041.54	1022.89	924.073	31.0558
O75084_S568_M1	4968.67	9004.44	2705.69	9681.7	4401.56	6515.9	4086.98	9250.98	5426.58	3857.14	1370.46	11323.5
O75084_S567_M1	3913.38	4949.07	1359.91	6402.63	2991.91	3928.33	2429.38	8437.89	3156.65	617.026	595.992	4159.37
O75096_S1887_M1	20975.6	29780.3	23499.7	8261.11	23090.2	31439.2	23754	13265	14248.9	20969.2	9535.65	7498.27
O75112_S129_M1	359769	241116	56412.1	393918	249556	273142	133398	408782	237489	82337.6	86419	154123
O75112_T135_M1	229620	70888.6	42437.3	173487	118305	104183	50284.3	175763	142622	78541.2	51485.8	169336
O75112_S143_M1	56337.4	10482.7	3977.53	57810.2	37292.1	15735.7	24576.6	53169.3	23313.4	8831.31	8627.59	52376.5
O75112_T141_M1	55791.2	15625.6	7347.6	33238.4	29021.4	20950.3	21106.9	29980.9	22897.6	14183.4	12506.8	35003.2
O75112_T135_M2	64053.1	13065.2	5716.69	44845.6	16881.2	33067.2	7728.72	50214.2	33272.2	20033.6	25924.8	46020.9
O75112_T132_M2	133116	34319.1	11086.9	107897	48912.8	75167.2	26095.1	112260	85580	50691.4	37377.6	104749
O75112_S123_M1	327655	95087.5	41882	169937	156493	172651	61558.6	180081	149932	96863.5	64701.1	150805
O75112_T689_M1	13448	40648.4	30087.3	23633.9	48616.5	21598.2	23005.6	31424.3	32015.4	16140.2	1963.12	35481.4
O75112_S129_M2	29406.2	17865.7	5369.23	36680.2	19224.9	18414.6	9843	36760.1	28101.3	22249.3	1076.54	29540.2
O75113_S288_M1	114899	96863.7	69149.9	69218.7	79589.1	77372	84847.9	68243.9	55782.9	57310.9	42263.9	81616.7
O75113_T242_M1	36220.5	25143.6	39340.8	39910.1	39523.9	33013.9	19105.6	32326	24684	39975.6	16718.6	5666.34
O75113_S300_M1	NA	28420.8	35927.9	NA	11985.4	1024.49	26979.7	NA	150.721	35762.1	25472.5	152.993
O75113_S398_M1	11260.1	23823.2	20940.5	13747.1	16579.2	24810.3	14817.2	13709.5	9823.33	5428.62	5316.29	NA
O75122_S370_M1	28529.5	39910.6	49378.8	43562.2	48199.7	45878.3	43307.5	54832	39982	44268.2	20320.4	21195.1
O75122_S1012_M1	7833.72	9510.36	6116.81	6552.22	7947.9	7507.47	11402.4	8088.09	7923.07	4103.06	5503.02	14738
O75122_S1013_M1	11600.2	9416.09	NA	11199.8	12422.3	10375.8	14160	11665.6	12363.5	8217.49	2680.32	18791.2
O75122_S955_M1	7597.49	12080.3	16298.6	8640.01	6964.56	9039.05	22219.2	10720.2	4685.03	15939.1	5736.62	13819
O75122_S459_M1	1679.81	NA	904.94	3080.63	3130.95	1.20639	704.681	2824.2	2631.26	6155.73	1858.81	NA
O75128_S235_M1	63530.5	119624	104183	82395.3	43871.3	64878.6	59903.4	16948.6	23309.7	34640.1	42703.1	4256.43
O75128_S917_M1	7503.14	4501.56	2802.11	5731.36	8428.29	4461.29	2488.58	2418.74	6422.47	3490.14	NA	2153.8
O75128_S234_M1	7967.35	12057.4	5074.69	1145.45	8133.25	8528.48	3776.89	1212.25	4787.42	8004.37	1438.89	642.103
O75128_S815_M1	11826.9	6204.65	27571	25325.6	15324.4	12918.2	30362.4	10690.1	7487.21	11070.7	24512.6	13215.7
O75128_S741_M1	13665.6	4544.41	9872.21	6663.7	34840.6	16356.2	4727.15	10582.7	21717.1	15246.6	8547.32	1630.79
O75128_S1142_M1	3790.81	4638.13	1655.04	317.246	6225.59	925.644	NA	NA	4343.48	NA	NA	NA
O75132_S617_M1	41350.1	3318.38	30447.6	884.406	1274.71	823.518	727.286	44568.6	NA	138429	3484.2	743.49
O75132_S623_M1	4330.67	7427.78	6625.03	6262.27	4463.67	8191.25	12185	4280.37	6039.83	4738.45	9384.31	6466.5
O75140_S579_M1	12478.1	23241	3323.43	11285.9	26193.6	18961.7	21093.1	10938.2	12822.3	21305	8179.98	11734.9
O75140_Y836_M1	1504.72	3527.84	2761.8	2034.95	NA	8350.65	7013.98	3120.63	1310.56	8014.36	8853.67	6398.87
O75143_S361_M1	1165.37	1892.28	9691.53	5200.71	4919.94	10820.8	1876.79	3403.62	9857.15	10311.5	3024.33	2154.88
O75145_T714_M1	60335.1	96346	98444.6	75251.6	64710.8	72635	94408.4	66239.3	59601.2	44733.7	63185.1	51122
O75145_S17_M1	5380.48	15377.8	18285.1	9442.5	3460.86	8974.1	12731.6	NA	NA	NA	NA	NA
O75151_S474_M1	101990	82036.4	92420.7	120056	100993	101794	93356.8	118826	130094	124227	181564	137035
O75151_Y904_M1	73020	40238.2	64520.5	86025.7	65162.1	29880.9	94676	101658	44590.2	51007.7	103054	85143
O75151_S899_M1	166109	136461	131830	188588	137985	109094	153437	196333	130218	103679	126502	203984
O75151_S905_M2	33072.3	19560.8	27850.5	17676.6	35183.6	16453.5	30579.6	21276.2	42690.8	46773.3	11221.5	34755.8
O75151_S899_M2	48024.6	27061.5	36372.4	22872.4	48206.6	22429.6	36206.9	29136.3	56173	66055.8	15354.8	45135.3
O75151_S625_M1	183633	52407	61914.6	54320.6	140039	38268.9	63103.3	76494.5	128075	93988.7	76649.5	76006.5
O75151_S655_M1	18577.9	13210.9	12846.6	4863.19	31550.8	9504.06	19899.6	13066.8	28969.7	21523.2	17745.2	12963.1
O75151_T654_M1	18687.4	600.874	12982.2	4776.87	31477.1	15413.3	20449.9	12888.2	29046.8	21364.8	17777	13634.7
O75151_S681_M1	23043.8	20849.8	19727	17869	22466.8	21154.6	13491.1	17999.3	28349.3	32005.3	33350.2	15457.4
O75151_Y679_M1	22468.9	19665.9	20849.3	10151.2	20505.7	19088	11313.3	20278	31424.6	31069.6	34811.7	7744.04
O75151_S929_M1	21922.7	6429.33	6918.04	13547.6	18062	5180.24	3347.81	12321.5	21314.3	4064.17	5216.62	13576.5
O75151_S905_M1	14603.4	11893.7	2602.87	4159.67	13701.5	6634.35	4258.8	11998.5	9730.38	8820.41	91537.6	2078.08
O75151_T907_M1	5409.44	5051.82	882.931	3015.64	6755.88	3175.8	1627.81	7122.53	5109.74	3946.71	43402.8	1660.93
O75151_S537_M1	4255.54	1729.94	1597.49	4203.7	3335.65	7854.5	4929.26	2523.23	9923.24	2921.76	2333.72	4474.66
O75151_S539_M1	4255.54	1729.94	1597.49	4203.69	3335.65	7854.5	4929.26	2523.23	9923.24	2921.76	2333.72	4474.66
O75151_S1059_M1	3773.15	1620.75	2758.65	2325.32	2434.91	1093.6	864.372	1637.36	1095.12	NA	3187.68	3031.95
O75151_S1058_M1	3105.13	1156.43	2494.91	1827.56	2429.03	799.462	757.534	1679.88	925.209	459.641	3264.05	2940.3
O75151_S705_M1	4357.64	835.774	NA	1615.72	3855.96	354.475	852.734	1918.93	1672.77	NA	NA	791.499
O75152_S295_M1	842727	652090	478507	317585	767909	515429	384917	320724	625097	338774	301139	290280
O75152_S290_M1	841877	651366	478113	317571	762033	516905	384103	318670	622865	338176	303287	290783
O75152_T762_M1	84957.1	156896	156155	105132	113900	174942	180366	83387.1	88705.4	203141	123742	52923.9
O75152_S758_M1	84957.1	125716	144746	72825.9	87448.9	115850	162940	75145.1	56825.8	76879.7	108018	39181.7
O75152_S761_M1	180745	223086	192494	201414	160734	142523	185172	99221	125122	76879.7	141912	39181.7
O75152_S761_M2	122236	257165	159953	106266	137960	231036	145942	103312	87974.1	128335	110801	57455.2
O75152_S759_M2	80027.6	171222	113561	72798.2	62821.4	145958	104016	70315.4	59268.1	62043.4	75346	36507.2
O75152_T762_M2	113666	253077	161732	108508	105987	217950	161683	103907	81827.9	98828.3	113246	53835.9
O75152_S758_M2	85408.4	168462	96508.4	72350.1	87858.3	148223	105595	68260.7	53137.5	79867.2	73869.2	38678.8
O75152_S108_M1	68437.5	41516.4	70267.2	49249.1	46026.5	58803.9	53376.8	67467.7	57426.2	90683.1	145624	53415.5
O75152_S132_M1	9173.49	6857.91	8403.04	6909.79	8174.9	5864.49	12419.7	7390.31	10366.9	5900.32	14451.2	6615.38
O75152_T321_M1	3222.15	5321.44	6592.53	8240.6	3548.52	3093.1	7175.05	6680.35	2478.42	2151.72	1487.05	1711.09
O75154_S102_M1	6523.05	NA	1339.49	3040.23	3542.96	NA	NA	5788.22	7635.53	8750.13	7409.91	2062.39
O75167_T25_M1	175615	64950.2	86301.5	55354.7	102099	62028.8	58009.7	88384.7	65404.2	66145.3	102838	82071.3
O75167_S522_M1	5650.12	65152.2	17621.2	9073	15723.7	54522.1	NA	34918.2	13358.4	3114.45	22637.4	2937.83
O75167_S560_M1	9869.25	9609.38	10342.9	4487.49	16372.2	8641.3	7455.12	5205.16	10977.5	2740.41	7920	6800.05
O75167_T564_M1	7674.88	9993.95	6239.11	5443.54	13097.5	6435.5	5700.97	3206.27	9182.93	2542.45	7324.8	6992
O75167_S237_M1	1909.63	269.981	NA	2302.47	2072.62	NA	272.161	1691.29	2122.18	785.781	519.198	1559.58
O75175_S291_M1	13908.1	5256.82	6522.07	7120.73	10623.8	5955	4620.18	5320.16	14710.1	8288.07	8106.18	8463.88
O75175_S299_M1	7496.48	11567.1	13372.1	16849.4	13530.2	15204.4	17641.1	12388.7	16558.7	19390.4	22227.4	13252.3
O75179_S2041_M2	172048	208005	200568	195592	162348	260844	217385	165801	144014	252666	219310	185835
O75179_S2045_M2	164880	196720	200440	189682	162287	261018	213499	154646	128684	246765	233708	145671
O75179_S2042_M2	258879	266242	267496	267579	232014	340788	289108	216340	250419	346711	284722	271156
O75179_Y2038_M2	90019.6	54036.3	68300.4	78788.2	68219.9	82608.7	71814.1	60629.7	106450	99392.3	119420	92040.6
O75179_Y2038_M1	10582.9	24608.5	38363.2	26008.3	29071.1	52496.2	44694.9	24808.2	33744.2	44932.6	107551	15042
O75179_S2047_M1	15164.4	28151.5	34345.4	27208.9	23337.9	49798.1	48397.2	20265.1	24520.3	34326.7	92306.7	8794.64
O75179_S2406_M1	36408.9	15664.6	32721	33247.7	38963.2	36349.4	15170	33900.6	54661.2	37017.7	33767.2	38922.4
O75179_S2401_M1	13156.9	21239.8	24510.4	26528.9	22762.1	32726.3	18868	26723.4	28513.9	30035.4	28183.8	21107.4
O75179_S1709_M1	8126.68	7108.18	10347.2	8052.63	3077.01	4705.5	19211.9	5742.05	7868.63	10948.6	6102.33	2321.33
O75179_S2489_M1	12204.8	12462.2	30253.8	11696.4	5901.93	9027.05	18591.5	17414.4	16582.7	8840.19	14076.3	NA
O75182_S739_M1	11367	23113.6	23333.4	13110.2	16045.3	29623.6	9389.18	23529.6	23091.5	18174.6	15227.8	14030.4
O75351_S102_M1	1.15732e+06	1.1547e+06	1.07129e+06	1.02179e+06	1.19018e+06	1.25511e+06	973947	1.08164e+06	1.31716e+06	1.10804e+06	836764	1.00686e+06
O75351_S93_M1	235470	245161	191758	262656	270426	310836	256560	263987	287835	166096	205310	284559
O75355_S528_M1	37995.2	127499	38809.6	45328.3	35603.9	40244.8	79742.2	33123.2	14444.6	26694.7	8442.45	9195.12
O75362_S407_M1	41210.5	60164.3	75933.7	35320.3	38251.7	66763	79617	38237.4	35225.6	68918.1	121246	42048.8
O75362_T648_M1	4918.28	7399.08	10720.7	NA	3009.35	14536	1394.18	NA	4904.92	4067.25	97192.8	488.534
O75363_T482_M1	187439	211307	91560.8	50645.9	261612	119081	73714.9	102044	80985.4	114820	136456	99447.4
O75363_T177_M1	81928.7	66911.8	54231.3	69924.6	75528.9	66629.5	48317.6	88583.5	58172.7	83847.4	47662.3	62434.2
O75363_S370_M1	13796.9	11154.7	7926.94	3137.64	18800.3	8784.82	5177.13	4059.32	8564.2	2037.53	7464.64	2270.13
O75363_S323_M1	10803	13384.8	5509.42	4165.74	19223.2	11895.6	9528.58	5054.46	8192.75	3869.11	5546.89	2126.79
O75363_S314_M1	988811	949722	647817	644647	1.5264e+06	659648	493524	766711	2.14643e+06	794400	1.25203e+06	952933
O75363_S318_M1	537075	495120	356353	315368	821011	299068	255868	340670	1.01658e+06	444514	695412	431882
O75363_T316_M1	480374	456759	307564	314955	746162	320295	229167	383250	1.11006e+06	405609	639133	486695
O75363_S552_M1	4935.08	1005.03	754.722	590.515	1036.29	1866.15	NA	779.621	1722.3	NA	791.92	NA
O75363_S70_M1	11547.1	NA	4868.5	NA	6281.1	7499.06	2032.18	29423.1	8552.06	10795.7	14739.2	1006.2
O75363_T56_M1	8183.84	12940.1	NA	40042	5004.71	5730.4	68.5545	20692.3	17743.9	10266.4	40258.4	3156.18
O75363_T67_M1	NA	NA	NA	NA	1014.69	6549.86	1172.76	28546.8	6726.4	10813.8	15203.8	13932.5
O75363_T354_M1	NA	1478.26	847.237	NA	4093.37	757.141	NA	NA	1146.8	NA	15014.6	NA
O75367_T129_M1	203406	308771	507247	381803	228758	266506	554481	331275	518262	484548	956961	690711
O75367_T175_M1	37578.4	25854.3	17176.2	57849.6	40911.4	23512.6	36116.7	82174.8	95784.9	49792.4	65559.3	184951
O75367_T178_M1	36073.2	25516.7	16025.6	54946.7	40292.7	22388.2	37809	78084	92572.3	46761.2	59852.3	182097
O75367_T184_M1	26204.8	25963.2	10019.3	47884	30317.9	3374.76	34132	46915	64554.4	37561.9	42440.7	94822.6
O75368_T14_M1	3192.63	NA	NA	1126.86	1481.92	231.603	NA	1793.34	1442.89	1074.97	345.364	NA
O75369_T2134_M1	54061.7	43912.4	33863.2	60211.7	78876.5	66246.2	55481.8	63472.5	66330.7	57424.3	42827.3	55186.6
O75369_S2135_M1	24791.6	20648.7	22594	23418.2	43532.9	26530	22443.8	26480.5	24553.9	26636.2	20201.9	27130.5
O75369_S2130_M1	22367.9	14379.3	16525.5	36334.9	30038.7	27529.4	32657.3	NA	24320.1	NA	21207.5	29907.2
O75369_S2478_M1	23966.7	11496.5	19082.7	15905.1	11470.2	38258.3	15344	8374.8	45133.9	31122.8	25675.4	17974.8
O75369_S2481_M1	24349.8	11489.1	19766.8	16113.9	11438.1	38121.8	13938.7	8374.77	45125.1	30655.3	25487.8	17866.4
O75369_S2487_M1	18909.6	11106.1	20790.7	6087.93	9546.25	33102.8	9032.41	10682.3	45960.4	28095.8	11027.4	10673.1
O75369_S1505_M1	66144.1	33664.6	57096.9	49274.1	48364.8	33404.2	52576.5	60752.8	71054.9	85101.9	48625.8	101687
O75369_S983_M1	3252.18	1182.57	10284.4	2647.93	3698.98	2875.7	7878.56	3615.57	7494.11	15973.5	4515.55	7154.31
O75369_Y1687_M1	2019.9	898.444	336.04	891.716	2339.43	1314.18	NA	NA	3554.67	2461.02	NA	1054.24
O75376_S2151_M1	229169	308276	362858	232132	242238	319095	338823	217208	219977	298597	337593	233335
O75376_Y2147_M1	228511	309637	355398	235386	243845	317572	341784	214342	213897	296414	339602	234130
O75376_S1322_M1	574396	439272	471146	307099	471639	371898	552551	335087	298034	479101	558150	379584
O75376_S1472_M1	246900	195815	293980	199347	241525	173848	258588	168792	219627	202526	244819	166153
O75376_S2102_M1	36879.5	86525.2	103524	61660.1	46327.4	105907	71119.1	55378.3	66156.3	67250.2	92043.4	46453.3
O75376_Y2101_M1	32100.8	80909	101129	59058.8	41415.6	99855.4	63989.7	53027	64450.5	66766.1	79278.8	39104.4
O75376_S2109_M1	20334.4	52360.9	67386.3	35587.8	25478.8	71306.4	38800.8	33454.9	40154.4	45772.8	67168.9	27667.5
O75376_S224_M1	159040	187122	271245	199203	177285	232106	232420	176499	193562	277012	222889	216236
O75376_S2337_M1	7781.79	86064.7	93196.4	31789.3	26276.8	105233	132344	44132.3	21299	86856.9	151010	36675.8
O75376_S2337_M2	39730.6	39984.7	46955.4	30740	49550.3	51914.8	31613.2	35185.7	53157.1	33956.6	31551.8	34477.6
O75376_S2335_M2	39730.6	39984.7	46955.4	30740	49550.3	51914.8	31613.2	35185.7	53157.1	33956.6	31551.8	34477.6
O75376_Y2344_M1	NA	25009.3	27582.8	6058.23	4451.69	17543.8	31494	9580.12	3206.33	20705.9	49869.4	4463.24
O75376_S2120_M1	63135.2	73224.8	84256.4	53212.5	62999.2	71524.9	97466.3	48299.6	43735.3	82871.4	85165.1	58956.7
O75376_S2184_M1	19892.3	25471.9	14899.6	10756.2	20454.7	13020.7	33348.6	13368.1	653.965	10800.2	14229.4	3011.39
O75376_Y2190_M1	11068.7	13164.6	11905.1	8516.07	11707.9	8496.29	19029.1	11292.1	1101.32	5058.26	7552.11	5940
O75376_S1196_M1	9152.33	36168.3	65459.8	19128.4	14656	32669.2	63253.7	17696	12687.1	30598.6	58124.8	18321.4
O75376_S1543_M1	9543.43	9418.33	8953.16	7499.95	10089	10944.5	NA	4542.81	9907.55	8368.73	7223.84	3287.01
O75376_S1533_M1	1972.26	1152.98	992.001	225.511	3984.12	3677.72	NA	104.988	1918.46	1173.75	NA	55.465
O75376_T1367_M1	8970.34	10204.5	12227.4	5920.25	10214.9	6888.35	10558.8	3310.67	6726.41	26298.2	22769.5	6608.65
O75376_S821_M1	13343.5	4400.66	12112	NA	10365.3	4848.76	4066.64	6729.05	12828.2	11769.5	5484.87	343.18
O75376_S509_M1	10252.5	3279.18	1629.29	4702.68	7890.49	2393.66	2167.68	5107.08	7559.83	1116.19	8032.59	4956.35
O75376_S1281_M1	5561.64	3993.01	412.508	3480.31	3397.99	3541.39	5094.27	3032.96	6315.45	3666.76	832.482	1878.39
O75376_S70_M1	24510.3	5226	16138	8672.17	11416.1	2267.36	17578.9	26387.4	11881.1	8187.56	8647.15	NA
O75376_S1977_M1	63231.1	41913.8	67631.1	30414.6	30477.6	57496.1	34123.2	24250.6	32722.4	37925.3	142539	27508
O75376_S1981_M1	35058.9	41591.6	50006.8	29799.8	30756.2	46523.8	48243.2	41954.9	29143	46376.6	133578	27327.4
O75376_S1980_M1	39861.5	42138.8	44385.4	29970.4	31892.7	42776.1	33234.9	24169.6	30011.7	45308.9	109426	27010.3
O75376_T1968_M1	36881.4	41891.1	45199.6	32429.3	30361.2	40507.2	30477.1	24233.7	31134	41838.1	125174	27508
O75376_S97_M1	4369.87	2598.42	3814.32	NA	3129.85	1645.47	463.134	5711.13	6880.51	5702.9	3219.06	7816.63
O75381_S268_M1	9546.54	10881.6	21534.4	4308.71	6074.1	30705.1	19067.4	11082	40815.9	23418.7	31917.7	14730.3
O75382_S7_M1	1.09454e+06	1.05287e+06	732811	979492	914789	1.03815e+06	893436	952124	969792	661198	606897	833907
O75382_S427_M1	239473	134165	279962	124006	205669	167566	300880	247718	192193	313012	495422	380382
O75382_S437_M1	230052	114178	101905	152263	227308	87986.3	128529	161664	132583	88665.5	77867.7	128085
O75385_S561_M1	1599.05	5263.49	6797.45	5454.24	5518.55	5591.71	12168.1	5403.52	2134.59	1598.75	NA	3522.11
O75385_S556_M1	682.882	NA	1925.63	1561.78	1900.79	1085.25	2718	1191.46	569.691	NA	NA	1074.11
O75385_S450_M1	473.672	1640.55	NA	6721.64	526.307	1202.67	5635.4	3415.45	2959.7	3624.39	2285.09	5044.84
O75385_S638_M1	NA	784.071	4655.01	NA	NA	2332.51	786.142	1085.36	2821.99	NA	1868.44	NA
O75387_S237_M1	2352.58	3496.84	2210.2	1726.28	1659.73	2319.8	679.369	2262.24	1892.13	3744.8	3998.67	1573.32
O75391_S202_M1	162811	10042.5	NA	85893.5	139774	71264.1	NA	97877.9	152896	NA	156055	37325
O75391_S219_M1	150830	13859.4	NA	31255.9	41836	14202.9	NA	21964	34478.9	NA	1700.96	15470.3
O75391_S17_M1	1572.18	878.604	NA	6596.6	NA	NA	NA	3612.35	728.306	NA	NA	3264.01
O75396_S137_M1	31740.5	53351.3	41190.9	23655.4	28705	79298.8	23082.9	19228.2	33982.4	27576.2	25873.3	16433.1
O75396_T140_M1	34584.9	57815.7	36809.6	21152.1	27261.9	77972.8	18170.4	18123.9	36680.8	25897.8	22849.5	14694.4
O75396_S164_M1	6905.83	8561.4	7595.33	4983	7957.12	22865.7	NA	7529.72	2835.46	2720.36	3975.32	7372.88
O75396_S168_M1	2692.04	4191.78	NA	1157.3	2889.11	9653.19	NA	1534.71	972.781	NA	1030.82	80.7057
O75398_T171_M1	10672.9	12989.8	19355.8	10511	12304.2	15668.2	10477.8	11167.9	13151.9	33421	41877.1	11523.4
O75398_T312_M1	20169.2	8995.27	14787.9	12367.1	17066.6	8906.91	12938.1	13078.3	16924.4	15315.3	21748.3	12311.8
O75398_T472_M1	3908.25	993.717	2784.33	4241.33	2273.86	1160.95	2129.87	1414.13	2768.52	1967.85	1549.23	2881.24
O75398_S54_M1	NA	NA	11975.1	8322.62	15355.7	NA	9646.45	NA	1093.78	NA	11370.8	NA
O75400_S888_M3	25537	72923.9	95495.6	52036.1	61565	92298.8	82592	55747.1	58671.1	37959.2	6322.73	76323.7
O75400_S885_M3	25537	72923.9	95495.6	52036.1	61565	92298.8	82592	55747.1	58671.1	37959.2	6322.73	76323.7
O75400_S883_M3	25537	72923.9	95495.6	52036.1	61565	92298.8	82592	55747.1	58671.1	37959.2	6322.73	76323.7
O75400_S885_M1	4661.9	8375.86	9768.91	6547.06	6359	12208.2	12260.2	6977.05	5038.28	2977.27	144185	7339.03
O75400_S888_M1	33576.7	68849.3	77709.6	50052	37542.4	80583.8	123861	49760.3	49482.7	113918	206959	52144.7
O75400_S888_M2	68445	107824	130914	84374.3	83463.3	106089	145322	75359.3	84052.1	104597	178462	114747
O75400_S885_M2	68356.6	109948	131167	83970.8	83296.7	108483	146119	75431	83959.3	105540	223307	114673
O75400_S883_M2	554.52	3558.43	3940.89	1368.99	1607.82	6306.23	3548.1	918.048	3304.95	7654.29	49790.4	6748.4
O75400_T373_M1	37663.9	40753.6	50990.3	30250.7	33592.9	42119.5	45899.7	31606.2	40898	43896	87292.5	39265.9
O75400_S938_M1	481.767	1141.76	2381.49	NA	2460.29	22701.7	NA	NA	5054.74	21191.5	48187.1	3223.24
O75400_Y388_M1	228.112	811.179	13655.7	16097.8	3004.12	7782.73	11768.4	1355.38	7.62997	904.582	1656.25	NA
O75400_S933_M1	20200.2	16652.8	17195.8	14097.5	8390.88	18983.9	NA	NA	8555.27	8945.58	22434.4	10552
O75410_S276_M1	8596.92	4657.48	4856.72	9346.4	4065.34	6732.99	5910.88	6168.38	15486.9	3497.89	4327.57	10296.3
O75410_T275_M1	6630.99	3618.78	3412.08	8140.98	3264.9	6394.77	4146.53	6065.58	14392.8	2881.51	3483.5	9212.46
O75410_S316_M1	3042.78	25866	NA	16095.1	6598.64	18209.1	28634.7	3098.54	15717.8	NA	NA	19724.9
O75420_S638_M1	72118.6	71421.7	72762.4	72392.3	58582	50407.8	71115.7	102463	48600	72723	95354.8	63677.6
O75420_S862_M1	32062.9	50044.4	55423.7	43717.7	38944.3	33349.6	53063.5	55722.6	35465.8	25890.3	16170	32376.3
O75420_S24_M1	30443	11464.1	12213.4	37448.9	35509.2	8548.08	16173.1	40124.9	42586.6	18160	18875.9	26370.5
O75420_S538_M1	1297.75	2078.26	1568.87	1860.62	2503.4	2281.09	794.524	2588.7	3631.56	5363.3	2159.72	2823.87
O75420_S756_M1	NA	NA	1833.01	1469.08	1764.01	NA	1355.07	NA	1963.96	4173.65	2882.27	2150.66
O75420_S137_M1	32605.3	8987.15	3909.45	6965.93	18153.8	3109.09	5831.21	10808.5	13245.6	22836.8	NA	3193.93
O75420_S914_M1	1555.56	3694.73	21342.3	7760.83	6589.77	5067.92	NA	NA	3617.6	5221.31	2075.81	5318.97
O75427_S521_M1	14188.5	16243.4	18839.5	15828.8	18667.3	16465.4	10107.6	7845.91	31118.6	17187	27529.9	15036.6
O75427_S517_M1	25632.1	17461.5	19672.1	16956.1	19370.8	16037.9	10818	8883.82	29790.9	25407.3	32113.3	17499.4
O75427_S513_M1	5198.23	3028.61	9725.87	5518.7	7569.4	3557.99	26901.6	19945.7	8685.28	11677	5115.91	24527.9
O75427_S380_M1	117108	57120.5	83566.2	55462.5	92957.3	23868.5	48989.5	63788	126933	92134.5	132758	60496.8
O75427_S25_M1	35042.3	36125.6	15871	38497	51326	35651.8	33421.7	29793.2	66693.1	56023.1	74612.7	49536.7
O75449_S170_M1	16057	12602.1	18239.1	11474.5	15225.5	15068.7	16773.2	13261.7	13183.9	29819.8	22967.2	11402.6
O75449_S109_M1	7692.75	991.284	580.69	6441.27	8499.84	3271.81	5885.22	5680.46	3195.77	1326.08	5721.4	121.32
O75475_S275_M2	443857	763362	750260	497535	658804	645136	723963	782754	467798	1.32502e+06	1.22671e+06	670717
O75475_S273_M2	142059	245140	232812	153917	215955	196312	232263	239962	141553	377366	297868	187263
O75475_T272_M2	1176021	973754	878330	2.28419e+06	1.17285e+06	875784	1104608	1.56279e+06	1.43033e+06	1.22797e+06	1.11109e+06	1.50351e+06
O75475_T270_M2	530990	525670	407664	658514	513615	461048	497233	771239	699801	736938	930954	726895
O75475_S275_M1	176590	17290	27474.4	30463.4	23187.8	30486.8	22406.4	24416.8	32037.9	41438.4	248444	35405
O75475_S129_M2	202847	241480	214898	296018	238618	262422	201447	270610	257146	311351	177561	352993
O75475_S116_M2	63540.7	77752.9	77541.2	95298.9	70457.1	83120.5	69869.2	90280	85360.7	111495	63981.7	105499
O75475_T122_M2	99553	125525	101057	154281	127381	139403	93990.9	138123	131860	153513	99737.1	187471
O75475_S118_M2	70021.7	83938.2	67226.3	97347.3	81142.5	83680	67060.6	91992.9	81944.2	104093	63051.3	120056
O75475_S129_M1	57423.3	67967.3	54903.7	64996.7	64251.1	78703.9	60211.2	56274.9	75876.3	79352.8	56899.7	92809.6
O75475_S116_M1	39945.5	53233.6	46662	52118.8	41162.1	48787.6	46347.7	40768.7	43486	57534.6	40120.8	75834.1
O75475_S129_M3	3333.84	7690.9	7353.47	7860.78	5361.94	7185.31	5331.48	8334.23	10937	13867.7	8774.47	11916.2
O75475_T122_M3	1781.97	4964.89	4821.03	5111.32	3798.32	4493.02	3245.67	5387.4	6970.14	9199.3	7342.76	8128.59
O75475_S116_M3	3067.07	5474.03	5354.19	5467.67	3816.28	5094.81	3708.33	5846.05	7840.89	9798.92	3441.6	8152.49
O75475_S118_M3	1818.63	4942.88	4531.72	5142.58	3109.28	4782.79	3708.97	5435.01	7063.04	8737.11	6764.58	7551.32
O75475_T122_M1	105136	134531	128058	149644	110509	128798	102332	140560	112014	101008	194169	211290
O75475_T115_M1	18770.1	29145.6	27920	26348.3	17185.5	24165.8	21619.8	21563.4	21551.6	34051	24013.9	38556.3
O75475_T141_M1	7144.52	1631.78	2211.64	NA	4398.45	681.58	NA	3958.07	3494.47	6788.64	7998.38	4436.76
O75475_S106_M1	395999	442408	471253	597084	398586	445357	492015	515124	484443	800893	357593	708361
O75494_S133_M2	904483	1504079	1461106	1.07306e+06	1.03155e+06	1.09857e+06	1.41802e+06	954987	836107	735469	117396	986710
O75494_S131_M2	904483	1504079	1461106	1.07306e+06	1.03155e+06	1.09857e+06	1.41802e+06	954987	836107	735469	117396	986710
O75494_S133_M1	839098	1.06682e+06	1.40109e+06	760670	860494	927923	1.27947e+06	849647	644220	970061	1.40777e+06	811529
O75494_Y136_M1	12745.2	15216.7	19192.1	13339.7	10819.3	14984.7	17551.9	34865.9	4854.27	13672.1	185190	15035.5
O75494_S256_M2	27716.2	20905.4	15411.9	25678.3	29808.4	3622.77	29290.4	30271.6	21846	5135.17	632.992	21950.5
O75494_S253_M2	27716.2	20905.4	15411.9	25678.3	29808.4	3622.77	29290.4	30271.6	21846	5135.17	632.992	21950.5
O75494_S160_M2	850.295	638.166	355.663	1796.05	118.152	1094.27	2162.06	1301.37	1340.65	367.341	2235.21	985.258
O75494_S158_M2	850.295	638.166	355.663	1796.05	118.152	1094.27	2162.06	1301.37	1340.65	367.341	2235.21	985.258
O75494_S160_M3	NA	292.154	290.043	926.247	104.175	30.1183	703.938	400.597	NA	88.9441	NA	606.853
O75494_S158_M3	NA	292.154	290.043	926.247	104.175	30.1183	703.938	400.597	NA	88.9441	NA	606.853
O75494_S156_M3	NA	292.154	290.043	926.247	104.175	30.1183	703.938	400.597	NA	88.9441	NA	606.853
O75494_S133_M3	13533.4	42387.7	39213.3	38885.3	32310.9	34375	42427.5	36216.3	21435.7	10223.5	NA	31863.9
O75494_S131_M3	13533.4	42387.7	39213.3	38885.3	32310.9	34375	42427.5	36216.3	21435.7	10223.5	NA	31863.9
O75494_S129_M3	13533.4	42387.7	39213.3	38885.3	32310.9	34375	42427.5	36216.3	21435.7	10223.5	NA	31863.9
O75494_S123_M3	2094.01	12396.7	13641.8	9510.14	10851.7	10150.5	13814.2	7252.96	8855.71	5925.51	NA	9719.12
O75494_S121_M3	2094.01	12396.7	13641.8	9510.14	10851.7	10150.5	13814.2	7252.96	8855.71	5925.51	NA	9719.12
O75494_S119_M3	2094.01	12396.7	13641.8	9510.14	10851.7	10150.5	13814.2	7252.96	8855.71	5925.51	NA	9719.12
O75528_T297_M1	8595.8	6176.51	7283.8	5971.32	6732.74	6298	9254.13	6194.78	9047.13	12352.2	8166.74	5558.44
O75528_S298_M1	8584.55	6153.65	7252.49	5932.5	6743.81	6216.57	9121.91	6206.39	9048.29	12528.1	8081.5	5543.68
O75533_T350_M1	235951	230058	258575	198204	239058	227845	199336	197499	218617	157780	190354	181397
O75533_T354_M1	211326	194365	207389	167110	191126	188628	164028	170429	150805	138552	188575	165986
O75533_T223_M1	41163.9	27522.4	26908.7	37129	37546.6	25171.9	21064.7	34297.4	38495.4	20762.7	20279.3	16285.8
O75533_S217_M1	26893.4	18162.5	17810.9	18745.5	24702.9	17854.9	12785.9	22259.2	23490.8	12865.9	12116.7	8007.32
O75533_T227_M2	61336.9	53869.5	57453.2	43572	47172.2	42622.6	35068.2	57734.1	47641.4	30449.6	30704.9	24101.4
O75533_T223_M2	21100.4	18612.3	20352.4	15148.3	16683.7	15165.6	11711.8	20565.6	16647.3	10123	9980.91	8761.18
O75533_S216_M2	20417.6	18224	19316.6	13840	15839.8	14412.4	10311.4	19255.9	15783.5	11240.4	10740.1	6183.71
O75533_T227_M1	18388.6	36117.8	39109.8	28978.1	16624.5	14701.2	14148	28025.1	20383.7	15333.9	5792.21	14556.3
O75533_S217_M2	19818.8	17033.2	17784.2	14583.7	14648.7	13044.6	13045.1	17912.7	15210.6	9086.18	9983.83	9156.55
O75533_S129_M1	157652	89174.3	111528	88415.9	145022	70800.8	100497	94994	135369	134470	141022	94371.4
O75533_S242_M1	52466.7	22302.5	23469.4	41183.5	39015.1	26196	23237.4	31324.9	48559	44488.7	45769.4	15938.5
O75533_T244_M1	48742.5	21852.5	22128.4	40668.3	38320.7	26506.7	23242.6	31303.4	47801.8	44608.2	44215.7	17333.5
O75533_T248_M1	45598	15133.2	13283.3	33209.6	29896.9	18284.1	13752	21064.5	33149.2	25898.9	31312.2	12568.4
O75533_T426_M1	95724.3	65994.8	48117.3	70196.3	74489.8	45979.7	59929.7	42060.6	112509	77918.9	126719	70162
O75533_T235_M1	115020	79595.4	76036	59262.7	97551.5	50987.2	86002.4	80471.8	58512.9	51600.5	47101.9	50859.7
O75533_T299_M1	30516.4	29992.7	24535.5	28704.9	35291.9	32988.2	24368.6	18591.5	27755.3	19287.6	12968.7	11017.3
O75533_T303_M1	36827.3	33305.1	28227.4	29064.2	41216.7	39336.6	25437.8	24056.7	33171.1	24402.3	16275	12471.1
O75533_T211_M1	40161	34636.4	24727.4	43631	31668.5	25379	20818.5	31883.4	34322.2	25513.4	20952.1	14349.1
O75533_T296_M1	29447.6	19093.4	25545.6	19066.3	27862.3	18133.5	25246.3	23561	21045.3	10880.8	14485.8	13368
O75533_T142_M1	30910.8	10082.4	16010.5	12924	28001	7644.1	12559.8	11517.6	29097.2	15299.5	20713.3	14048.5
O75533_T313_M1	11727.4	8540.46	1105.54	4438.03	3006.82	4019.04	6653.46	7955.53	5523.66	9186.03	3984.7	4275.89
O75533_T326_M1	46707.9	38517.5	35168.1	33935.6	36122.9	33690	28422.1	36973.8	35551.2	34598.9	41583.1	29021
O75533_T328_M2	19245	19639.4	15388.4	20025.4	11966.3	20914.9	14330.8	21923.4	29667.8	25352.4	34539.2	13707.6
O75533_T326_M2	10352.7	11192.4	8484.37	11197.9	1835.71	11963.8	8001.54	12528.5	15476.5	14488	20117.6	7197.1
O75533_S322_M1	9441.47	9074.14	10940.7	6328.73	11917.4	10584.1	7296.78	6820.34	11307.9	17415.9	10351.4	7520.5
O75533_S322_M2	8892.27	8446.97	6904.06	8827.51	10130.6	8951.02	6329.23	9394.89	14191.3	10864.4	14421.5	6510.5
O75533_T278_M2	74463.7	12645.1	19055.6	30153.5	41762.8	14237.4	32920	23704.3	76402	4428.71	6509.69	45018.6
O75533_T273_M2	74463.7	12645.1	19055.6	30153.5	41762.8	14237.4	32920	23704.3	76402	4428.71	6509.69	45018.6
O75533_T273_M1	24491.6	23601.6	17560.1	23014.7	25157.9	21159	19722.3	24493.4	24145.6	18719.5	27349.1	14001.5
O75533_T278_M1	20557.8	17884.9	17215.9	17126	4708.59	14983.2	16272.8	4701.75	4304.71	14816.8	2715.32	11671
O75533_T257_M1	13464.8	11005.9	10348.2	10802.6	21947.1	6164.98	8140.83	13485.9	22934.7	17204.5	3728.15	11130.1
O75533_T267_M1	32764.3	4301.16	11680.4	15981.7	24117.3	4169.67	6623.2	20822.1	18433.2	19851.7	11122.7	19524.9
O75533_T261_M1	22492.2	17764.9	15347.9	17746.4	36474.6	16918	NA	22696.1	28377.1	10156.8	6778.15	10317.4
O75554_S262_M1	9664.77	4644.3	6308.24	5245.43	6822.07	6453.02	10883.1	6330.78	11958	6252.01	1236.73	5041.91
O75563_S286_M1	29915.3	45429.1	91075.6	22789.4	41352.5	56474.3	71726.2	24046.8	37492.1	35589.5	49093.5	39923.5
O75563_S283_M1	29923.2	45558.9	91189	22756.8	41378.4	56638.8	71807.7	24053.4	37523.5	35193.7	49112.6	40058.1
O75563_S286_M2	1504.83	12843	12979.4	15305	6912.73	3362.23	10508.4	6830.57	3747.56	359.48	125.613	11509.5
O75563_S283_M2	847.58	10599.5	11620.9	13387	6015.66	3361.23	9777.86	6227.03	2403.21	NA	125.613	9080.49
O75563_T290_M2	657.245	2243.48	1358.55	1917.99	897.069	NA	730.54	603.542	1344.35	357.48	NA	2429.01
O75569_S18_M1	2.47793e+06	2.08469e+06	1.80475e+06	2.21255e+06	2.23055e+06	1.66051e+06	2.15973e+06	2.51458e+06	1.74278e+06	2.00119e+06	1646594	1.69441e+06
O75569_T20_M1	2224588	1.86806e+06	1.62079e+06	1.97338e+06	2020828	1.50677e+06	1.95174e+06	2.27779e+06	1543982	1794330	1.47675e+06	1.51182e+06
O75569_S167_M1	19907.5	11644.8	11954.3	6820.35	21584.3	7554.9	6016.49	22032.6	22091.8	15484	7532.12	7979.29
O75592_S2871_M1	278777	276115	281358	205252	295485	294886	272891	217503	239356	281519	197134	279602
O75592_Y2874_M1	54944.7	49369.1	42715.1	14035	68996.9	73360.6	10334	36812.6	46657.4	51700.9	31365.2	57287.9
O75592_S2789_M1	42557.7	40074.3	33084.1	56858.3	37368.7	36699.1	53093.5	48004.5	38198.3	33377.4	50549.7	51646.1
O75592_S2789_M2	4542.68	12190.3	15987.3	5045.86	7184.31	7539.28	17366.1	11092.2	4636.01	3807.25	3432.68	6443.32
O75592_S2787_M2	4542.68	12190.3	15987.3	5045.86	7184.31	7539.28	17366.1	11092.2	4636.01	3807.25	3432.68	6443.32
O75592_S1624_M1	31405.1	25498.8	32320.7	22696.7	33416.5	21866.8	21505.6	30455.7	31193.8	39458.1	18860.9	41342.5
O75592_T1625_M1	33729.1	27288	33333.1	23605.3	34764.9	22757.9	21508.3	32196.6	30521.4	42531.3	21614.9	43563.2
O75592_S3505_M1	42830	24042	33463.1	24221.2	45726.4	24624.7	24166.9	30524	47220.3	56657.9	37636.7	32837.7
O75592_S3478_M1	33697.6	24241.4	31548.8	16492.7	32230.2	3864.76	31833.9	28931.2	19100.8	17742.5	21579.8	22106.1
O75592_S3519_M1	7113.35	5231.27	8881.48	12859.5	9035.06	4040.77	22288.1	9846.13	2625.29	5278.42	8628.49	11368.1
O75592_S2319_M1	6983.35	8330.2	9188.74	6968.88	6615.68	5159.43	9301.72	7693.98	6768.13	10791.7	15120.3	10232.8
O75592_S2353_M1	NA	13368.8	7715.02	13965.9	5067.31	4265.61	16485.7	NA	13475.2	13755.6	10796	18097.5
O75592_S189_M2	5437.46	3786.5	31266.9	30437.5	35052.4	55065.9	38290.5	6239.89	22456	28822.7	67399.6	10098.2
O75592_S183_M2	5437.46	3786.5	31266.9	30437.5	35052.4	55065.9	38290.5	6239.89	22456	28822.7	67399.6	10098.2
O75592_S189_M1	849.097	2816.32	NA	2060.71	1335.09	4212.16	NA	NA	NA	NA	15626	2165.32
O75626_S288_M1	NA	NA	1247.51	88.169	NA	490.912	1404.83	NA	NA	4947.95	2640.14	NA
O75628_S24_M1	22942.5	4621.52	6325.8	13611.1	20332.8	1933.01	4662.34	12330.8	22888.4	14354.9	3866.38	13860.4
O75628_T19_M1	14109.1	NA	28471.1	18686.2	21248.6	61158.3	29921	25232	38458.1	61437.7	16625.5	17947.8
O75628_S18_M1	5758.84	NA	NA	11155.7	5518.67	8802.69	14621.7	13804.7	11085.5	36820.1	NA	11697
O75643_S225_M1	2168280	2.84941e+06	3.43406e+06	2.35196e+06	1.97786e+06	2.91964e+06	3139680	2.17582e+06	2.32504e+06	4.18541e+06	5596005	2.65986e+06
O75665_S774_M1	51536.5	47448.2	59187.6	45248	42027.2	72765.6	70860.8	39473.6	47541.9	85006.6	131769	75138.4
O75665_S735_M1	624.383	1624.92	2125.66	NA	169.759	586.237	781.632	705.836	723.063	3499.7	2904.96	NA
O75676_Y342_M1	56272	70987.6	58244.6	14298.3	55414.9	77847.1	67577.2	34450	65273.1	61648.2	118858	8098.1
O75676_S347_M1	38245	24812.5	63402.1	19902.6	31727.6	61582.6	78701.8	42294.3	49560	77232.8	120737	12426.2
O75676_S343_M1	38819.8	42906.8	31491.6	10290.3	28031.1	43468.2	46556.2	21093.6	3567.07	54567.8	99138.7	5761.8
O75676_S745_M1	23332.5	8427.03	15132.8	13231.3	18620.4	12030.3	11224.9	12738.4	20939.7	19513.2	13233	11382.4
O75676_S678_M1	31525.2	23169.1	16612.8	22242.6	25712	15155.3	NA	36481	31801.4	17605.4	10733.9	30395.7
O75676_S682_M2	6702.76	6448.32	9262.49	11394.3	8863.67	3468.49	7076.61	9856.4	10771.1	11068.2	12064.3	14218
O75676_S681_M2	14193.8	11535.3	16001	21821.4	15384.2	6306.16	14275.6	18707	21333.5	20433.2	22513.7	25279.7
O75676_T687_M2	7491.06	5086.96	6738.54	10427.1	6520.57	2837.67	7199.04	8850.64	10562.4	9364.92	10449.5	11061.8
O75676_T687_M1	NA	6616.03	NA	NA	2380.43	NA	NA	3670.02	6096.29	5596.48	10952.9	NA
O75683_S138_M1	169283	144424	195318	105064	112122	131555	244819	128005	110053	172987	248369	161926
O75683_S74_M1	8716.19	NA	22154.3	NA	11988.1	NA	NA	43651.8	27594.9	22420.2	195156	33987.3
O75691_S2601_M1	47518.2	74817	78950	54855.7	44126.9	106976	61519.5	54295.7	49779.8	58582.8	106292	68174
O75691_T768_M1	1.88837	NA	NA	280.56	NA	19646.5	NA	23253.4	5122.91	18773.3	NA	8111.57
O75691_T1741_M1	5497.94	8720.85	7106.3	10050.3	4995.96	15069.5	6392.58	NA	4799.09	7435.51	15152.2	NA
O75691_S1734_M1	9373.41	7869.64	NA	NA	NA	13462.8	4242.44	NA	8569.51	NA	14610.5	NA
O75694_S992_M1	422085	235995	277218	297239	353725	381442	210064	329199	374282	244181	327713	361352
O75694_S3_M1	1227.73	1123.89	543.938	1447.45	2620.27	NA	NA	NA	4191.53	5824.99	2281.43	5228.98
O75781_S124_M1	129304	60789	29337.2	82888.2	85749	42489.6	58152	96012.8	69496.7	22621.9	22102.4	52473
O75781_S116_M1	81153.6	35551.1	17870.4	54614.8	63931.8	22444	27351.7	56418.1	47908.2	33084.1	28097.4	48383.2
O75781_S152_M1	13824.7	12759.3	5491.82	10211.6	16246	9215.56	7965.82	13481.6	14414.3	21340.4	8578.8	12136.5
O75781_T145_M1	555.517	1098.07	657.362	14640.8	4082.63	659.711	NA	16298.5	7576.81	1944.92	NA	NA
O75791_T262_M1	132668	124735	168478	74904.8	76791.7	73394.7	126427	56995.6	123438	204820	306121	246239
O75815_S370_M1	23910.7	38441.6	26627.7	18025	30642.6	36945.2	36310.5	16588.1	17869.2	26992.2	23018	14679.2
O75815_S290_M1	NA	2553.78	NA	NA	645.985	1417.3	147.701	NA	2538.31	2699.72	3174.72	2531.36
O75821_T38_M1	933589	936789	1.33268e+06	711077	537022	1.07455e+06	970466	1258624	704317	888875	1.26417e+06	545583
O75821_T41_M1	933589	936789	1.33268e+06	711077	537022	1.07455e+06	970466	1258624	704317	888875	1.26417e+06	545583
O75821_S42_M1	898759	914047	1.30402e+06	698665	521832	1.01636e+06	944751	1.23792e+06	683323	865908	1.22836e+06	533226
O75822_T109_M1	128131	96797.1	158706	117832	103358	77125.8	125049	118793	156984	231186	512462	268330
O75822_S13_M1	10685.9	38655.8	32295.2	70360.1	14314.2	20000.5	30427.8	44760.3	16958.2	20031.2	16497.5	56495.1
O75864_S544_M1	NA	NA	1695.44	NA	644.224	857.194	1802.56	NA	53.6663	2022.53	13784.4	NA
O75874_Y167_M1	4213.72	7798.74	2364.6	NA	3920.78	2734.59	NA	NA	789.065	2832.43	11694.1	2321.34
O75874_T166_M1	4213.73	7802.42	2358.23	1601.32	5952.44	NA	NA	NA	789.065	NA	11802.3	2321.34
O75907_S18_M1	146099	144590	106029	62440.8	156602	118640	88806.5	79710.3	126544	102775	155072	28128.4
O75907_S14_M1	89275.4	84580.6	62946.7	41476.5	97891.6	70783.7	52411	54589	84222.6	50716.1	91521.8	19374.8
O75907_S18_M2	15508.9	16882.2	39817.5	28635.1	20480.4	10502.1	18961.6	14343.8	13856.2	2510.61	4561.64	8229.91
O75909_S324_M2	36824.5	33915.6	46178.2	36637.1	40869.6	44420.6	45555.4	31684.7	36595.5	40756.2	36378.9	35219.9
O75909_S324_M1	22414.8	13461.7	7798.23	13698.4	19622.5	38573.2	34150.6	14514	20534.9	31576.7	68510.2	13782.2
O75909_S340_M1	57713.8	47069.6	59605	50883.7	55997.7	70489	77200.1	52385.7	49646.2	64782.6	94514.9	43277.1
O75925_S503_M1	170585	133424	192226	169960	184740	147311	194833	201359	171207	227166	195782	183873
O75937_S35_M1	57379.1	17651.3	17371.9	29325.8	25098.6	9984.42	13368.4	44049.5	32986.5	36596	42576.7	36674.1
O75955_S19_M1	5809.8	3384.34	3108.44	NA	1351.62	5609.27	NA	NA	4451.74	7907.62	6367.77	NA
O75962_S2631_M1	46286.1	60123.6	70036.2	69566.8	111783	56010.7	71766.5	76451.1	44016.7	33428.1	27434.6	51076.6
O75962_S1724_M1	31667	23504.8	24513.9	27327.4	27457.9	19167.9	27595.8	26655.6	21741.2	24473.3	11451.5	25433.4
O75962_S2426_M1	10185.6	5999.94	4098.64	9020.28	6260.87	4184.08	3885.83	6115.57	4914.56	7815.53	6300.85	6791.88
O75962_S2429_M1	10183.2	5998.65	4237.02	9122.98	6078.96	4003.2	3885.84	6112.31	4924.98	7815.54	6402.54	6652.03
O75962_S1786_M2	11344.3	8583.81	2401.92	5589.65	14634.7	7986.09	6266.55	18919.7	11079.8	7588.17	2077.88	9038.99
O75962_S1785_M2	11344.3	8583.81	2401.92	5589.65	14634.7	7986.09	6266.55	18919.7	11079.8	7588.17	2077.88	9038.99
O75962_S2477_M1	6645.67	2096.04	836.957	5741.48	16778	7597.82	4612.28	5836.98	6486.33	4211.4	1886.89	2275.55
O75962_T1824_M1	10612.6	1522.48	1629.37	7552.69	4985.83	3968.59	NA	5552.2	4240.47	3781.34	991.588	4467.94
O75962_S1779_M1	11424.4	7915.93	NA	NA	6704.69	3490.54	6880.88	5665.48	2083.87	7541.73	2034.62	347.799
O75970_Y2015_M1	12457.5	15273.9	31861.3	47207.9	44978.1	NA	NA	15750.3	20138.7	73474.8	36113	9518.63
O75970_S483_M1	11371.6	NA	5839.8	11031.4	5731.44	4392.09	5336.33	11419.7	8871.66	12156	8990.07	18403.5
O75970_S1593_M1	3374.05	693.875	2763.2	3264.96	1795.85	1285.06	NA	3579.4	3711.81	3777.88	371.302	2399.64
O75970_S1595_M1	3095.93	1718.86	NA	2992.59	3441.75	1960.71	NA	2898.08	2978.59	1464.06	NA	1290.34
O75976_T1368_M1	43453.7	87862.6	60589.5	37634.8	52067.9	50443	74071.4	36857.1	32316.4	61521.8	61310.1	50652.6
O75995_S27_M1	145513	190923	235105	146471	145530	135313	230896	161850	76444.8	126573	131480	161042
O75995_S38_M1	11228	9885.21	11690.1	11911.7	10836.1	11849.1	5400.81	10889.8	13667.4	18869.5	20427.2	11140.1
O76003_S117_M1	6146.97	5371.48	NA	910.908	4319.77	5997.54	NA	1541.24	4767.85	2339.18	NA	2377.49
O76021_S427_M1	41035	97022.4	111947	64636.7	25820.6	98569.3	114691	42783.9	26043	106963	155287	70533.9
O76021_T358_M1	17010.6	48227.5	25549.9	60385.5	40633.2	44497.2	90825.9	16139.4	40217.2	126236	132392	52440.4
O76021_S443_M1	99091.8	86304.3	88583.7	69591.2	66835.6	92686.7	132232	78936.4	65198.7	137890	205527	63921.4
O76024_S235_M1	160500	104983	77759	128422	90988.8	53855	114556	212276	127728	177692	91764.7	92890.2
O76024_S32_M1	48812.9	45162.5	15088.3	50830.6	29782.9	31387.1	15125.2	70691.6	43867.3	70618.6	14515.5	62208.5
O76024_T30_M1	41888.8	35668.5	22522.6	41305.2	29293.7	28347.2	15209.7	55070.1	35008.7	58831.8	NA	57565.5
O76041_S953_M1	42005.1	11120.5	18571.9	40189.6	57125.8	7982.25	39751.7	40555.4	48100.7	52438.7	23888.4	56001.9
O76074_S102_M1	33100	49386.8	29153	34253.5	27798.5	27416.2	42647.3	28375.8	31426.3	76909.5	20126.6	22300.3
O76080_S56_M1	111516	80580.3	122957	100172	108173	150704	110140	118521	98624.5	118629	40732.7	35273.1
O76080_S48_M1	100864	114163	108257	81794.3	86007	138667	110533	105785	96201.3	84174.2	61244.4	71431.7
O76080_T60_M1	65229.9	48832.4	97581.5	60136.1	71196.9	58010	101276	69448.3	29870.1	78435.3	10575.9	64700
O76094_S639_M2	527733	372466	364782	455557	562743	336646	283239	574085	546536	514410	486334	385311
O76094_T633_M2	998153	694959	674873	876948	1.09202e+06	638329	416978	1094558	1.04116e+06	997462	974884	749124
O76094_S625_M1	215532	261523	402749	423010	500208	545868	470418	451385	434353	216284	970168	480317
O76094_T624_M1	246632	302565	429232	459615	560927	571796	522065	467231	473279	247164	1.07292e+06	529854
O76094_T633_M1	197871	256018	379594	377021	535846	475326	511652	446440	289610	203447	1009803	495550
O76094_S621_M1	411391	400858	649212	603582	674393	681596	682977	666863	411547	636153	1.2286e+06	514098
O76094_S620_M1	409129	641811	648184	586114	924872	698716	503920	863333	658050	756920	1.39432e+06	421545
O76094_T571_M1	6466.82	3029.41	3936.14	565.514	4607.75	1395.31	3744.14	765.644	1902.43	2018.38	3151.35	1512.29
O94763_S378_M1	7562.05	11842.3	8850.79	8757.42	13586.6	10357.6	2379.82	15258.2	14905.3	13791.3	10552.3	8116.47
O94769_S213_M1	143534	9675.76	228157	114303	110237	12941.6	16529	105934	73728.1	131405	7627.75	117148
O94769_S304_M1	18241.9	31945.2	25715.4	25505.2	32457	36363	32514.1	31200.2	28854.3	47262.5	34755	25862.3
O94776_Y437_M1	29366.5	30895	42685.1	44457.7	46729.9	24781.2	66419.4	32873	52435.7	21217.5	46995.8	45609
O94776_S435_M1	30823.7	28384.9	47527.2	42518.3	47930.7	6481.08	40544.8	35011.3	53471.5	17479.9	43759	41958.1
O94778_S21_M1	382152	331012	28669.9	4420.42	114720	48601.7	NA	8505.28	20834	27522.5	NA	7615.87
O94804_T185_M1	168986	141943	142045	83215.7	125028	63064.2	189142	112324	61676.5	115073	169426	104089
O94804_S455_M1	26636	17930.3	13445.3	19413.4	33117.6	10545	12771.4	22841.1	20019.4	11475.1	14594.2	12039
O94804_S454_M1	29852.3	19370.5	14059.3	20872.7	34706.2	13458.9	12966	24738.5	20719.2	14056.5	14308.9	12416.7
O94804_T459_M1	2619.87	2091.54	539.969	2361.17	7646.68	2992.9	1503.84	4626.86	3186.15	3619.53	618.906	426.783
O94804_S438_M1	76203.4	61580	74283.1	75008.9	77239.8	51067.5	59611.9	77170.5	45753.7	87101.1	63850.4	55901.6
O94804_S514_M1	17811.6	16322.8	22223.9	22619.7	23087.7	9979.01	22634.3	22264.5	9533.32	3459.6	10741.8	13628
O94804_S516_M1	14691.3	14672.5	19330.8	18985.3	16680.2	8084.79	19489.1	16571.2	8786.48	2761.27	9638.37	9806.47
O94806_S391_M1	73683	38968.2	25754.6	45973.6	68290	10737.5	44661.5	53320.5	59207.5	53914.8	59874.8	50067.4
O94806_S216_M1	7526.45	9582.59	9017.59	13519.1	7808.08	15282.9	17905	15176.3	7552.59	9106.82	16537	12007.5
O94806_S213_M1	4511.56	3273.74	2925.48	4616.17	2731.31	6025.19	6024.23	4883.42	2004.81	5462.84	6295.02	5388.46
O94806_S364_M1	6468.99	3162.13	3527.85	NA	1114.13	7901.48	NA	7790.83	6194.24	10004.1	11881.4	17574.2
O94811_T14_M1	262288	104767	79062.1	236761	219569	96978.7	103269	209597	194660	73914.1	43296.4	72383.7
O94811_S18_M2	152545	75231.8	88213.1	253255	148531	68544	82279.9	323735	159480	71711.6	50717.8	165134
O94811_T14_M2	177962	87998.8	103383	300083	180333	85770.6	91174.3	379530	189046	87568.9	58053.3	196510
O94811_S18_M1	725787	112296	128663	625518	300280	177188	273173	1.16798e+06	444249	83923.6	59886.4	489402
O94811_S160_M1	128697	88010.4	72270	388809	115169	85739.6	140852	499730	108339	77911.9	17802.6	117466
O94811_S32_M1	76592.7	54787.3	92927.8	18559.8	17562.3	82573.5	42833.7	96637	30951	14550.4	29274.2	14517.1
O94819_S314_M1	166139	95044.7	107589	60402.1	149449	112447	125776	70802.7	128447	135292	223175	75395.9
O94819_S314_M2	57780.1	36979.6	41649.4	32959.9	69270.3	24356.2	36768.7	42073	54618	42752.9	20703.9	27105.8
O94819_S310_M2	57780.1	36979.6	41649.4	32959.9	69270.3	24356.2	36768.7	42073	54618	42752.9	20703.9	27105.8
O94819_S310_M1	9699.02	12441.3	8992.24	8371.92	10184.2	7574.25	8296.87	8609.13	6912.92	7535.04	17129	5300.86
O94826_S91_M1	4.32075e+06	4.40001e+06	3.50584e+06	4.21185e+06	4.39759e+06	4099320	4.09611e+06	3.5265e+06	3.35307e+06	2.43336e+06	1.70785e+06	2.40341e+06
O94832_T840_M1	NA	9756.06	4857.73	NA	NA	NA	NA	11220.6	3148.15	2712.31	2160.86	NA
O94842_T175_M1	28190	16845	25322.4	22173.7	16781.1	36899.5	35540.8	17896.4	27802.3	39245.4	65389.2	32545.6
O94842_T176_M2	18148.2	7487.37	10508	5590.31	11866.5	15713.2	7486.16	6117.51	13532.1	23443	37232.2	15627.8
O94851_S515_M1	146326	90736.6	97255.2	49776	123277	20572	93003.8	422693	72936.5	124398	54645.8	25598.1
O94851_S631_M1	283.019	NA	150.636	1909.28	5.40148	NA	151.859	4273.1	NA	NA	NA	541.988
O94868_S646_M1	23546.8	6089.64	1920.66	NA	14045.9	NA	NA	NA	11884.4	13682.6	13889.8	10675.1
O94868_S363_M1	15828.1	28522.8	7823.44	NA	14629	26330	NA	NA	14262.6	NA	NA	NA
O94874_S458_M1	55933	54457.3	62353.6	50282.3	59337.6	57207.7	52629.5	65175	59656.8	76032.6	52934.9	48250.9
O94874_S462_M1	45866.2	44715.1	50797.8	41891.8	50181.2	47628.7	45205.5	53800.8	50724.8	65194.3	45632.8	39254.1
O94875_S259_M1	17846692	18609030	6522697	25395690	16890262	17760940	15134513	43707196	11188110	11785912	9769384	18161006
O94875_S302_M1	5864914	3.4351e+06	1.48671e+06	4426665	3.89347e+06	3.72562e+06	2482038	5240844	4045715	2.38321e+06	1.73375e+06	7.41338e+06
O94875_S301_M1	5165500	3.05184e+06	1.31449e+06	4.02917e+06	3.46318e+06	3.31684e+06	2.16119e+06	4.70849e+06	3610347	2.13753e+06	1.60312e+06	6569644
O94875_S304_M1	4.2179e+06	2.40948e+06	1.04904e+06	3.02482e+06	2.68786e+06	2.57684e+06	1749623	3.55344e+06	2.79747e+06	1.65653e+06	1.22788e+06	5.06448e+06
O94875_S302_M2	180603	261721	91410.9	529647	168078	272435	188819	807306	273655	85475.6	54552.3	318036
O94875_S298_M2	72376.4	158922	39010.9	233619	88953.9	125335	78676.5	430501	135804	6455.69	25733.1	126537
O94875_S299_M2	72963.8	113636	25182.6	202657	73837.8	112731	72405	390969	96189.4	52702.1	27180.1	167788
O94875_S299_M1	18992.4	17990.3	18128.9	255213	19966	15529.2	30524.5	52865.5	202006	13166.2	40281.3	16619
O94875_S294_M1	32938.3	57438.6	20336.7	61846.7	47022.9	28335.7	30095.3	116127	19701.3	21192.4	21554.8	44828
O94875_S298_M1	18649.5	16941.3	18142.4	30230.1	19962.1	14271.8	31487.5	52810.1	8348.66	22137.8	39825.8	16614.8
O94875_S294_M2	9316.05	15440.9	6557.72	102866	10143.5	55290	37893.8	19316	58730.2	5746.77	NA	25381.8
O94875_S1017_M1	282044	356245	191837	767090	256944	532057	345331	941313	283533	268313	262954	1.069e+06
O94875_T277_M1	750938	793793	260623	1.13204e+06	720681	927058	687418	999871	710882	298006	194965	1.4612e+06
O94875_S245_M1	12435.3	7770.67	4434.98	11025.9	12389.5	13181.8	4962.87	49390.6	2680.66	4943.58	9426.54	16035.9
O94875_S246_M1	11707.2	6965.01	3057.67	10998.2	10717.8	12801.1	5451.36	44243.3	2536.93	4378.93	8514.11	16040.4
O94875_S239_M1	21518.3	13171.8	NA	28949.2	23891.4	15225.9	5130.92	34042.3	18162	11143.4	4671.11	25041.4
O94875_S230_M1	17457.6	23754.2	11144.5	35567.8	15890	15188	13782.1	71686.5	22771.6	14150.1	2393.89	23207.1
O94875_S235_M1	9605.31	13484.3	5917.03	27901.1	14180.5	9134.87	8017.72	40666.8	9115.27	7020.05	NA	24584.4
O94875_S165_M1	2.70851e+06	1478046	1.03059e+06	2.57411e+06	1.88548e+06	2.0181e+06	1312008	3988139	2.02208e+06	1.44132e+06	784581	4.10446e+06
O94875_S166_M1	2.29346e+06	1.23818e+06	839430	2.14982e+06	1.58977e+06	1.69384e+06	1086246	3.39321e+06	1.69349e+06	1.19295e+06	641887	3.45933e+06
O94875_S157_M1	176223	61505.3	32579.4	123572	80475.5	79815.5	39482.8	149583	89262.3	37821.2	29719.3	328604
O94875_S152_M1	130331	38242.4	22753.5	75336.5	53348.3	63912.5	30766.9	94699.8	71605.9	29014.6	22022.4	229425
O94875_S154_M1	7232.87	4469.95	NA	NA	7919.41	1176.21	2.20191	NA	1314.83	7121.71	11440.8	21609.6
O94875_T290_M1	3949.17	11878.7	NA	29370.8	9602.27	14550.1	2939.11	59165.6	8214.23	10869.4	8412.21	38713.8
O94875_Y232_M1	2068.68	2384.76	NA	4623.11	1733.51	1828.08	2761.4	5959.8	2548.84	1232.49	NA	647.244
O94875_S841_M1	1259.21	10640.6	NA	28394.7	11235.5	11150.6	4076.01	49091.2	7599.25	2531.13	3005.26	11273.9
O94875_Y842_M1	2754.75	12626.7	NA	26137.8	8536.39	10559.7	6259.53	43943.8	3780.7	NA	489.514	11045.6
O94875_S843_M1	2045.3	3849.65	NA	5947.73	2797.92	2436.81	1835.69	17647.1	3047.95	2940.36	NA	14865.9
O94876_S413_M1	48950.2	42935.6	31693.3	46930.7	48183.5	33616.4	29437.7	49081.7	43667.5	40345.5	29772.1	39292.1
O94876_S414_M1	48635.7	43065.7	31707.7	45642.3	48063.8	32739.3	29607	48918.9	43427.6	39260.1	27940.1	39361.2
O94876_S382_M1	78206.8	78526.5	77992.2	67535.3	83205.8	64178.6	82267.6	90311.3	47482.3	81718.5	38972.2	49633.9
O94880_S835_M1	439870	504883	464180	346502	489640	369884	425128	342577	345616	344953	115871	289554
O94880_S302_M1	9315.11	12483.6	4281.25	9704.05	7918.98	13173.1	NA	4123.19	12331.9	5443.73	11012.5	11674.9
O94885_S387_M1	72652.5	54820.8	93716.8	61189.7	79051.4	40421.9	100603	73555.6	57446.1	74394.8	31942.8	95858.6
O94885_S442_M1	78045	31872.3	39688.2	55522	76200.5	27427.8	43240	83926.4	69630	51730	57945.5	72404.7
O94885_S507_M1	100506	74191.1	69883.9	69805.4	104479	73030.2	101402	80063.1	84145.3	112070	111491	82012.5
O94885_T1055_M1	20304.2	13798.1	7672.13	17591.5	13441.1	10836.5	9837.12	24150.8	9561.8	17072.6	27717.7	15433
O94885_S1062_M1	20495.3	11950.7	7652.3	18278.4	12815.7	10805.7	9934.82	24132.5	9538.39	17135.8	28200.6	14501.2
O94885_S248_M1	27733.8	27046.9	22537.7	31438.2	30673	25688.3	26666.4	33839.9	33029	44381.4	29923.5	29105.1
O94885_S541_M1	20035.6	20106.2	18565	27639.7	9537.78	15000.9	26682.9	17000.3	30266	41245.8	8034.55	35983
O94885_S478_M1	20753.4	2324.68	25059.5	7607.27	13613.4	17291.1	4341.03	25264.9	11163.6	25685.9	2610.98	11639.6
O94885_Y469_M1	1336.6	3107.72	1853.22	2828.52	3267.97	NA	4052.6	2447.35	6207.29	NA	2752.51	2844.26
O94885_S486_M1	4438.46	725.456	726.278	11021.5	4683.37	2064.49	NA	10406.5	8599.62	5204.36	4924.14	4749.06
O94885_S490_M1	3364.98	2421.74	6058.25	13128	9222.9	2150.3	39822.1	2051.79	3501.51	2248.06	412.622	9415.8
O94885_S90_M1	44747.8	79532.2	81171.3	39396.4	51837.5	46063.3	40308.9	75801.7	48941.2	73559.7	71107.8	53757
O94885_S101_M2	3106.83	3651.42	3349.75	NA	3868.93	1413.93	NA	445.671	3534.86	4825.32	6801.5	5990.11
O94885_S90_M2	3106.83	3651.42	3349.75	NA	3868.93	1413.93	NA	445.671	3534.86	4825.32	6801.5	5990.11
O94886_S739_M1	7029.04	7506.96	2750.55	2892.68	1699.38	10466.4	5282.93	5066.98	7003.91	12204.5	22580	6377.82
O94887_T430_M1	25182.4	22692.5	14563.8	21333.8	31843.2	17212.7	6380.15	27426.2	22203.7	24224.8	25008	14345.4
O94887_S881_M1	27846.3	23350.9	11287.4	17813.3	22570.1	15718.9	10605.6	20655.7	17005.8	19967.7	21758.1	10642.4
O94887_S886_M1	22174.8	18194.1	10496.9	15758.9	20506.6	11901.8	2969.63	22185.7	12610.9	17716.8	16475.6	12855.4
O94887_S876_M1	13661.7	3178.37	3900.29	3060.15	9075.9	4083.81	NA	5577.05	17977.8	7723.77	15251.5	NA
O94887_S439_M1	14766.2	3372.96	4073.46	4128.94	10870.6	2672.57	4473.5	3005.62	16084.8	2490.46	6248.78	4101.98
O94887_S435_M1	12404.8	1675.29	3672.08	4142.14	8679.28	1809.03	4302.82	NA	12827.9	1103.08	5197.73	3754.33
O94901_S138_M1	17046.1	5175.51	13342.1	11600.9	12834.6	2808.97	13506.6	17238.2	12872.3	15170.3	4070	23730.3
O94913_S494_M2	213677	268267	278676	193561	236234	270691	365288	201638	186109	217746	126761	227612
O94913_S487_M2	107651	133082	136892	95282.9	116302	135785	176289	99375.8	94188.7	108136	64855.5	113342
O94913_S489_M2	106025	135184	141784	98277.8	119931	134905	188999	102263	91920.2	109609	61905.2	114270
O94913_S487_M1	10016.6	11655.7	1733.37	6905.58	11631.4	13619.7	6906.18	2213.83	9980.11	8526.94	24890.1	1496.24
O94913_S489_M1	3396.67	5773.07	1195.77	3019.31	4879.27	9428.17	8088.29	569.877	3420.8	3588.24	26249.8	3487.91
O94913_S370_M1	27043.5	164752	65220.5	10450.5	80256.4	45047.7	121523	73481.1	70689.6	11154.2	175512	45687.9
O94913_S777_M1	36158.6	25932.8	52735	33862.6	48655.8	28055.2	55385	35181.7	46824	41562.4	55925.5	48776.9
O94913_S511_M2	13235.4	13771.9	18354	10781.5	11365.5	12839.6	13531.2	9415.75	15133.4	19964.5	NA	8726.38
O94913_S509_M2	13235.4	13771.9	18354	10781.5	11365.5	12839.6	13531.2	9415.75	15133.4	19964.5	NA	8726.38
O94913_S509_M1	1193.29	3081.92	1281.92	8635.86	1561.6	1955.02	828.232	35238.5	3552.8	5219.97	2605.07	7711.62
O94913_S511_M1	1.10028	2077.04	20965.2	11488.1	18572.4	5835	1293.31	3451.58	680.317	15007.6	64252.2	23566.7
O94913_S494_M1	26258	27934.6	33188	20070.6	19759.9	16813.9	43272.4	19622.9	13052.4	27903.3	69198.8	28958.1
O94913_S705_M1	4218.26	5087.09	7303.04	4469.06	3650.77	3007.81	5168.25	3287.03	5568.71	3849.44	5012.43	3633.04
O94915_S2272_M1	113513	68219.5	124576	79076.8	104391	49991.5	118801	72698	126684	137186	188903	125679
O94915_S1957_M1	41543.2	61149.2	60717.2	18103.6	28790.7	39878.3	37868.2	16779.7	26938.1	28703.2	17053.6	17569.3
O94915_T1959_M1	36879.7	61271.6	60743.6	18103.5	30337.1	39899.8	38068.9	16797.4	26930.9	28703.3	14632.6	17569.3
O94915_S2454_M1	55063.6	47383.5	45428.4	19168.7	37191.2	38023.6	33973.3	18122.2	29520.5	50789.9	32575.7	24986.4
O94915_S1337_M1	6565.34	15523.2	17404.5	11224.3	12169.7	11479.8	19271.4	5530.97	5997.02	5100.65	2361.1	10417
O94921_S119_M1	7169.09	5623.29	5716.61	9202.19	7096.28	8665.19	8679.58	10395.2	6492.42	1521.55	21098.4	8948.5
O94921_S120_M1	6763.86	5288.03	6080.72	8112.49	7102.85	8638.79	8681.35	11276.4	6172.7	2447.98	12066.1	9142.3
O94921_T267_M1	3322.15	18862.1	2547.53	144.393	16013.1	11320.4	4485.98	NA	4213.98	29946.2	NA	4152.95
O94921_S24_M1	NA	NA	3064.55	NA	7618.39	NA	NA	6722.6	9515.31	711.549	285.537	NA
O94929_S372_M1	254457	128875	79513.9	387819	228834	115922	110400	429174	139201	172111	71397.5	170699
O94929_S373_M1	254457	128875	79513.9	387819	228834	115922	110400	429174	139201	172111	71397.5	170699
O94929_S504_M2	36367.6	22027.5	17599.2	56909.5	23190.4	13146	16025.6	59323.5	22919	28561.7	NA	34293.9
O94929_S503_M2	36367.6	22027.5	17599.2	56909.5	23190.4	13146	16025.6	59323.5	22919	28561.7	NA	34293.9
O94929_S504_M1	11403.3	7228.81	6028.98	37359	4819.38	14533.6	3078.42	54228.9	16309.9	18383.7	6629.07	10727.8
O94929_S388_M1	25607.2	12583.6	9646.85	45845.4	18796.4	8690.03	12910.8	65860.2	17157.3	22786.2	10829.5	24934.1
O94929_S373_M2	12677.2	7568.39	9089.91	32303.7	10865.1	3421.84	11018.3	30518	11369	12043.1	5806.18	8384.16
O94929_S372_M2	12677.2	7568.39	9089.91	32303.7	10865.1	3421.84	11018.3	30518	11369	12043.1	5806.18	8384.16
O94929_S282_M1	112299	73503.3	68560.9	217141	81913	52327.8	25814.1	197836	131628	73473.8	38852.7	127668
O94956_S320_M1	84048.8	88078.3	120074	55279.4	68620.5	70233.8	142970	72846.4	57680	114170	158529	87625.6
O94956_S688_M1	26873.3	18742.4	22769.7	23047.1	13229.3	11353.7	24349.3	38677.8	10261.9	14217.1	18810.5	42166.4
O94956_S34_M1	29697.6	28087.1	31683.8	13580.8	23810.5	24688.7	23718	22062.3	21725	34348.9	21006.1	22362.4
O94964_S1017_M1	144399	57771.2	128531	131727	78633.8	59796	81591.1	111321	122606	113081	105458	114444
O94964_S1303_M1	1133.39	598.583	355.341	3296.54	1367.97	1583.02	1072.1	4015.94	4272.17	4087	NA	2782.54
O94979_S799_M1	3491155	2755076	2837753	3.15073e+06	3636617	3.2143e+06	3.73178e+06	3.31504e+06	3430118	2953188	3.01985e+06	2918958
O94979_S1163_M1	556009	352223	303282	476364	499575	449519	388074	459664	487561	373804	342817	390369
O94979_S532_M1	211872	210068	185415	348557	242062	218581	184609	294212	310426	274476	65650.6	262507
O94979_S527_M1	141125	146465	131681	248755	167494	155797	131877	210128	219610	196391	189408	189200
O94979_S532_M2	30560.3	34941.2	27280.2	57585.4	29854	28991.3	21081.2	47134.5	41970	31970.4	38258	39584.3
O94979_S527_M2	30560.3	34941.2	27280.2	57585.4	29854	28991.3	21081.2	47134.5	41970	31970.4	38258	39584.3
O94988_Y656_M1	26716.8	8261.96	6007.76	8128.64	31001.7	7151.26	3536.2	9371.01	24281.8	3694.02	3795.05	11792.9
O94988_T664_M1	55258.8	29913	20589.8	NA	48199.3	9371.67	31936.6	10021.1	29408	52499.7	162573	14099
O95049_S203_M1	909741	1268388	1.26658e+06	398667	897188	897592	1.55044e+06	563768	379063	861433	736315	502964
O95049_S369_M1	38492.6	137448	138187	46996.8	45099.4	92687.3	177173	69183.8	22445.1	65375.4	203565	44742.1
O95049_S371_M1	38496.3	134128	133006	47028.1	39644.1	91359.1	173783	69056.2	21613.9	63831.2	199464	49784.6
O95049_S371_M2	7508.41	27662.5	54622.9	6264.85	5528.24	33710	35906.4	7908.63	5989.03	4277.26	8832.64	7563.42
O95049_S368_M2	7508.41	27662.5	54622.9	6264.85	5528.24	33710	35906.4	7908.63	5989.03	4277.26	8832.64	7563.42
O95049_Y377_M1	192929	232801	132824	90049.7	136963	154240	204078	109651	90695.7	222132	141290	77175.4
O95049_S106_M1	10661.1	25313.9	33175.9	13075.9	13295.8	27905.8	36461.9	12449.5	8630.17	18088.4	39708.9	12939.8
O95049_S103_M1	10743.2	25381.9	33142.5	13077.3	13610.8	27784	36375.3	12456.2	8618.91	18057.4	35691.6	12942.1
O95049_S112_M2	35464.8	32327.3	49610.8	25031.2	41880.9	31241.1	33343.7	28986.8	51526.6	40839.1	35241.7	43348.3
O95049_S106_M2	19797.7	21785.8	33933.7	18959.1	26111.5	17625	23480.1	21846.6	36599.1	27856.7	26535	33045.7
O95049_S105_M2	18216.2	20490.4	31669.7	12123.7	23618.2	18155.5	17632.6	12090.9	29937.5	28882.3	27670.9	28178.8
O95049_S112_M1	95726.4	195929	174198	48901.8	83778.5	207417	176793	89124.7	37527.6	120972	123406	42056.6
O95049_S591_M1	96547.8	179404	150300	42623.9	115638	191410	184701	46167.2	57098.8	118547	47719.8	61088.1
O95049_S360_M1	35544.7	39511.5	24967.4	20081.6	33348.4	23480.2	34447.1	23111.3	20993.4	9467.24	3973.9	17984.6
O95049_Y361_M1	33165.6	36572.3	24744	19234.7	32476.5	21828.9	33719	24466.5	19674.2	9656.69	3992.01	17989.5
O95049_S856_M1	35922.5	33218.4	38928.9	22868.2	43186.6	29978.5	33567.2	29926.3	36234.3	53261.3	42376.5	37327.8
O95049_S342_M3	NA	682.129	361.458	88.1548	122.804	1065.59	1138.51	NA	NA	NA	NA	NA
O95049_S339_M3	NA	682.129	361.458	88.1548	122.804	1065.59	1138.51	NA	NA	NA	NA	NA
O95049_S338_M3	NA	682.129	361.458	88.1548	122.804	1065.59	1138.51	NA	NA	NA	NA	NA
O95049_S319_M1	45153.3	173135	177173	53219.3	50034.7	242628	224893	56936	34441.1	98247.4	115665	49118.1
O95049_S323_M1	28396.6	126240	128101	41315.6	36645.8	168032	172834	39877.2	23077.4	72265.9	84607.8	37755.9
O95049_T325_M1	23737.1	114755	114917	32385.7	29826.9	152005	156170	36438.4	19418.1	62238.1	20288.2	32555.1
O95049_S327_M2	11475.1	57126.2	56473.5	76839.4	16102.4	80627.9	50353.6	1722.17	19263.1	38408.8	43868.3	29276
O95049_S319_M2	11475.1	50692.7	54235.5	28307	16102.4	76548.7	46354.1	NA	11720.3	26458.4	35453	27556.5
O95049_S327_M1	5250.96	24054.1	29174.4	17884.3	5742.16	41636.8	42762.6	20679.9	7414.64	19681.3	109107	24627.6
O95049_S331_M1	9254.21	7046.25	9027.3	7025.21	9363.37	7965.16	6193.11	7169.53	8801.11	51347.2	28847.1	11114.9
O95049_S323_M2	NA	2683.92	2237.93	1152.06	NA	4079.11	3999.56	1722.17	287.834	NA	NA	1719.49
O95049_S346_M1	317651	697292	770337	254410	321357	678638	973431	316225	178426	517940	497967	261809
O95049_S169_M1	19066.1	1376.4	35094.7	10450.9	16728.4	32971.9	26402.9	12370.1	21561	39215.5	22245.2	9305.76
O95049_S164_M1	711.801	5820.63	23793.5	NA	9469.34	21451.8	8615.6	366.324	12007.6	16057.3	9084.51	NA
O95070_S12_M1	12210.5	3355.55	2611.94	16267.1	12763.2	3921.65	5702.16	22188.4	8715.36	NA	NA	7762.67
O95071_S1549_M1	137120	114187	138620	94833.9	92647.9	86665.2	178190	105121	90516	145178	227222	90191.5
O95071_S1551_M1	123481	103643	133659	98105.8	80318	87096.8	179388	110361	90794.3	146101	229011	94528.2
O95071_S2241_M1	4871.35	2929.38	4134.23	1797.78	2269.73	4300.84	2445.78	3722.65	1114.24	5676.29	5630.2	2477.44
O95071_S327_M1	19078.8	9407.88	12038.6	8328.17	17066.2	6069.31	11448	11090.9	11859.4	5143.77	NA	4325.53
O95071_S1923_M1	45287.6	31757	101841	NA	14980.6	21993.9	50760.8	NA	74310	65130.8	45928.8	37618
O95071_Y1920_M1	39680.9	8499.49	50096.1	NA	10161.3	23140.5	30978.2	NA	76659.1	64468.3	21286.4	51405.9
O95081_T163_M1	6634.75	4219.56	NA	7521.2	9707.84	7725.72	NA	6224.04	18682.6	21059.1	37250	NA
O95104_T236_M1	28398.4	21176.8	26395.9	27916.2	23235.4	16957.7	31268	27226.8	29516.2	31944.5	40591.1	24409.9
O95104_T237_M1	20840.9	17961.1	22826.9	22472.4	19515.2	15479.1	27197	21439.6	25748.4	27857.8	35172.3	22346.9
O95104_S656_M1	11259.2	15269.9	27002.3	12694.8	16677.2	21477.8	19380.2	11250	24928.1	21529.7	47453.1	15424.1
O95104_S154_M1	68806.9	101523	40822.3	155067	209135	41253.2	120343	42573.9	13756.3	198803	98597.1	36846.3
O95155_S90_M1	7478.01	5472.62	7844.73	21580.7	21605.5	13235.3	8257.54	3632.55	9717.21	16709.9	23773.4	9425.53
O95155_S86_M1	9656.23	6393.51	8852.87	22729.4	6352.79	12305.5	6390.37	5521.66	13565.7	18203.7	19204.3	18168.6
O95155_S92_M1	6912.71	7781.88	12765.5	30732.1	8829.58	13603.6	12979.3	6436.08	10476.7	17101.4	18885.4	NA
O95155_S31_M1	64290.4	32712.7	65291.4	58537.2	47226	32416.5	44574.8	47067.8	51312.2	71466.2	87730.7	68795.8
O95155_T30_M1	43469	17821.4	40587.7	40551.9	27914.4	19198.3	20800.7	30485.5	35553.6	52326.8	65710.4	52252.2
O95155_S105_M1	3470.17	4902.1	5830.14	4026.41	3657.19	4919.84	3758.17	NA	1505.61	421.938	314.818	NA
O95180_S758_M1	1837.71	NA	NA	2116.82	NA	NA	NA	2348.04	1211.26	541.898	NA	3251.55
O95208_S173_M1	75017.1	93591.2	69439	117256	90755.8	89411	72328.4	110154	95556.1	77282.9	62997	75635.9
O95208_S511_M1	2823.27	2928.3	4491.58	NA	NA	2974.08	3960.01	3167.69	486.436	544.987	5.65348	NA
O95210_S211_M1	219302	287057	132409	205498	192657	266669	132455	215723	160211	131903	26472.5	125404
O95218_S120_M1	1.71995e+06	1.85889e+06	1.79502e+06	1.44274e+06	1.66763e+06	1543424	1.69045e+06	1.44565e+06	1.39253e+06	1.82927e+06	1.67731e+06	1508707
O95218_Y114_M1	685692	666118	636078	662954	734344	483911	639210	666300	553176	506048	498284	636583
O95218_S153_M1	922040	1.18513e+06	1.05092e+06	747509	1.01091e+06	987751	967317	921031	860642	872009	1.09411e+06	751708
O95218_S188_M1	551600	557621	584171	481458	528219	373616	654122	512477	413935	540427	410638	527011
O95218_S193_M1	218932	213883	218553	175868	205875	143342	226626	191615	157487	205981	156397	198979
O95239_S801_M1	7458.59	7562.54	17194.5	9307.15	6682.18	5293.21	14972.2	9174.2	6698.46	5557.02	10062.6	10404
O95248_T120_M1	12200.1	12772.7	12794.1	16932.7	11497.1	4860.27	4060.81	9989.91	37252.5	31809.6	30800.7	14234.1
O95248_S118_M1	8809.93	10705.7	10535.1	15665.3	8577.22	17102.4	3063.32	37847.4	35170.2	24545.1	28111.8	12412.5
O95248_S1078_M1	7550.96	11836.7	7432.41	7829.53	5720.26	15361.5	2441.82	8243.76	5472.38	9166.12	509.387	4700.24
O95248_T1138_M1	2210.89	1522.57	2858.96	993.177	NA	NA	NA	5750.59	1462.72	672.125	3147.4	NA
O95251_S99_M1	45397	25830	26665.4	40683.9	37158.8	20845.4	26463.6	37726.8	56304.7	37789.1	90232.2	49229.2
O95251_S102_M1	45397	25508.6	26662	40157.7	37158.8	20845.4	27145.1	37726.8	56304.7	37789.1	90232.2	49229.2
O95251_S57_M1	67692.4	72249.2	93119.4	61390	46038	72814.4	149844	56990.4	53864	90061.4	115662	93756.6
O95251_S57_M2	7647.45	9695.28	11850.7	9994.49	9696.6	9429.04	7977.15	10661.1	9724.13	11309.6	16787.9	11203.6
O95251_S50_M2	25103.5	18822	17290.7	21217.3	19271.9	15492.7	7977.15	24746.4	29089.7	20145.7	24881.5	18343.5
O95251_S50_M1	10636.7	8602.42	8277.54	6636.54	9760.84	5469.93	5858.83	9936.52	7054.69	8494.74	29970.9	5629.03
O95251_S53_M2	18704.8	10674.6	9765.14	11241.6	11088.5	7187.68	NA	13692	20884.7	10384.7	8675.45	8607.61
O95251_S52_M2	19526.8	10298.9	9046.87	12060.3	10737.9	6435.83	NA	13700.6	20442.6	8830.82	10200.5	9766.96
O95251_T130_M2	37395.3	43878.1	28533.9	46627.3	35178.9	47549.9	24395.7	36298.6	47842.7	34117.9	59176.8	26227.7
O95251_S124_M2	37294.3	44082.6	28538.6	46624.2	35587.5	48542.2	25308.9	34974	48558.1	33989.1	59349	26320.1
O95251_S138_M2	18597.8	21542.5	14268.2	23308.3	17799.5	22949.2	12655.4	18060.3	24373.5	17039.7	29633.1	13154.7
O95251_T128_M2	14557.3	20326	11226.2	17025.3	16314	20793	10041.9	15031	21327.8	20230.1	23728	13274.5
O95251_S124_M1	33085.2	20335.7	26877.3	16840	27936.8	27591.8	39560	22307.4	27365.9	54933.3	56908.2	25094.5
O95251_T88_M1	10145.3	10708.3	18444.2	11490.2	5546.21	7400.8	26681.9	9398.84	13409.5	10765.5	38415.3	12169.2
O95260_S169_M1	18988.9	NA	2889.18	NA	10756.7	NA	3665.65	3153.89	9239.36	3419.93	1946.4	9456.08
O95292_S158_M1	83640.7	34392.7	29288.5	18559.9	54021.6	20091	24861.3	21472.3	42372.2	58295.3	26924	28479
O95292_S160_M1	52443	29689.7	41717.5	27588.9	32135.9	36764.5	35440.7	30221.1	31810.5	48075.9	41836.6	46420.2
O95292_S206_M1	173268	129820	172320	136597	214452	145406	126922	110528	346370	143766	327735	207893
O95295_T14_M1	76880	56176	53485.1	56090	76753.8	99774.4	39108.1	56820.9	95969.6	8414.25	52342.2	86493.4
O95295_S10_M1	78149.9	53236.1	47833.8	51597.2	73271	95912.2	40943.9	58446.8	95763.3	20804	34588.8	70601.5
O95295_S133_M1	64995.4	21100.1	54262.6	48878.5	39524.4	39833.2	24815.3	35789.8	28473	31964.2	20566.6	68964
O95297_S221_M1	85816.6	132505	107004	110660	152889	135996	100305	106654	80221.7	120163	149602	97163.5
O95297_S219_M1	57824.6	40748	50049.4	52279.8	49263	33615.1	51166.5	28365.4	67383.2	82208	143601	86584.5
O95297_Y263_M1	23926.9	1983.83	1382.91	936.901	12800.6	1772.58	1.13072	4527.73	28238.8	3860.83	4042.5	1528.91
O95359_S2321_M2	1.84529e+06	1.08565e+06	853823	1.18906e+06	1.46573e+06	1.43069e+06	948445	2.62322e+06	1174990	924348	810061	990513
O95359_S2317_M2	616245	658379	537990	541315	789927	774521	501367	544082	676890	621918	699782	472507
O95359_S2321_M1	16081.6	29483.1	22482.2	26690.1	17969.3	43006.4	38254.9	25209.1	17976.6	19945.6	73238.5	27845.5
O95359_S2317_M1	565220	616952	479965	470556	577663	732991	759814	506965	515525	538524	686350	549088
O95359_S1947_M1	277118	381131	239994	222064	306621	426529	295014	200448	286740	321971	112875	159478
O95359_S1946_M1	249954	346768	219857	204017	278236	384287	270014	183696	261022	295073	104313	147958
O95359_S1949_M1	249018	346791	219844	204100	278236	384287	269554	184216	261030	297020	99067.6	145876
O95359_T1955_M1	191952	294600	187194	166465	224719	323319	248830	141457	210720	252697	80883.2	127089
O95359_T1960_M1	30934.3	9470.17	23025.7	16836.6	22180.3	18225.2	19954.1	13633.4	19682.9	15116.2	34444.7	16764.8
O95359_T1960_M2	50894.6	51565.3	92311.3	16962.6	31642.8	28466	NA	44951	32790	27366.2	17032.8	59681.4
O95359_S2226_M1	1.03477e+06	958386	607087	717278	885413	1.03798e+06	877551	803352	868827	879390	739480	579360
O95359_S2072_M1	782653	838781	442458	377770	786835	750907	563188	442533	577207	517123	380794	266430
O95359_T2073_M1	702397	773219	405652	357502	714317	691344	516601	402523	529082	478270	347073	242256
O95359_S2512_M1	174355	140833	196078	127498	190239	139145	186975	135910	166096	153381	63970.8	179300
O95359_S1175_M1	69493.2	120271	145688	43679.1	174432	49938	157386	106866	59469.1	154631	259118	57625.2
O95359_S962_M1	67392.6	186399	86477.3	64033	106722	145356	106054	74716.4	112041	171071	68812.6	93648.3
O95359_S97_M1	105493	15123.2	23421.6	10719.1	107496	13782.5	18083.8	NA	104779	29282.7	61117.6	10891.7
O95359_S859_M1	4663.6	12965.8	12905.4	3028.41	10048.8	15093.9	13090.4	6027.56	13933.2	24525.8	20999.2	7118.82
O95359_S2256_M1	24705.5	14304	17111.7	19769.1	26852.2	15249.4	12365.8	21741.5	25207.7	16480.2	20217.6	26082.1
O95359_S41_M1	33710.6	20970.5	24481.2	11635.4	45537.1	22419.6	18384.6	17180.9	49266.4	33811	16339	16989.1
O95359_T38_M1	13609	8878.68	7552.52	7463.24	15547.3	9847.2	7018.11	4929.88	20051.6	20317	6326.15	6618.67
O95359_S561_M1	5411.71	3871.42	2038.68	440.151	4398.42	2547.91	NA	1038.57	5025.55	4940.22	3054.59	4035.05
O95359_S1562_M1	9518.76	1801.65	NA	1550.5	7042.04	5594.88	3182.66	4735.74	4885.12	4278.24	4867.82	2424.77
O95359_T1566_M1	9346.96	1802.04	NA	1550.49	7050.21	5597.03	3184.4	3967.78	4355.62	4278.24	4117.6	2912.49
O95359_S1311_M1	3774.25	4477.97	2879.2	4751.68	13119.2	2115.39	4164.21	2663.18	5418.25	4206.26	7688.27	5788.21
O95359_S473_M1	2154.49	3150.58	765.357	2285.3	2114.56	2419.14	NA	1649.98	1598.29	1724.08	2805.45	1217.85
O95359_S599_M1	32257.2	33097.3	57604.6	23025.9	42329.4	43132.4	NA	20429.1	48721	NA	NA	NA
O95359_S493_M1	6005.7	4313.1	2986.89	NA	14516.8	6923.39	1893.86	NA	15047.5	16792.3	14194.3	1270.49
O95361_S60_M1	35526.4	62351.7	56990.3	52048.5	47157.8	62500.1	43157.5	54938.5	49083.5	97714.6	68821.7	50861.2
O95361_S62_M1	35465.8	62353.3	57100.8	52055	47196.7	62496.1	43149.1	55203.4	49077.1	96668.7	68833.8	50867.7
O95361_T55_M1	35498.8	61759.2	57065.8	51869.2	47316	58987.3	43038.6	55379.4	48809.7	96673.8	68341.9	50657.4
O95365_S526_M1	185215	329046	339936	248245	220290	367953	374258	286280	190558	324228	448504	201788
O95365_T517_M1	59288.2	118625	107932	93621.1	86463.9	118407	122596	110607	72509.1	115141	163518	79252.1
O95365_S549_M1	523933	893636	967801	531448	550909	848438	949251	543381	412572	672997	672821	484810
O95365_S337_M1	44584.1	65298.3	65182.5	37623.7	40846.9	65580.9	79352.3	38591.9	39722	80981.9	109121	30603.3
O95382_S984_M1	2.17748	2941.02	414.033	NA	NA	10601.1	2383.12	471.51	4105.12	4065.87	25473.1	1956.55
O95382_S992_M1	NA	9984.57	3528.66	NA	1539.89	21229.2	6693.87	3230.81	16584.8	15993	30772.9	6707.22
O95382_S998_M1	NA	11765.2	13706.3	NA	NA	12617.5	19889	5984.91	7812.6	36273.4	20098.9	4501.52
O95391_S215_M1	221748	151411	172549	132944	158635	167095	231282	118849	188622	312321	254835	107567
O95391_Y243_M1	35485.8	54931.6	39769.8	42496.6	37649	63794.2	44111	45390.3	70814.7	36299.1	44892.6	26459
O95391_S235_M1	35485	54246.7	39790.4	42496.6	37649	63769.9	29332.2	46110.4	72227.7	35164.2	44762	26460.1
O95394_S64_M1	89221.5	116429	136916	91892.8	117653	52977.6	132127	84727.3	90474.9	121903	145097	100643
O95394_T62_M1	92939.8	119841	138449	70130.3	122124	56096.8	131599	87744.7	95627.7	127939	154464	101730
O95398_S864_M1	3890.61	6137.11	3265.77	864.869	6029.36	6698.1	NA	2480.74	5210.93	5861.23	64.8537	NA
O95400_S195_M1	292247	341900	370186	283290	259609	345610	391918	332073	233623	405516	672862	362979
O95400_S49_M1	217404	290495	306798	272478	230735	265571	306654	242987	259204	368637	294704	326048
O95402_S447_M1	71333.8	86112.3	71984.6	73109.4	77373.1	79895.4	75637.4	76224	71751.2	62010.9	58545.7	74362.6
O95425_S245_M1	3.30256e+06	1973485	1.1463e+06	4.09066e+06	2139033	2.46941e+06	1.7694e+06	4831559	2.45854e+06	941114	651612	3.94802e+06
O95425_S238_M1	366873	245228	140384	522105	261776	335289	218618	669317	287218	119716	82230	546527
O95425_S245_M2	191473	178886	91902.4	407024	161329	195872	94119	513404	178814	86809.1	47102.9	541390
O95425_S238_M2	107605	99400.6	48233.5	227385	88825.1	110154	53086.9	288563	99667.8	50493.1	27996.7	303427
O95425_S237_M2	83868	79485.4	43668.9	179639	72504	85717.9	41032.1	224841	79146.6	36316	19106.2	237963
O95425_S769_M1	2372746	2.09772e+06	999345	3.10576e+06	1.55983e+06	3.09887e+06	1.58319e+06	3.30997e+06	2.19492e+06	1.00867e+06	549120	4.47409e+06
O95425_S221_M1	402918	324771	207916	527898	328822	508532	235631	614720	524336	151101	87451.5	497315
O95425_S914_M1	175665	235259	77434.5	307322	159047	162080	134920	380067	157335	77896	37400.3	196347
O95425_S920_M1	62243.8	31379.1	31714.5	84852.4	50186.6	49162.8	30494	91994.3	80702.6	45281	48122	148577
O95425_S467_M1	244559	71188.8	72219.1	222948	99051	190014	74503.4	265455	159417	112754	69899.4	324580
O95425_T455_M1	104360	42045.2	84419.8	139792	44767.5	110255	66480.1	150674	103180	55443.5	5914.89	209491
O95425_S707_M1	209718	254170	98209.2	355180	228822	216626	166957	674517	182323	144423	39777.3	98890.6
O95425_Y642_M1	88780.6	70947.2	28586	100788	79139.4	64267.6	37181.6	121844	55100.2	20326.8	5505.81	64740
O95425_S644_M1	96970.5	74193.8	26937.3	127781	93972.5	61800.4	46598.1	154037	58732.2	15277.1	15352.4	74006.2
O95425_S63_M1	18535.4	14197.3	7143.2	21848.7	15763.8	16976.5	10820.5	27513.5	15292.7	7103.14	10811.8	20226.4
O95425_S66_M1	16840.3	14315.5	8967.78	18464.3	12928.7	19129.6	12579.4	19196	17998.8	7908.05	8988.61	20438.8
O95425_S66_M2	24027.7	25099.3	10270.6	43038.9	22624.2	28587.8	18760.9	41665.7	29989.3	1080.6	6778.28	46863.5
O95425_S65_M2	24661.4	23282.1	10266.5	43835.4	21325.5	29555.6	18629	41679.3	29751.6	1080.6	5245.8	43226.1
O95425_S63_M2	24028.2	24256.1	10268.3	46602.7	22627.5	30466.3	21559.7	41683	32958	NA	6779.18	46870.7
O95425_S50_M1	66888.2	64152.5	34169.8	105113	80975.1	89530	54545.8	142551	83578.4	37826.5	26892	125921
O95425_S251_M1	25108.4	29259.5	10304.9	26348.4	34480.8	29489.2	13897.6	58675.1	20909.9	2574.97	3855.11	20816.2
O95425_S253_M1	25109.4	29260.5	10304.9	26367.7	34548.3	29834.5	14303.2	58877.3	22352.4	2575.97	3855.11	20817.2
O95425_S1120_M1	12551.7	13348	7735.33	25750.1	12357.5	26338.5	6122.28	28465.4	21183.5	32441	16379.3	92720.2
O95425_S961_M1	4145.72	5430.28	30440.1	5660.88	21956.2	2550.11	27217.8	10239.8	1431.8	4616.97	3030.82	7936.34
O95425_S1322_M1	NA	1002.76	31.634	2368.19	12.6493	529.686	695.991	952.679	235.663	465.931	NA	3556.72
O95425_S270_M1	1.47155e+06	765682	490315	1.32065e+06	831300	1.12418e+06	754076	1.47435e+06	1.18897e+06	542515	682400	1.5221e+06
O95425_S270_M2	2.04367e+06	1.2122e+06	953781	993641	1.41222e+06	1.39739e+06	1.02432e+06	1.23466e+06	1.49388e+06	630603	293559	2.80382e+06
O95425_S261_M2	990391	578354	451453	783630	680464	692274	493541	921263	732246	467972	139489	1.34469e+06
O95425_S263_M2	1.05327e+06	633848	502328	210011	731759	705113	530780	313396	761635	162630	154070	1459132
O95425_S261_M1	233813	200678	92414.1	296383	212448	257503	146550	328413	231549	85780.1	48097.6	174887
O95425_T552_M1	90547.5	143481	47675.2	103602	112391	67346.1	80594	221145	63943.3	57895.3	32223.5	71482.6
O95425_S549_M1	72465.1	118013	39558	91972.5	90074.2	59531.6	66227.2	197672	56242.7	47095.8	26068.8	61355.6
O95425_S547_M1	73863.2	118441	39556.9	88811.7	90838.4	59777	68122.7	198988	56045.8	47095.8	26068.8	62154.7
O95425_S968_M1	38976	23034.8	21778.2	54417.9	18245.4	50987.3	23249	44839.5	70613.4	10673.3	759.591	51125.7
O95425_Y966_M1	41252.8	30136.5	21701	55634.2	22975.3	52592	24243.9	49194.1	72405.7	10398.2	1633.74	52365.7
O95425_Y976_M1	30839.2	23188.1	13829.6	46192.3	20316.3	43050	23350.9	39177.5	56109.9	10179.6	1623.56	42576.4
O95425_S1314_M1	2604.57	2109.76	NA	3156.31	4026.82	755.601	NA	8344.04	3338.61	1871.1	NA	4521.98
O95425_S620_M1	4434.79	4373.46	NA	NA	2617.74	5477.02	NA	6967	8382	2631.61	1706.86	NA
O95425_S865_M1	10646.3	NA	7752.53	7629.3	18816.6	1910.93	3174.53	2551.85	27269.6	NA	4669.9	NA
O95425_T856_M1	761.68	NA	NA	2252.35	2930.66	NA	14577.2	2294.85	7836.9	5765.33	NA	NA
O95429_S179_M1	43305.8	31346.7	30861.5	46806.3	39973.8	34754.1	38095.5	33084.9	64892.2	37051.4	32134.4	27453.6
O95453_S619_M1	292253	240906	339338	213536	237728	280869	453343	227952	191425	296635	389593	235113
O95453_T559_M1	26253.2	19807.7	23099.1	23598	30370	23808.2	14902.1	25079.9	37053.9	22081.8	18103.8	17731.2
O95453_S557_M1	27737.2	19506.9	22230.3	22872.8	28237.4	24895.5	14202.3	25247.5	37651.7	23669.5	16425.2	17334.1
O95453_S628_M1	74.6203	1671.77	1919.62	3122.82	2088.63	954.074	2007.59	1495.88	580.592	1259.47	NA	NA
O95453_T631_M1	NA	1671.77	1919.57	3122.79	2088.58	954.063	NA	1495.86	580.591	1259.48	NA	NA
O95456_T18_M1	5817.81	6351.64	8605.21	2444.32	2897.35	7835.2	4326.33	3297.01	3505	9250.07	4452.46	4434.33
O95466_S1031_M1	99789.2	482460	699473	229185	295067	742763	803777	209100	287509	570476	574984	297712
O95466_S624_M1	136614	270630	374135	158879	161393	132957	316591	135866	97687.6	132805	141959	217252
O95466_S189_M1	6070.05	15429.5	28414.1	13208.3	9266.78	21948.1	19211.4	8019.34	10063.4	41098.4	33345	15538.5
O95466_S184_M1	3611.01	12994	21084.4	14235.9	8254.5	18395.8	17060.9	10559.5	7682.04	24387.3	16440.9	17388.4
O95471_S207_M1	433835	12915.8	NA	39404	283301	29975.8	2789.68	42598.3	185282	3581.99	NA	15890.5
O95471_S206_M1	88125.7	4012.16	NA	10062	213415	10575.4	8586.13	19782.7	48699.3	4128.59	2120.55	7561.03
O95487_S342_M1	19700	16174.3	19199.5	49034.1	12245	12599.6	34494.6	35646.8	12371.9	12206.9	8435.21	32375.6
O95487_S1224_M1	4638.99	1464.65	NA	1232.04	3047.66	4135.17	903.592	2370.81	13040.5	3056.28	1764.25	361.522
O95487_S1220_M1	2531.51	997.603	NA	235.164	2523.5	222.54	424.689	281.976	6925.67	1112.89	1727.37	344.649
O95490_S1430_M1	33980.8	48125.9	32499.9	54091.3	48632.7	58104.5	41792.6	46134.5	58459.7	54754.2	36355.8	48735.4
O95503_S102_M1	18117.1	5206.27	2500.68	17219.6	10288.6	294.804	7163.05	16646.7	15533.1	3630.32	5179.65	11075.4
O95503_S107_M1	19465.8	3329.56	NA	13828.6	11536.1	255.663	5449.29	18338.7	16781.7	3630.36	2913.76	10329.6
O95503_S4_M1	25620	NA	5098.55	18867.1	15205.3	16110.9	26023.9	22635.9	12596.8	28553.2	7184.04	25493.9
O95528_T518_M1	5782.33	4608.34	3024.48	1625.87	2992.3	1518.15	5700.72	1734.62	3425.48	1325.84	12321.1	1786
O95544_S46_M1	19933.6	21507.5	27443.4	9599.68	23201.6	14426.4	15853.8	10580.8	19119.8	22875	15686.7	21261.7
O95544_S48_M1	15105.3	21501.9	18672.6	9597.19	23214.8	10508	15320.3	5748.93	17118	22879.8	15743.9	14760.3
O95562_S9_M1	5668.34	7536.13	9036.09	5676.74	14334.3	8873.72	3641.78	9932.5	6002.92	3708.5	NA	8877.1
O95571_S19_M1	23781.2	64010.4	41554.5	14237.1	34698	53408.9	39774	13464.7	20581	45665.3	28298.7	16800.4
O95602_Y1427_M1	3465.86	9471.01	11041.6	15036.6	7033.77	16751.5	15361	8439.27	5821.74	12920.4	21059.8	11315.3
O95602_S1429_M1	1868.91	5899.47	6980.85	8936.08	4117.09	12669.8	9940.67	6990.05	4763.55	8883.88	16574.3	9174.46
O95602_T357_M1	4128.89	NA	8061.91	7869.5	2934.69	2700.15	NA	4111.64	12947.3	3948.21	14532.5	9727.68
O95602_S366_M1	11945.4	NA	12184.8	14326.2	NA	NA	NA	NA	11311.5	9623.69	14086.1	23246.2
O95613_S3274_M1	11373.1	5571.88	4500.26	9410.19	8501.46	6030.74	3077.42	9366.39	9907.1	5651.57	12279.6	8577.56
O95613_S3277_M2	6078.44	2309.42	1977.56	4042.57	2294.18	2715.9	2526.99	3383.77	6070.05	4040.08	2401.51	3008.96
O95613_S3274_M2	6078.44	2309.42	1977.56	4042.57	2294.18	2715.9	2526.99	3383.77	6070.05	4040.08	2401.51	3008.96
O95613_S2352_M1	5646.71	2396.23	5106.15	4622.52	4263.35	2124.48	5622.26	4630.76	5834.83	5534.9	9302.76	4196.24
O95622_S155_M1	17584.6	12687.1	11707.1	11991.3	9141.32	10467	12532.4	20073.9	11497	25522.6	NA	18240.8
O95628_S432_M1	39818	41448.9	47607.2	17342.2	35287.1	48827.2	40904.1	46468.7	28259	61212.4	69613.8	40588
O95628_S435_M1	29176.2	35400.6	43442.7	16554.4	37212	51141.1	33478	32849.1	27235.6	55932.3	65856.7	36366.2
O95628_S430_M1	28960.4	30591.1	43387.9	15308.7	33072.4	46656.2	33374.3	26209.1	36827.6	55935.1	64840.5	36364
O95671_S239_M1	186506	225598	208775	371663	142046	206471	199351	368434	148394	242818	239987	279659
O95671_S19_M1	24504.2	17448.9	20621.5	32234.5	16982.5	18844.7	18371.9	34168	15482.1	12360.5	28293.8	25397
O95671_S21_M1	12761.9	7747.54	8070.17	14572.4	7526.65	6776.21	5979.55	17164.4	6875.94	4686.94	12044.6	11148.5
O95674_S21_M1	237557	387297	272759	304033	250237	291607	274115	319723	263468	565948	302185	310387
O95674_S23_M1	231677	376996	267770	298138	245042	285526	268147	311694	257563	550871	294235	302206
O95674_S33_M1	284881	235920	169439	215410	200398	175366	201090	230386	209008	515093	248798	208153
O95684_S160_M1	402875	112851	200330	177609	218473	140573	162970	239530	825604	318306	430375	749900
O95684_S160_M2	493568	455474	475545	419606	481842	489130	479405	347189	453874	550403	487091	484195
O95684_S156_M2	570588	390285	336656	310860	534089	383440	355388	295569	464466	452769	291924	413372
O95684_S152_M2	250328	154258	127505	122728	214874	152973	147538	117682	202949	207436	131413	158120
O95685_S78_M1	137545	139474	97182.3	95680.3	89189	114004	143928	90450	78403.1	81995	142690	77398.8
O95685_S74_M1	14978.3	24212.5	17990	11499.3	14261.4	18078	23026.7	11610.5	7554.23	24282.7	21885.6	16682
O95696_S1055_M1	18791.6	14203.7	19848.7	3837.22	11068.1	23129.4	30685.1	16341.8	9212.94	16573.5	41392.8	14272.7
O95707_S10_M1	7970.31	3900.1	2611.28	3185.07	8162.93	2366.78	3438.66	4863.65	3600.8	NA	NA	3015.57
O95747_S324_M1	47596.5	30367.5	29240	24334.2	25404.8	24467.1	31413.6	39404	27141.6	73838	34428.3	7298.71
O95747_S325_M1	17894.7	8318.42	11112	10377.8	11200.8	10001.1	13586.1	17295.6	8662.95	31706.4	13234.8	3479.31
O95747_S427_M1	15261.1	7726.89	6661.94	6877.03	10674.7	5949.58	6565.75	8339.13	10757.5	15552.8	10017.1	7332.08
O95747_T430_M1	15040.9	7177.63	6665.13	6000.02	10455.8	6058.7	6571.57	8209.96	10661.3	15437.1	10302.3	7307.11
O95747_S423_M1	15567.4	7177.49	6666.12	6878.72	10674.7	6055.5	2476.69	8415.83	10816.7	6973.67	10300.5	7331.7
O95785_S1010_M1	115070	147771	178937	120730	116139	113687	195663	108070	99089	191370	180732	123413
O95785_S1012_M1	13548.4	6365.87	13477	2241.13	13408.5	4650.98	7354.51	7187.62	16750.6	20628.8	31853.2	10439.8
O95785_S983_M1	115603	67068.5	26803.9	113139	145756	58710.4	125919	131735	156889	79615.8	82066.2	125157
[truncated: 15,495 more rows]
